# Supplementary material for: Characterization and target genes of nine human PRD-like homeobox domain genes expressed exclusively in early embryos
Source: Sci Rep. 2016 Jul 14;6:28995. doi: 10.1038/srep28995 (PMC4944136; doi:10.1038/srep28995)
Supplement: Supplementary Dataset 1 [file srep28995-s2.xls]

## Sheet: ARGFX
TFE	Gene.Name	Score.d.	Fold.Change	q.value...	gene	overexpress	regulated	annotation	Expressed.in.preimplantation
chr1:23885342-23886169,-	26268	-76	0.327	0	ID3	ARGFX	down	Coding 5'-UTR	x
RNA_SPIKE_ERCC-00046:1-160,+	15	-72.75	0.128	0	RNA_SPIKE_ERCC-00046:1-160,+	ARGFX	down	Unannotated	x
chr1:149874968-149876761,-	23682	-72.55	0.366	0	SV2A	ARGFX	down	Coding CDS	x
chr1:31845789-31846147,-	26816	-72.15	0.584	0	FABP3	ARGFX	down	Coding 5'-UTR	x
chr19:48259018-48259155,+	21615	-71.3	0.274	0	GLTSCR2	ARGFX	down	Coding CDS
chr15:25227037-25229127,+	10692	-68.95	0.549	0	PAR-SN|SNURF-SNRPN	ARGFX	down	Noncoding 1st exon	x
chr11:75115718-75115897,+	4649	-68.7	0.437	0	RPS3	ARGFX	down	Coding CDS	x
chr8:144911450-144911617,-	49137	-68.45	0.258	0	PUF60	ARGFX	down	Coding 5'-UTR	x
chr6:27775893-27776246,+	44188	-67.65	0	0	HIST1H3H	ARGFX	down	Coding 5'-UTR	x
chr11:22851241-22851417,-	2885	-67.3	0.205	0	SVIP	ARGFX	down	Coding 5'-UTR	x
chr20:45997790-45998140,-	29624	-66.95	0.407	0	chr20:45997790-45998140,-	ARGFX	down	Unannotated	x
chr19:48103453-48103633,-	21604	-66.9	0	0	chr19:48103453-48103633,-	ARGFX	down	Unannotated
chr10:118764550-118764831,-	450	-66.65	0.194	0	KIAA1598	ARGFX	down	Coding 5'-UTR	x
chr8:144806186-144807247,-	49120	-66.35	0	0	FAM83H	ARGFX	down	Coding 3'-UTR	x
chr14:74823660-74826614,+	10211	-66.3	0.363	0	VRTN	ARGFX	down	Coding CDS	x
chr9:2844045-2844338,-	51588	-66.15	0.512	0	KIAA0020	ARGFX	down	Coding 5'-UTR	x
chrX:48768796-48768991,-	53643	-65.9	0	0	SLC35A2	ARGFX	down	Coding 5'-UTR	x
chr7:128502857-128503116,+	46374	-65.55	0.752	0	ATP6V1F	ARGFX	down	Coding 5'-UTR	x
chr7:142494047-142494538,+	46700	-65.1	0.419	0	BV03S1J2.2|TCRBV2S1	ARGFX	down	Coding CDS	x
chr6:159240349-159240446,-	43767	-65.05	0.754	0	EZR	ARGFX	down	Coding 5'-UTR
chr19:2739943-2740054,-	20208	-65	0	0	SLC39A3	ARGFX	down	Coding 5'-UTR	x
chr17:40950486-40950851,-	16033	-64.95	0.594	0	COA3	ARGFX	down	Coding 5'-UTR	x
chr9:37753773-37753849,+	51866	-64.95	0	0	TRMT10B	ARGFX	down	Coding 5'-UTR	x
chr6:26251826-26252033,+	44110	-64.05	0.484	0	chr6:26251826-26252033,+	ARGFX	down	Unannotated
chr1:113362755-113363162,-	23236	-63.9	0.489	0	chr1:113362755-113363162,-	ARGFX	down	Unannotated
chr12:21590487-21590863,+	6176	-63.85	0	0	PYROXD1	ARGFX	down	Coding 5'-UTR
RNA_SPIKE_ERCC-00074:1-201,+	17	-63.6	0.465	0	RNA_SPIKE_ERCC-00074:1-201,+	ARGFX	down	Unannotated
chr17:79478929-79479891,-	17847	-63.3	0.71	0	ACTG1	ARGFX	down	Coding 5'-UTR	x
chr1:6761789-6761956,-	28118	-63.25	0.308	0	DNAJC11	ARGFX	down	Coding 5'-UTR
chr15:25272205-25273204,+	10710	-63.2	0	0	chr15:25272205-25273204,+	ARGFX	down	Unannotated
chr19:46234107-46234189,-	21420	-63.2	0	0	FBXO46	ARGFX	down	Coding 5'-UTR	x
chr16:69760336-69760671,-	14084	-63.2	0.655	0	NQO1	ARGFX	down	Coding 5'-UTR
chr10:12084913-12084950,-	496	-63.1	0	0	UPF2	ARGFX	down	Coding 5'-UTR	x
chr5:43515009-43515300,-	42335	-62.9	0	0	C5orf34	ARGFX	down	Coding 5'-UTR
chr2:54342530-54342893,+	34737	-62.75	0	0	ACYP2	ARGFX	down	Coding 5'-UTR	x
chr17:30796039-30796211,+	15445	-62.65	0	0	PSMD11	ARGFX	down	Coding CDS	x
chr3:32859338-32859521,-	37277	-62.6	0	0	chr3:32859338-32859521,-	ARGFX	down	Unannotated	x
chr8:97247688-97247890,-	50297	-62.55	0.554	0	UQCRB	ARGFX	down	Coding 5'-UTR	x
chr4:146654065-146654238,-	39120	-62.5	0	0	chr4:146654065-146654238,-	ARGFX	down	Unannotated	x
chr4:186347348-186347570,+	39460	-62.15	0	0	chr4:186347348-186347570,+	ARGFX	down	Unannotated	x
chr6:90348377-90348549,-	45757	-61.8	0.654	0	LYRM2	ARGFX	down	Coding 5'-UTR
chr3:157217184-157217467,-	36567	-61.6	0.229	0	VEPH1	ARGFX	down	Coding 5'-UTR	x
chr6:26017868-26018058,-	44060	-61.25	0	0	HIST1H1A	ARGFX	down	Coding 5'-UTR	x
chr12:122020449-122020712,-	5674	-60.75	0.221	0	chr12:122020449-122020712,-	ARGFX	down	Unannotated	x
chr19:3984134-3984325,-	20841	-60.15	0	0	EEF2	ARGFX	down	Coding CDS	x
chr2:27886339-27886874,+	34347	-60.05	0	0	SLC4A1AP	ARGFX	down	Coding 5'-UTR	x
chr6:123908629-123908955,-	43277	-60.05	0.402	0	TRDN	ARGFX	down	Intron
chr14:57272313-57272416,-	9856	-60	0	0	OTX2	ARGFX	down	Coding 5'-UTR
chr22:42486600-42486956,-	31818	-59.35	0.778	0	NDUFA6	ARGFX	down	Coding 5'-UTR	x
chr22:21356375-21356404,-	30859	-59.2	0	0	THAP7	ARGFX	down	Coding 5'-UTR	x
chr17:37564198-37564838,-	15726	-59	0	0	MED1	ARGFX	down	Coding CDS	x
chr17:61920481-61920657,+	17030	-58.85	0	0	chr17:61920481-61920657,+	ARGFX	down	Unannotated	x
chr3:47018127-47018333,-	37645	-58.65	0.377	0	CCDC12	ARGFX	down	Coding 5'-UTR	x
chr6:26056229-26056729,-	44070	-58.45	0.487	0	HIST1H1C	ARGFX	down	Coding 5'-UTR	x
chr22:35776875-35777276,+	31351	-58.4	0.446	0	HMOX1	ARGFX	down	Coding 5'-UTR	x
chr6:114292021-114292597,-	43187	-58.35	0.496	0	HDAC2	ARGFX	down	Coding 5'-UTR	x
chr6:123100564-123101012,+	43273	-58.25	0.484	0	FABP7	ARGFX	down	Coding 5'-UTR	x
chr18:44676697-44676902,-	18516	-58.25	0.399	0	HDHD2	ARGFX	down	Coding 5'-UTR	x
chr19:55660529-55660765,-	22289	-58.05	0.2	0	TNNT1	ARGFX	down	Coding 5'-UTR	x
chr11:63953482-63953742,+	3874	-57.95	0.608	0	STIP1	ARGFX	down	Coding 5'-UTR	x
chr6:71377487-71377834,+	45518	-57.8	0.335	0	SMAP1	ARGFX	down	Coding 5'-UTR	x
chr12:53345235-53345429,+	6846	-57.65	0.379	0	KRT18	ARGFX	down	Coding CDS
chr7:99933358-99933993,-	48528	-57.2	0.374	0	PMS2P1	ARGFX	down	Noncoding 1st exon	x
chr12:6677343-6677651,-	7522	-57.15	0	0.082	NOP2	ARGFX	down	Coding 5'-UTR	x
chr9:34329364-34329673,+	51684	-57.05	0.469	0.082	NUDT2	ARGFX	down	Coding 5'-UTR	x
chr21:44473532-44474131,-	30467	-57	0.555	0.082	CBS	ARGFX	down	Coding CDS	x
chr5:44808951-44809685,+	42348	-57	0.497	0.082	MRPS30	ARGFX	down	Coding 5'-UTR	x
chr1:228681624-228682372,+	26085	-57	0.368	0.082	RNF187	ARGFX	down	Coding 3'-UTR	x
chr12:56473641-56474165,+	7091	-56.85	0	0.082	ERBB3	ARGFX	down	Coding 5'-UTR	x
chr6:26271540-26271661,-	44111	-56.65	0.216	0.082	HIST1H3G	ARGFX	down	Coding upstream	x
chr5:57878853-57879032,+	42429	-56.65	0	0.082	RAB3C	ARGFX	down	Coding 5'-UTR	x
chr12:122985187-122985578,-	5747	-56.65	0	0.082	ZCCHC8	ARGFX	down	Coding 5'-UTR
chr11:61129486-61129917,+	3594	-56.55	0.533	0.082	TMEM138	ARGFX	down	Coding 5'-UTR
chr16:27280027-27280131,-	12847	-56.2	0.72	0.082	NSMCE1	ARGFX	down	Coding 5'-UTR	x
chr12:48099735-48099848,-	6585	-56.2	0.537	0.082	RPAP3	ARGFX	down	Coding 5'-UTR
chr2:8822131-8822680,+	35439	-56.15	0.486	0.082	ID2	ARGFX	down	Coding 5'-UTR	x
chr14:89029328-89029513,+	10395	-56.05	0.438	0.082	ZC3H14	ARGFX	down	Coding 5'-UTR	x
chr10:81273098-81273367,+	1747	-55.9	0.333	0.082	EIF5AL1	ARGFX	down	Coding 3'-UTR	x
chr16:2009490-2009755,+	12526	-55.85	0.81	0.082	NDUFB10	ARGFX	down	Coding 5'-UTR
chr1:33283124-33283290,+	26965	-55.75	0.217	0.082	S100PBP	ARGFX	down	Coding 5'-UTR
chr1:175161777-175161953,-	24959	-55.65	0	0.082	KIAA0040	ARGFX	down	Coding 5'-UTR
chr6:26156552-26156956,+	44076	-55.45	0.564	0.082	HIST1H1E	ARGFX	down	Coding 5'-UTR
chr16:67514865-67515195,-	13866	-55.4	0.345	0.082	ATP6V0D1	ARGFX	down	Coding 5'-UTR
chr11:131123198-131123481,+	2689	-55.4	0.51	0.082	chr11:131123198-131123481,+	ARGFX	down	Unannotated
chr15:68346627-68346688,+	11575	-55.25	0	0.082	PIAS1	ARGFX	down	Coding 5'-UTR	x
chr1:156561557-156561778,+	24366	-55.15	0.638	0.128	APOA1BP	ARGFX	down	Coding 5'-UTR	x
chr22:39128684-39129433,+	31581	-55	0	0.128	GTPBP1	ARGFX	down	Coding 3'-UTR	x
chr6:159286057-159286098,-	43768	-54.8	0	0.128	chr6:159286057-159286098,-	ARGFX	down	Unannotated	x
chr11:20385638-20385808,+	2864	-54.8	0	0.128	HTATIP2	ARGFX	down	Coding 5'-UTR
chr17:79650569-79650866,-	17880	-54.75	0.532	0.128	ARL16	ARGFX	down	Coding 5'-UTR	x
chr12:19317478-19317999,-	6134	-54.5	0	0.128	chr12:19317478-19317999,-	ARGFX	down	Unannotated
chr20:36156195-36156334,-	29277	-54.3	0.266	0.128	BLCAP	ARGFX	down	Coding 5'-UTR
chr1:213068992-213071098,+	25663	-54.25	0.438	0.128	FLVCR1	ARGFX	down	Coding 3'-UTR	x
chr3:52488008-52488093,-	38178	-54.2	0.34	0.128	TNNC1	ARGFX	down	Coding 5'-UTR	x
chr1:26633039-26633179,-	26522	-54	0	0.161	UBXN11	ARGFX	down	Coding 5'-UTR	x
chr17:41856168-41856365,-	16142	-53.8	0.222	0.161	DUSP3	ARGFX	down	Coding 5'-UTR	x
chr12:82752235-82752633,+	7881	-53.75	0.382	0.161	METTL25	ARGFX	down	Coding 5'-UTR	x
chr19:17970875-17971017,+	19738	-53.75	0.274	0.161	RPL18A	ARGFX	down	Intron
chr14:58893772-58893919,-	9877	-53.45	0.591	0.191	TIMM9	ARGFX	down	Coding 5'-UTR	x
chr13:53029295-53029757,+	8760	-53.4	0.738	0.191	CKAP2	ARGFX	down	Coding 5'-UTR	x
chr19:15533149-15533745,-	19559	-53.4	0	0.191	WIZ	ARGFX	down	Coding 3'-UTR	x
chr19:49497059-49497182,+	21770	-53.35	0.477	0.191	RUVBL2	ARGFX	down	Coding 5'-UTR	x
chr3:100053515-100053642,+	35635	-53.3	0.531	0.191	NIT2	ARGFX	down	Coding 5'-UTR	x
chr19:7536323-7536732,+	22735	-53.1	0	0.191	ARHGEF18	ARGFX	down	Coding 3'-UTR	x
chr6:27107033-27107156,+	44150	-53.1	0	0.191	chr6:27107033-27107156,+	ARGFX	down	Unannotated
chr3:122101967-122102136,-	35954	-53	0.326	0.23	CCDC58	ARGFX	down	Coding 5'-UTR
chr14:54955643-54955816,-	9819	-53	0.302	0.23	GMFB	ARGFX	down	Coding 5'-UTR	x
chr14:77542464-77542564,-	10317	-52.9	0	0.23	AK124327	ARGFX	down	Noncoding 1st exon	x
chr12:122710376-122710674,-	5724	-52.85	0.73	0.23	DIABLO	ARGFX	down	Coding 5'-UTR
chr8:86132535-86132745,-	50166	-52.65	0.429	0.23	C8orf59	ARGFX	down	Coding 5'-UTR	x
chr3:14693108-14693385,+	36423	-52.65	0.578	0.23	CCDC174	ARGFX	down	Coding 5'-UTR	x
chr5:156569723-156569947,-	41534	-52.3	0.303	0.261	MED7	ARGFX	down	Coding 5'-UTR
chr8:109341461-109341500,-	48728	-52.2	0	0.261	chr8:109341461-109341500,-	ARGFX	down	Unannotated
chr1:84971701-84972006,-	28297	-52.15	0.793	0.261	GNG5	ARGFX	down	Coding 5'-UTR	x
chr18:12329255-12329765,-	18185	-52.1	0.436	0.261	AFG3L2	ARGFX	down	Coding CDS	x
chr22:36783956-36784065,-	31410	-52.05	0.214	0.261	MYH9	ARGFX	down	Coding 5'-UTR	x
chr19:54663302-54663572,-	22233	-51.8	0.184	0.292	LENG1	ARGFX	down	Coding 5'-UTR	x
chr12:109888082-109888897,-	5241	-51.7	0	0.292	KCTD10	ARGFX	down	Coding 3'-UTR	x
chr16:2097710-2097918,-	12581	-51.5	0.187	0.292	NTHL1	ARGFX	down	Coding 5'-UTR	x
chr21:35747689-35747866,+	30335	-51.5	0.508	0.292	SMIM11	ARGFX	down	Coding 5'-UTR	x
chr17:8108189-8108338,-	18074	-51.45	0	0.292	AURKB	ARGFX	down	Coding CDS	x
chr1:20915416-20915727,+	25560	-51.45	0	0.292	CDA	ARGFX	down	Coding 5'-UTR	x
chr4:39460602-39460830,+	39709	-51.4	0.356	0.292	LIAS	ARGFX	down	Coding 5'-UTR	x
chr10:103920226-103920850,+	187	-51.4	0.228	0.292	NOLC1	ARGFX	down	Coding CDS	x
chr9:34329149-34329277,-	51683	-51.35	0	0.292	KIF24	ARGFX	down	Coding 5'-UTR	x
chr11:62432749-62433003,+	3711	-51.35	0.71	0.292	METTL12	ARGFX	down	Coding 5'-UTR	x
chr1:8470241-8470890,-	28294	-51.35	0	0.292	RERE	ARGFX	down	Intron	x
chrX:152037329-152037707,+	53017	-51.25	0.192	0.292	NSDHL	ARGFX	down	Coding CDS	x
chr11:62606586-62607196,-	3782	-51.2	0.593	0.292	WDR74	ARGFX	down	Coding 5'-UTR	x
chr14:35591542-35592178,+	9613	-51.15	0.42	0.292	KIAA0391	ARGFX	down	Coding 5'-UTR	x
chrX:129299525-129299885,-	52783	-51.05	0.598	0.32	AIFM1	ARGFX	down	Coding 5'-UTR	x
chr14:23346285-23347038,+	9336	-51.05	0	0.32	LRP10	ARGFX	down	Coding CDS	x
chr5:140464179-140464311,+	41144	-50.9	0	0.32	chr5:140464179-140464311,+	ARGFX	down	Unannotated	x
chr6:26250792-26250869,-	44109	-50.9	0	0.32	HIST1H3F	ARGFX	down	Coding 5'-UTR	x
chrX:70459747-70460947,-	53942	-50.85	0.445	0.32	ZMYM3	ARGFX	down	Coding CDS	x
chr12:50677203-50677334,-	6749	-50.75	0	0.35	LIMA1	ARGFX	down	Coding 5'-UTR	x
chr2:231948208-231948477,+	33787	-50.6	0	0.35	PSMD1	ARGFX	down	Coding CDS	x
chr19:12904242-12904403,-	19304	-50.55	0	0.383	chr19:12904242-12904403,-	ARGFX	down	Unannotated	x
chr19:58912770-58913069,+	22590	-50.45	0.44	0.383	chr19:58912770-58913069,+	ARGFX	down	Unannotated	x
chrX:154299033-154299452,-	53192	-50.4	0.425	0.383	CMC4|MTCP1	ARGFX	down	Coding 5'-UTR	x
chr10:1094804-1094903,-	304	-50.4	0.734	0.383	IDI1	ARGFX	down	Coding CDS	x
chr1:13910122-13910624,+	23535	-50.3	0.587	0.405	PDPN	ARGFX	down	Coding 5'-UTR	x
chrX:48759510-48759821,+	53638	-50.3	0	0.405	PQBP1	ARGFX	down	Coding CDS	x
chr16:103404-103769,-	12230	-50.15	0.769	0.433	POLR3K	ARGFX	down	Coding 5'-UTR
chr1:153902127-153902900,-	23989	-50.1	0	0.45	DENND4B	ARGFX	down	Coding CDS
chr11:28129628-28129734,-	2943	-49.95	0	0.463	KIF18A	ARGFX	down	Coding 5'-UTR	x
chr20:55043635-55043822,+	29827	-49.95	0.419	0.463	RTFDC1	ARGFX	down	Coding 5'-UTR	x
chr10:12259365-12259466,+	557	-49.8	0	0.492	CDC123	ARGFX	down	Coding CDS
chr19:49469461-49469663,+	21763	-49.75	0.678	0.521	FTL	ARGFX	down	Coding CDS	x
chr6:161694970-161695161,-	43839	-49.7	0	0.521	AGPAT4	ARGFX	down	Coding 5'-UTR	x
chr16:88718382-88718992,-	14559	-49.7	0.588	0.521	MVD	ARGFX	down	Coding CDS	x
chr12:76953638-76953889,+	7794	-49.6	0	0.521	chr12:76953638-76953889,+	ARGFX	down	Unannotated
chr1:10490751-10490945,+	23012	-49.55	0.227	0.521	APITD1-CORT	ARGFX	down	Coding 5'-UTR	x
chr19:54463515-54463681,-	22204	-49.45	0	0.521	chr19:54463515-54463681,-	ARGFX	down	Unannotated	x
chr2:110969867-110970158,-	32269	-49.45	0.748	0.521	LINC00116	ARGFX	down	Noncoding other exon	x
chrX:134166307-134166514,+	52868	-49.4	0.429	0.521	FAM127A	ARGFX	down	Coding 5'-UTR	x
chr11:119252466-119252609,+	2463	-49.4	0.309	0.521	LOC100499227	ARGFX	down	Coding 5'-UTR	x
chr12:122079020-122079793,+	5678	-49.35	0	0.521	ORAI1	ARGFX	down	Coding CDS	x
chr11:3862124-3862243,-	3139	-49.35	0.481	0.521	RHOG	ARGFX	down	Coding 5'-UTR	x
chr19:33675428-33675501,+	20307	-49.3	0.249	0.521	chr19:33675428-33675501,+	ARGFX	down	Unannotated
chr1:113249700-113249784,-	23229	-49.3	0.683	0.521	RHOC	ARGFX	down	Coding 5'-UTR	x
chr7:588918-589496,-	47719	-49.25	0	0.521	PRKAR1B	ARGFX	down	Coding 3'-UTR
chr16:66968054-66968381,-	13821	-49.15	0.736	0.539	FAM96B	ARGFX	down	Coding 5'-UTR
chr18:5238063-5238228,+	18591	-49.1	0	0.551	LINC00667	ARGFX	down	Noncoding 1st exon
chr16:19725440-19726359,-	12511	-49.05	0.455	0.551	KNOP1	ARGFX	down	Coding 5'-UTR
chr16:24835475-24835815,+	12780	-48.9	0	0.577	TNRC6A	ARGFX	down	Coding 3'-UTR
chr5:76787958-76788352,-	42710	-48.9	0.4	0.577	WDR41	ARGFX	down	Coding 5'-UTR
chr22:35789490-35790007,+	31356	-48.7	0.337	0.584	HMOX1	ARGFX	down	Coding CDS
chr12:16064249-16064348,+	6107	-48.6	0	0.613	DERA	ARGFX	down	Coding 5'-UTR
chr2:241653279-241654665,-	33983	-48.55	0.625	0.613	KIF1A	ARGFX	down	Coding 3'-UTR
chr1:27269377-27269556,+	26581	-48.55	0	0.613	NUDC	ARGFX	down	Coding CDS
chr21:40555178-40555490,-	30383	-48.5	0.588	0.613	PSMG1	ARGFX	down	Coding 5'-UTR
chr6:7390002-7390306,+	45533	-48.5	0.469	0.613	RIOK1	ARGFX	down	Coding 5'-UTR
chrX:7066094-7066245,-	53965	-48.45	0	0.624	HDHD1	ARGFX	down	Coding 5'-UTR
chr10:12085071-12085356,-	497	-48.3	0.262	0.692	UPF2	ARGFX	down	Coding 5'-UTR
chr19:984295-984555,+	22908	-48.25	0.445	0.692	WDR18	ARGFX	down	Coding 5'-UTR
chr12:8072055-8074223,-	7866	-48.2	0.54	0.692	SLC2A3	ARGFX	down	Coding CDS
chr14:24681978-24682933,-	9503	-48.15	0.462	0.692	CHMP4A|TM9SF1	ARGFX	down	Coding 5'-UTR
chr16:82203653-82203874,-	14410	-48.15	0.517	0.692	MPHOSPH6	ARGFX	down	Coding 5'-UTR
chr14:51410979-51411219,-	9770	-48.1	0	0.692	PYGL	ARGFX	down	Coding 5'-UTR
chr19:45926528-45926848,-	21377	-48	0.445	0.71	ERCC1	ARGFX	down	Coding 5'-UTR
chr7:92219221-92219416,-	48277	-48	0	0.71	FAM133B	ARGFX	down	Intron
chr16:30418905-30418996,+	13121	-47.95	0	0.71	ZNF771	ARGFX	down	Coding 5'-UTR
chr12:53345914-53346126,+	6848	-47.85	0.507	0.718	KRT18	ARGFX	down	Coding CDS
chr5:175815236-175815763,-	41774	-47.85	0.814	0.718	NOP16	ARGFX	down	Coding 5'-UTR
chr10:62538197-62538368,+	1302	-47.8	0.584	0.73	CDK1	ARGFX	down	Coding 5'-UTR
chr12:58002886-58003392,+	7330	-47.7	0	0.753	DTX3	ARGFX	down	Coding CDS
chr10:124913732-124914030,+	594	-47.6	0.724	0.753	BUB3	ARGFX	down	Coding 5'-UTR
chrX:47441557-47441938,+	53554	-47.6	0.769	0.753	TIMP1	ARGFX	down	Coding 5'-UTR
chr8:87520725-87521010,-	50179	-47.55	0.725	0.763	RMDN1	ARGFX	down	Coding 5'-UTR
chr1:54665808-54666262,+	27841	-47.5	0.538	0.763	MRPL37	ARGFX	down	Coding 5'-UTR
chr16:4401228-4401434,-	13392	-47.5	0.509	0.763	PAM16	ARGFX	down	Coding 5'-UTR
chr4:26426270-26426365,+	39594	-47.5	0	0.763	RBPJ	ARGFX	down	Coding CDS
chr6:26180755-26180794,-	44079	-47.45	0	0.763	chr6:26180755-26180794,-	ARGFX	down	Unannotated
chr1:120277927-120278066,+	23458	-47.45	0	0.763	PHGDH	ARGFX	down	Coding CDS
chr5:94890454-94891108,+	42927	-47.35	0.447	0.763	ARSK	ARGFX	down	Coding 5'-UTR
chr1:182573351-182573608,-	25071	-47.35	0.433	0.763	RGS16	ARGFX	down	Coding 5'-UTR
chr1:244998907-244999115,+	26353	-47.25	0.884	0.77	COX20	ARGFX	down	Coding 5'-UTR
chr19:1095258-1095492,-	19053	-47.25	0.562	0.77	POLR2E	ARGFX	down	Coding 5'-UTR
chr14:73569580-73570186,+	10153	-47.25	0.355	0.77	RBM25	ARGFX	down	Coding CDS
chr19:42799188-42799821,+	21151	-47.15	0.318	0.819	CIC	ARGFX	down	Coding CDS
chr10:68088967-68089013,-	1350	-47.1	0	0.83	CTNNA3	ARGFX	down	Intron
chr8:67976561-67976765,+	50017	-47	0.459	0.864	CSPP1	ARGFX	down	Coding 5'-UTR
chr12:49961831-49961952,-	6698	-46.95	0.431	0.864	MCRS1	ARGFX	down	Coding 5'-UTR
chr12:111051877-111052055,+	5303	-46.95	0	0.864	TCTN1	ARGFX	down	Coding 5'-UTR
chr5:159678820-159679629,-	41585	-46.9	0	0.883	CCNJL	ARGFX	down	Coding 3'-UTR
chr19:13885180-13885426,+	19407	-46.75	0.796	0.933	C19orf53	ARGFX	down	Coding 5'-UTR
chr19:8373033-8373263,-	22816	-46.7	0.487	0.945	CD320	ARGFX	down	Coding 5'-UTR
chr14:56046919-56047072,+	9840	-46.7	0	0.945	KTN1	ARGFX	down	Coding 5'-UTR
chr1:67891818-67891960,-	28136	-46.7	0	0.945	SERBP1	ARGFX	down	Coding CDS
chr22:41641693-41642622,-	31723	-46.6	0.642	0.972	RANGAP1	ARGFX	down	Coding CDS
chr13:100637849-100638058,+	8118	-46.45	0	1.011	ZIC2	ARGFX	down	Coding CDS
chr1:25558824-25559071,-	26467	-46.4	0.808	1.011	SYF2	ARGFX	down	Coding 5'-UTR
chr16:68732116-68732845,+	13996	-46.35	0.303	1.011	CDH3	ARGFX	down	Coding CDS
chr14:81407975-81408116,-	10377	-46.3	0.315	1.011	CEP128	ARGFX	down	Coding 5'-UTR
chr19:18053436-18053654,+	19743	-46.25	0	1.011	CCDC124	ARGFX	down	Coding CDS
chr2:69550945-69551747,-	34995	-46.2	0	1.011	GFPT1	ARGFX	down	Coding 3'-UTR
chr20:34287232-34287378,+	29181	-46.2	0.762	1.011	ROMO1	ARGFX	down	Coding 5'-UTR
chr19:36000813-36000965,-	20457	-46.05	0.495	1.064	DMKN	ARGFX	down	Coding 5'-UTR
chr10:74034515-74035680,+	1538	-45.9	0.354	1.109	DDIT4	ARGFX	down	Coding CDS
chr3:149688512-149688730,-	36460	-45.9	0.782	1.109	PFN2	ARGFX	down	Coding 5'-UTR
chr19:1103939-1104126,+	19059	-45.8	0.829	1.148	GPX4	ARGFX	down	Coding 5'-UTR
chr20:18568570-18568759,+	28719	-45.75	0.416	1.148	DTD1	ARGFX	down	Coding 5'-UTR
chr8:145151027-145151117,+	49167	-45.7	0	1.148	CYC1	ARGFX	down	Coding CDS
chr9:35657768-35658019,-	51768	-45.7	0.565	1.148	RMRP	ARGFX	down	Noncoding 1st exon
chr5:43120994-43121219,+	42310	-45.65	0.29	1.152	ZNF131	ARGFX	down	Coding 5'-UTR
chr5:218208-218358,-	42108	-45.6	0.583	1.179	CCDC127	ARGFX	down	Coding 5'-UTR
chr17:79620661-79620830,-	17868	-45.45	0	1.188	PDE6G	ARGFX	down	Intron
chr12:8234794-8235016,+	7879	-45.4	0	1.188	NECAP1	ARGFX	down	Coding 5'-UTR
chr3:48445394-48445994,-	37758	-45.4	0	1.188	PLXNB1	ARGFX	down	Coding CDS
chr19:12035863-12036043,+	19178	-45.4	0	1.188	ZNF700|ZNF763	ARGFX	down	Coding 5'-UTR
chr11:16760148-16760477,+	2764	-45.35	0.879	1.188	C11orf58	ARGFX	down	Coding 5'-UTR
chr1:109241801-109242275,+	23050	-45.3	0.441	1.207	PRPF38B	ARGFX	down	Coding CDS
chr2:109403183-109403310,+	32257	-45.2	0.183	1.276	CCDC138	ARGFX	down	Coding 5'-UTR
chr7:2393585-2393749,-	47134	-45.15	0	1.283	chr7:2393585-2393749,-	ARGFX	down	Unannotated
chr3:15106568-15106866,-	36493	-45.05	0.693	1.286	MRPS25	ARGFX	down	Coding 5'-UTR
chr6:30594617-30594780,+	44399	-45	0	1.286	ATAT1	ARGFX	down	Coding 5'-UTR
chr17:41180609-41181091,+	16076	-45	0	1.286	RND2	ARGFX	down	Coding CDS
chr20:42085884-42086176,-	29410	-44.9	0	1.308	chr20:42085884-42086176,-	ARGFX	down	Unannotated
chr9:26946907-26947333,-	51572	-44.85	0	1.325	PLAA	ARGFX	down	Coding 5'-UTR
chrX:151999451-151999661,+	53010	-44.75	0.857	1.392	NSDHL	ARGFX	down	Coding 5'-UTR
chr19:40931810-40931984,-	20968	-44.65	0.466	1.412	SERTAD1	ARGFX	down	Coding 5'-UTR
chr3:196669141-196669478,-	37139	-44.55	0.619	1.484	NCBP2	ARGFX	down	Coding 5'-UTR
chr6:27100337-27100627,-	44148	-44.5	0.469	1.489	HIST1H2BJ	ARGFX	down	Coding 5'-UTR
chr22:31531069-31531914,-	31218	-44.5	0.224	1.489	PLA2G3	ARGFX	down	Coding CDS
chr7:6048817-6049129,+	47727	-44.45	0.776	1.489	AIMP2	ARGFX	down	Coding 5'-UTR
chr3:28390092-28390610,-	37220	-44.45	0.222	1.489	AZI2	ARGFX	down	Coding 5'-UTR
chr12:125534429-125534560,+	5890	-44.4	0	1.489	chr12:125534429-125534560,+	ARGFX	down	Unannotated
chr11:62572801-62573008,-	3770	-44.4	0.446	1.489	NXF1	ARGFX	down	Coding 5'-UTR
chr18:71958982-71959307,-	18762	-44.3	0.733	1.56	CYB5A	ARGFX	down	Coding 5'-UTR
chr1:52456224-52456443,-	27739	-44.2	0	1.56	RAB3B	ARGFX	down	Coding 5'-UTR
chr5:125894932-125894983,-	40679	-44.15	0	1.586	ALDH7A1	ARGFX	down	Coding 5'-UTR
chr10:127530499-127531094,+	660	-44.1	0	1.623	BCCIP	ARGFX	down	Coding 3'-UTR
chr14:24025188-24025650,+	9412	-44.1	0	1.623	THTPA	ARGFX	down	Coding 5'-UTR
chr22:35782680-35783169,+	31354	-44.05	0.323	1.646	HMOX1	ARGFX	down	Coding CDS
chr2:220110173-220110297,+	33654	-44	0.523	1.66	STK16	ARGFX	down	Coding 5'-UTR
chr16:56642935-56642969,+	13617	-43.8	0	1.714	MT2A	ARGFX	down	Coding CDS	x
chr9:139317647-139318100,+	51338	-43.75	0	1.751	PMPCA	ARGFX	down	Coding CDS	x
chr4:88343656-88344164,+	40342	-43.7	0.547	1.751	NUDT9	ARGFX	down	Coding 5'-UTR	x
chr6:3226795-3226898,-	44702	-43.7	0	1.751	TUBB2B	ARGFX	down	Coding CDS	x
chrX:102317903-102318199,-	52488	-43.65	0.322	1.751	BEX1	ARGFX	down	Coding CDS	x
chr11:65101074-65101257,-	4061	-43.65	0	1.751	chr11:65101074-65101257,-	ARGFX	down	Unannotated
chr17:46126111-46126226,+	16453	-43.65	0.324	1.751	NFE2L1	ARGFX	down	Coding 5'-UTR	x
chr17:40761652-40761804,+	16002	-43.65	0.662	1.751	TUBG1	ARGFX	down	Coding 5'-UTR	x
chr11:96122810-96123113,-	5002	-43.6	0.254	1.751	CCDC82	ARGFX	down	Coding 5'-UTR	x
chr7:139025802-139026268,+	46620	-43.55	0.618	1.751	C7orf55|C7orf55-LUC7L2	ARGFX	down	Coding 5'-UTR	x
chr6:3259137-3259430,+	44710	-43.55	0.639	1.751	PSMG4	ARGFX	down	Coding 5'-UTR
chr19:17972908-17973032,+	19739	-43.45	0.808	1.802	RPL18A	ARGFX	down	Coding CDS	x
chr2:131099588-131100013,-	32534	-43.4	0.267	1.826	CCDC115	ARGFX	down	Coding 5'-UTR
chr4:39367844-39368095,-	39704	-43.35	0.81	1.849	RFC1	ARGFX	down	Coding 5'-UTR
chr22:46692665-46692828,+	31972	-43.3	0.512	1.849	GTSE1	ARGFX	down	Coding 5'-UTR
chr8:95565613-95565762,-	50270	-43.3	0.507	1.849	KIAA1429	ARGFX	down	Coding 5'-UTR
chr7:43908907-43909212,-	47426	-43.3	0.829	1.849	MRPS24	ARGFX	down	Coding 5'-UTR	x
chr1:149871090-149871272,+	23680	-43.25	0	1.879	BOLA1	ARGFX	down	Coding 5'-UTR
chr7:27498441-27498497,-	47214	-43.2	0.219	1.879	chr7:27498441-27498497,-	ARGFX	down	Unannotated	x
chr2:70529057-70529230,-	35054	-43.2	0.787	1.879	FAM136A	ARGFX	down	Coding 5'-UTR	x
chr15:66791743-66791987,-	11550	-43.2	0.7	1.879	RPL4	ARGFX	down	Coding CDS	x
chr7:2419613-2420315,+	47155	-43.15	0.187	1.888	EIF3B	ARGFX	down	Coding 3'-UTR	x
chr7:91570089-91570455,+	48242	-43.1	0.749	1.888	AKAP9	ARGFX	down	Coding 5'-UTR	x
chr17:8279829-8280050,-	18107	-43.1	0	1.888	KRBA2	ARGFX	down	Coding 5'-UTR	x
chr17:26901085-26901302,-	15210	-42.95	0	1.937	ALDOC	ARGFX	down	Coding CDS	x
chr19:21511975-21512249,-	20069	-42.95	0.613	1.937	ZNF708	ARGFX	down	Coding 5'-UTR	x
chr5:60240933-60241248,+	42440	-42.85	0.717	1.959	NDUFAF2	ARGFX	down	Coding 5'-UTR	x
chr16:84150340-84150555,-	14425	-42.75	0.218	1.972	MBTPS1	ARGFX	down	Coding 5'-UTR
chr6:31371301-31371479,+	44496	-42.7	0.622	1.989	MICA	ARGFX	down	Coding 5'-UTR	x
chr19:41256674-41256930,+	21007	-42.7	0.328	1.989	SNRPA	ARGFX	down	Coding 5'-UTR	x
chrX:47518514-47518549,-	53567	-42.65	0.76	2.02	UXT	ARGFX	down	Coding 5'-UTR	x
chr22:29663881-29664338,+	31091	-42.5	0.725	2.101	EWSR1	ARGFX	down	Coding 5'-UTR	x
chr12:53491851-53492098,+	6871	-42.4	0	2.13	IGFBP6	ARGFX	down	Intron	x
chr16:87863727-87866401,-	14532	-42.4	0.704	2.13	SLC7A5	ARGFX	down	Coding 3'-UTR	x
chr20:21735861-21735909,+	28757	-42.35	0.432	2.13	chr20:21735861-21735909,+	ARGFX	down	Unannotated	x
chr1:154244795-154245377,+	24069	-42.35	0.732	2.13	HAX1	ARGFX	down	Coding 5'-UTR	x
chr8:145699164-145700350,-	49229	-42.15	0.542	2.225	FOXH1	ARGFX	down	Coding CDS	x
chrX:102631090-102631541,+	52509	-42.15	0.864	2.225	NGFRAP1	ARGFX	down	Coding 5'-UTR	x
chrX:102318902-102319372,-	52490	-42	0.757	2.288	BEX1	ARGFX	down	Coding 5'-UTR	x
chr18:54305574-54305955,-	18606	-41.9	0.766	2.325	TXNL1	ARGFX	down	Coding 5'-UTR
chr11:10326446-10326776,+	2109	-41.8	0.606	2.354	ADM	ARGFX	down	Coding 5'-UTR	x
chr6:32945084-32945347,+	44744	-41.75	0	2.392	BRD2	ARGFX	down	Coding CDS	x
chr1:155145697-155146010,-	24159	-41.75	0.862	2.392	KRTCAP2	ARGFX	down	Coding 5'-UTR	x
chr14:76117372-76117969,-	10270	-41.7	0	2.392	C14orf1	ARGFX	down	Coding CDS	x
chr9:99979309-99979666,+	52391	-41.7	0	2.392	chr9:99979309-99979666,+	ARGFX	down	Unannotated	x
chr3:193853728-193853976,+	37048	-41.7	0.595	2.392	HES1	ARGFX	down	Coding 5'-UTR	x
chr19:39971462-39971705,+	20880	-41.65	0.541	2.401	TIMM50	ARGFX	down	Coding 5'-UTR
chr1:19923378-19923697,+	25294	-41.6	0.665	2.406	MINOS1|MINOS1-NBL1	ARGFX	down	Coding 5'-UTR	x
chr12:7079908-7080253,+	7713	-41.55	0.803	2.426	EMG1	ARGFX	down	Coding 5'-UTR	x
chr12:2986299-2986448,+	6311	-41.5	0.643	2.468	RHNO1	ARGFX	down	Coding 5'-UTR	x
chrX:119005734-119005976,+	52700	-41.45	0.838	2.468	NDUFA1	ARGFX	down	Coding 5'-UTR	x
chr22:39715259-39715975,-	31620	-41.45	0.585	2.468	RPL3	ARGFX	down	Coding 5'-UTR	x
chr11:118230292-118230389,+	2336	-41.45	0	2.468	UBE4A	ARGFX	down	Coding 5'-UTR	x
chr17:3626982-3627175,-	15627	-41.35	0.812	2.523	ITGAE	ARGFX	down	Coding CDS	x
chr6:100016372-100016703,-	42978	-41.2	0.625	2.615	CCNC	ARGFX	down	Coding 5'-UTR	x
chr11:407062-407196,-	3144	-41.1	0.456	2.702	SIGIRR	ARGFX	down	Coding CDS
chr17:75447450-75447610,+	17658	-41.05	0	2.725	SEPT9	ARGFX	down	Coding 5'-UTR
chr1:26662829-26662974,-	26527	-41.05	0	2.725	AIM1L	ARGFX	down	Coding CDS	x
chr19:49468346-49469173,+	21761	-41.05	0.896	2.725	FTL	ARGFX	down	Coding 5'-UTR
chr16:84087884-84088250,-	14422	-41	0	2.725	MBTPS1	ARGFX	down	Coding CDS	x
chr4:26432314-26432535,+	39599	-40.85	0	2.833	RBPJ	ARGFX	down	Coding CDS	x
chr2:232319866-232319977,-	33809	-40.8	0	2.869	NCL	ARGFX	down	Coding CDS	x
chr6:73972899-73973076,+	45534	-40.75	0	2.869	BC031876	ARGFX	down	Noncoding 1st exon
chr4:10076656-10077104,-	38667	-40.75	0.268	2.869	WDR1	ARGFX	down	Coding CDS	x
chr19:5691921-5692174,-	22409	-40.7	0	2.909	LONP1	ARGFX	down	Coding CDS	x
chr10:71160755-71160923,+	1451	-40.65	0	2.909	HK1	ARGFX	down	Coding CDS	x
chr12:48357289-48357487,+	6595	-40.55	0.628	2.982	TMEM106C	ARGFX	down	Coding 5'-UTR	x
chr16:28857493-28857790,-	12939	-40.55	0.678	2.982	TUFM	ARGFX	down	Coding 5'-UTR	x
chr17:76183402-76183514,+	17704	-40.45	0.375	3.011	AFMID	ARGFX	down	Coding 5'-UTR
chr17:42766933-42767240,-	16251	-40.35	0.67	3.043	CCDC43	ARGFX	down	Coding 5'-UTR	x
chr14:20924080-20924260,+	9188	-40.25	0	3.043	APEX1	ARGFX	down	Coding CDS	x
chr14:23057881-23058264,-	9316	-40.25	0.794	3.043	DAD1	ARGFX	down	Coding 5'-UTR	x
chr16:3073646-3074067,-	13172	-40.25	0.73	3.043	HCFC1R1	ARGFX	down	Coding 5'-UTR	x
chr14:20922728-20923094,-	9185	-40.2	0.501	3.059	OSGEP	ARGFX	down	Coding 5'-UTR	x
chr16:107090-107332,+	12239	-40.2	0	3.059	SNRNP25	ARGFX	down	Coding CDS
chr16:28855974-28856180,-	12935	-40.2	0	3.059	TUFM	ARGFX	down	Coding CDS	x
chr1:32110400-32110525,-	26830	-40.15	0.518	3.118	PEF1	ARGFX	down	Coding 5'-UTR	x
chr11:65268693-65270069,+	4086	-40.1	0.336	3.132	MALAT1	ARGFX	down	Coding 3'-UTR	x
chr19:12098416-12098640,+	19181	-40.05	0.7	3.165	AX747405	ARGFX	down	Noncoding 1st exon	x
chr19:1106544-1106742,+	19069	-39.95	0	3.166	GPX4	ARGFX	down	Coding CDS	x
chr20:60962030-60962192,+	29986	-39.95	0.837	3.166	RPS21	ARGFX	down	Coding 5'-UTR	x
chr5:34008084-34008222,-	42215	-39.9	0	3.166	AMACR	ARGFX	down	Coding 5'-UTR	x
chr3:48701423-48701637,-	37823	-39.9	0	3.166	CELSR3	ARGFX	down	Intron	x
chrX:41192691-41192922,+	53426	-39.9	0	3.166	DDX3X	ARGFX	down	Coding 5'-UTR	x
chrX:153991001-153991256,+	53170	-39.9	0.699	3.166	DKC1	ARGFX	down	Coding 5'-UTR	x
chr11:46405021-46405349,+	3250	-39.9	0.324	3.166	MDK	ARGFX	down	Coding CDS	x
chr10:112679313-112679415,+	355	-39.8	0.351	3.166	SHOC2	ARGFX	down	Coding 5'-UTR	x
chr21:34915165-34915521,+	30283	-39.8	0.795	3.166	SON	ARGFX	down	Coding 5'-UTR	x
chr22:32058106-32058258,-	31269	-39.7	0.431	3.228	PISD	ARGFX	down	Coding 5'-UTR	x
chr8:145515268-145515543,+	49188	-39.65	0	3.269	HSF1	ARGFX	down	Coding 5'-UTR	x
chr1:40562787-40563095,-	27290	-39.65	0.664	3.269	PPT1	ARGFX	down	Coding 5'-UTR	x
chr12:32832155-32832399,+	6433	-39.6	0.755	3.269	DNM1L	ARGFX	down	Coding 5'-UTR	x
chr11:111895801-111896475,+	2234	-39.55	0.263	3.288	DLAT	ARGFX	down	Coding 5'-UTR	x
chr16:2827238-2827317,-	12900	-39.55	0.852	3.288	TCEB2	ARGFX	down	Coding 5'-UTR	x
chrX:67718729-67718965,+	53879	-39.55	0.363	3.288	YIPF6	ARGFX	down	Coding 5'-UTR	x
chr11:62432321-62432850,-	3710	-39.5	0.87	3.288	C11orf48	ARGFX	down	Coding CDS	x
chr3:99547584-99547809,-	38642	-39.3	0	3.411	MIR548G	ARGFX	down	Intron	x
chr7:1609645-1609730,-	46995	-39.3	0.649	3.411	PSMG3	ARGFX	down	Coding 5'-UTR	x
chr19:12721492-12721669,-	19226	-39.3	0	3.411	ZNF490	ARGFX	down	Coding 5'-UTR	x
chrX:102469966-102470166,+	52491	-39.25	0.644	3.418	BEX4	ARGFX	down	Coding 5'-UTR
chr5:138775095-138775218,-	41020	-39.25	0.606	3.418	DNAJC18	ARGFX	down	Coding 5'-UTR
chr15:44092686-44093078,+	11118	-39.2	0.848	3.421	HYPK	ARGFX	down	Coding 5'-UTR
chr3:50294957-50295146,+	38055	-39.1	0	3.488	GNAI2	ARGFX	down	Coding CDS	x
chr1:36863368-36863556,-	27103	-39.1	0.818	3.488	LSM10	ARGFX	down	Coding 5'-UTR	x
chr18:55431425-55431475,-	18625	-39.05	0	3.488	ATP8B1	ARGFX	down	Intron
chrX:118699195-118699445,-	52679	-39.05	0.314	3.488	CXorf56	ARGFX	down	Coding 5'-UTR	x
chr1:23495259-23495406,-	26197	-38.95	0.637	3.556	LUZP1	ARGFX	down	Coding 5'-UTR
chr19:17973990-17974082,+	19741	-38.95	0	3.556	RPL18A	ARGFX	down	Coding CDS
chr19:21950240-21950432,-	20087	-38.95	0.764	3.556	ZNF100	ARGFX	down	Coding 5'-UTR	x
chr20:60718264-60718518,-	29957	-38.8	0.848	3.666	PSMA7	ARGFX	down	Coding 5'-UTR	x
chr1:155231438-155231721,-	24185	-38.75	0	3.666	SCAMP3	ARGFX	down	Coding CDS	x
chr1:47779671-47779889,-	27676	-38.7	0	3.669	STIL	ARGFX	down	Coding 5'-UTR	x
chr1:46034173-46034356,+	27581	-38.65	0	3.71	AKR1A1	ARGFX	down	Coding CDS
chr1:12079455-12079609,+	23474	-38.55	0.46	3.772	MIIP	ARGFX	down	Coding 5'-UTR	x
chr6:144416105-144416858,-	43506	-38.55	0.725	3.772	SF3B5	ARGFX	down	Coding 5'-UTR	x
chr5:74062614-74063188,+	42643	-38.45	0.71	3.787	NSA2	ARGFX	down	Coding 5'-UTR	x
chr1:145470322-145470499,-	23585	-38.35	0.334	3.869	POLR3GL	ARGFX	down	Coding 5'-UTR	x
chr2:170492994-170493627,+	32862	-38.35	0	3.869	PPIG	ARGFX	down	Coding CDS	x
chr1:155225903-155226264,-	24180	-38.35	0	3.869	SCAMP3	ARGFX	down	Coding CDS	x
chr20:1145002-1145120,+	28604	-38.25	0	3.975	PSMF1	ARGFX	down	Coding CDS	x
chr6:157744444-157744640,-	43726	-38.25	0.752	3.975	TMEM242	ARGFX	down	Coding 5'-UTR	x
chr12:69004632-69004822,+	7584	-38.2	0	4.017	RAP1B	ARGFX	down	Coding 5'-UTR	x
chr3:194392793-194392975,-	37066	-38.15	0.401	4.074	LSG1	ARGFX	down	Coding 5'-UTR	x
chr11:6704124-6704757,-	4330	-38.05	0.714	4.082	MRPL17	ARGFX	down	Coding 5'-UTR	x
chr14:76127118-76127574,-	10275	-38	0.662	4.13	C14orf1	ARGFX	down	Coding 5'-UTR	x
chr17:62492946-62493233,-	17040	-37.95	0.415	4.135	POLG2	ARGFX	down	Coding 5'-UTR	x
chr13:27825367-27826026,+	8391	-37.95	0.824	4.135	RPL21	ARGFX	down	Coding 5'-UTR	x
chr3:157827843-157828011,+	36570	-37.9	0.78	4.135	RSRC1	ARGFX	down	Coding 5'-UTR	x
chr11:61197477-61197756,+	3606	-37.85	0.767	4.164	SDHAF2	ARGFX	down	Coding 5'-UTR	x
chr1:36751973-36752871,+	27087	-37.85	0.37	4.164	THRAP3	ARGFX	down	Coding CDS	x
chr16:30080140-30080299,+	13062	-37.75	0.389	4.169	ALDOA	ARGFX	down	Coding CDS	x
chr10:74385768-74385947,-	1545	-37.7	0.675	4.199	MICU1	ARGFX	down	Coding 5'-UTR	x
chr14:45431025-45431206,-	9686	-37.65	0	4.199	KLHL28	ARGFX	down	Coding 5'-UTR	x
chr2:44589043-44589284,+	34638	-37.6	0	4.275	CAMKMT	ARGFX	down	Coding 5'-UTR	x
chr12:56631734-56632347,-	7161	-37.55	1	4.282	ANKRD52	ARGFX	down	Coding 3'-UTR	x
chr11:47603657-47603765,+	3362	-37.55	0	4.282	NDUFS3	ARGFX	down	Coding CDS
chr14:74959896-74960198,-	10216	-37.55	0.756	4.282	NPC2	ARGFX	down	Coding 5'-UTR	x
chr16:69375459-69376351,+	14054	-37.45	0	4.282	NIP7	ARGFX	down	Coding CDS	x
chr5:82373140-82373328,-	42808	-37.45	0.78	4.282	TMEM167A	ARGFX	down	Coding 5'-UTR
chr17:8110494-8110685,-	18078	-37.4	0	4.282	AURKB	ARGFX	down	Coding 5'-UTR
chr6:57037350-57037608,+	45479	-37.35	0.31	4.37	BAG2	ARGFX	down	Coding 5'-UTR	x
chr17:73774257-73774716,-	17495	-37.35	0	4.37	H3F3B	ARGFX	down	Coding CDS	x
chr8:141521523-141521745,+	49028	-37.3	0.74	4.42	CHRAC1	ARGFX	down	Coding 5'-UTR	x
chr9:133995805-133996790,+	51104	-37.25	0	4.455	AIF1L	ARGFX	down	Coding 3'-UTR	x
chr19:1605359-1605609,-	19568	-37.25	0.966	4.455	UQCR11	ARGFX	down	Coding 5'-UTR	x
chr19:44079560-44079807,-	21210	-37.25	0	4.455	XRCC1	ARGFX	down	Coding 5'-UTR	x
chr19:13065100-13065340,-	19364	-37.2	0.554	4.5	GADD45GIP1	ARGFX	down	Coding CDS	x
chr2:148778202-148778433,-	32648	-37.2	0.456	4.5	ORC4	ARGFX	down	Coding 5'-UTR	x
chr4:177241109-177241344,+	39375	-37.2	0.64	4.5	SPCS3	ARGFX	down	Coding 5'-UTR	x
chr19:21106023-21106195,+	20032	-37.2	0.455	4.5	ZNF85	ARGFX	down	Coding 5'-UTR	x
chr19:45927039-45927270,-	21378	-37.1	0.807	4.549	ERCC1	ARGFX	down	Coding 5'-UTR	x
chr11:93474326-93474815,-	4942	-37.1	0.681	4.549	TAF1D	ARGFX	down	Coding 5'-UTR	x
chr6:27570273-27570472,-	44172	-37.1	0.363	4.549	TRNA_Leu	ARGFX	down	Noncoding 1st exon	x
chr4:74864018-74864599,-	40148	-37.05	0	4.555	CXCL5	ARGFX	down	Coding 5'-UTR	x
chr12:56553072-56553184,+	7130	-37.05	0	4.555	MYL6	ARGFX	down	Intron	x
chr12:49628433-49628548,+	6674	-37.05	0	4.555	TUBA1C	ARGFX	down	Intron	x
chr19:44235582-44235805,-	21232	-37	0	4.657	SMG9	ARGFX	down	Coding CDS	x
chr17:79791114-79791192,-	17901	-36.95	0.627	4.657	FAM195B	ARGFX	down	Coding 5'-UTR	x
chr9:131084579-131084782,-	50908	-36.95	0.705	4.657	TRUB2	ARGFX	down	Coding 5'-UTR	x
chr6:41888743-41888930,-	45100	-36.9	0.341	4.697	MED20	ARGFX	down	Coding 5'-UTR	x
chr16:88729419-88729654,-	14569	-36.9	0.38	4.697	MVD	ARGFX	down	Coding 5'-UTR	x
chr17:40976151-40976315,-	16039	-36.85	0.476	4.697	BECN1	ARGFX	down	Coding 5'-UTR	x
chr17:27052499-27052759,-	15264	-36.85	0.312	4.697	TLCD1	ARGFX	down	Coding CDS	x
chr2:29117481-29117789,+	34370	-36.85	0.723	4.697	WDR43	ARGFX	down	Coding 5'-UTR	x
chr19:47991065-47991645,-	21598	-36.75	0	4.731	NAPA	ARGFX	down	Coding CDS
chr7:99070172-99070382,-	48425	-36.6	0	4.823	chr7:99070172-99070382,-	ARGFX	down	Unannotated
chrX:45706665-45707057,-	53457	-36.6	0	4.823	chrX:45706665-45707057,-	ARGFX	down	Unannotated
chr2:238969641-238969784,+	33933	-36.6	0	4.823	SCLY	ARGFX	down	Coding 5'-UTR	x
chr5:139028465-139028594,+	41034	-36.55	0	4.823	CXXC5	ARGFX	down	Coding 5'-UTR	x
chr3:48481571-48481722,+	37770	-36.55	0.78	4.823	TMA7	ARGFX	down	Coding 5'-UTR	x
chr1:110173793-110174370,+	23098	-36.5	0	4.823	AMPD2	ARGFX	down	Coding 3'-UTR	x
chr5:132387405-132388049,+	40774	-36.5	0.456	4.823	HSPA4	ARGFX	down	Coding 5'-UTR	x
chr2:32142995-32143070,-	34394	-36.4	0	4.971	MEMO1	ARGFX	down	Coding CDS	x
chrX:18541324-18541360,-	53255	29.6	1.08315e+08	4.546	chrX:18541324-18541360,-	ARGFX	up	Unannotated	x
chr9:86292642-86292766,-	52109	29.85	8.78822e+07	4.415	UBQLN1	ARGFX	up	Coding CDS
chr12:6484671-6484699,-	7441	29.95	9.60664e+07	4.361	SCNN1A	ARGFX	up	Coding 5'-UTR	x
chr12:32136776-32137543,+	6388	30.75	3.021	3.915	KIAA1551	ARGFX	up	Coding CDS	x
chr11:764304-764433,+	4673	31	2.288	3.782	TALDO1	ARGFX	up	Coding CDS	x
chr1:50941205-50941346,-	27687	31.1	1.09409e+08	3.739	FAF1	ARGFX	up	Coding CDS	x
chr1:28832984-28833220,+	26690	31.15	8.333	3.711	RCC1|SNHG3	ARGFX	up	Intron	x
chr18:33744439-33744630,+	18410	31.5	1.75764e+08	3.527	ELP2	ARGFX	up	Coding CDS
chr7:90225771-90226024,+	48233	31.6	9.60664e+07	3.492	CDK14	ARGFX	up	Coding 5'-UTR	x
chr10:12219792-12219895,-	548	31.65	1.75764e+08	3.456	NUDT5	ARGFX	up	Coding CDS	x
chr1:207494889-207495182,+	25545	31.75	1.92133e+08	3.395	CD55	ARGFX	up	Coding 5'-UTR	x
chr21:34734542-34734617,-	30260	31.75	1.67282e+08	3.395	chr21:34734542-34734617,-	ARGFX	up	Unannotated	x
chr17:28471782-28471892,-	15360	32.55	1.75764e+08	3.006	chr17:28471782-28471892,-	ARGFX	up	Unannotated	x
chr2:85284019-85284076,+	35309	32.8	8.78822e+07	2.864	KCMF1	ARGFX	up	Coding 3'-UTR	x
chr11:14363520-14363707,-	2743	32.8	1.92133e+08	2.864	RRAS2	ARGFX	up	Intron	x
chr7:48128012-48128149,-	47571	33.15	1.08315e+08	2.695	chr7:48128012-48128149,-	ARGFX	up	Unannotated	x
chr16:75682144-75682334,+	14343	33.5	9.60664e+07	2.516	TERF2IP	ARGFX	up	Coding CDS	x
chr3:54667027-54667474,-	38286	33.55	4.731	2.471	ESRG	ARGFX	up	Intron	x
chr22:50886699-50886822,-	32038	33.65	9.60664e+07	2.453	SBF1	ARGFX	up	Coding CDS
chr9:114361883-114362155,-	50540	33.7	1.82	2.427	PTGR1	ARGFX	up	Coding 5'-UTR
chr4:73935131-73935255,-	40109	33.75	1.08315e+08	2.409	COX18	ARGFX	up	Coding 5'-UTR
chr2:5840551-5840592,+	34824	33.75	1.08315e+08	2.409	SOX11	ARGFX	up	Coding 3'-UTR	x
chr11:114311386-114311461,+	2275	33.8	1.67282e+08	2.403	REXO2	ARGFX	up	Coding CDS	x
chr12:93771649-93771776,+	7975	33.85	8.78822e+07	2.383	NUDT4	ARGFX	up	Coding 5'-UTR
chr10:111767701-111768046,+	317	34.05	2.333	2.273	ADD3	ARGFX	up	Coding 5'-UTR
chr3:56712545-56712587,+	38305	34.1	9.3174e+07	2.263	chr3:56712545-56712587,+	ARGFX	up	Unannotated	x
chr1:154179842-154180065,-	24041	34.15	1.00291e+08	2.246	C1orf43	ARGFX	up	Coding CDS	x
chr2:24162596-24162760,+	33980	34.2	2.461	2.228	UBXN2A	ARGFX	up	Intron	x
chr3:185826729-185826899,-	36955	34.35	1.00291e+08	2.193	ETV5	ARGFX	up	Coding 5'-UTR	x
chrX:102862855-102862998,+	52520	34.4	2.285	2.178	TCEAL3	ARGFX	up	Coding 5'-UTR
chr1:245022577-245022671,-	26366	34.8	1.67282e+08	1.958	HNRNPU	ARGFX	up	Coding CDS	x
chr15:45361119-45361250,+	11156	34.8	8.78822e+07	1.958	SORD	ARGFX	up	Coding CDS
chr12:57057458-57058167,-	7228	34.85	2.18818e+08	1.958	PTGES3	ARGFX	up	Coding 3'-UTR	x
chr17:73401570-73401760,-	17450	34.9	1.75764e+08	1.942	GRB2	ARGFX	up	Coding 5'-UTR	x
chr1:182827869-182828029,+	25079	34.95	1.00291e+08	1.919	DHX9	ARGFX	up	Coding CDS	x
chr11:66311215-66311357,-	4266	35	8.78822e+07	1.896	ZDHHC24	ARGFX	up	Coding CDS	x
chr19:11143016-11143330,+	19084	35.05	1.00291e+08	1.88	SMARCA4	ARGFX	up	Coding 3'-UTR	x
chr7:33169147-33169315,+	47317	35.3	8.78822e+07	1.79	BBS9	ARGFX	up	Coding 5'-UTR	x
chr12:10374411-10375433,+	5099	35.4	2.006	1.75	GABARAPL1	ARGFX	up	Coding CDS	x
chr2:175352059-175352174,+	32976	35.45	8.78822e+07	1.75	chr2:175352059-175352174,+	ARGFX	up	Unannotated	x
chr10:72575733-72575821,+	1499	35.5	1.08315e+08	1.716	SGPL1	ARGFX	up	Coding 5'-UTR	x
chr8:56083809-56083892,+	49904	35.5	8.78822e+07	1.716	XKR4	ARGFX	up	Intron	x
chr9:140086711-140086808,-	51413	35.7	8.78822e+07	1.655	TPRN	ARGFX	up	Coding CDS	x
chr17:59987609-59987685,+	16930	35.75	9.60664e+07	1.636	chr17:59987609-59987685,+	ARGFX	up	Unannotated	x
chr6:27839983-27840130,-	44201	36	1.708	1.558	HIST1H3I	ARGFX	up	Coding 5'-UTR	x
chr19:4867621-4867745,-	21644	36.15	3.588	1.511	PLIN3	ARGFX	up	Coding 5'-UTR
chr1:155108663-155108866,+	24150	36.15	1.907	1.511	SLC50A1	ARGFX	up	Coding CDS	x
chr5:154278074-154278167,-	41519	36.25	8.36408e+07	1.484	GEMIN5	ARGFX	up	Coding CDS	x
chr3:113465210-113465346,+	35834	36.3	1.67282e+08	1.456	chr3:113465210-113465346,+	ARGFX	up	Unannotated	x
chr6:30807351-30807759,-	44449	36.3	2.00583e+08	1.456	chr6:30807351-30807759,-	ARGFX	up	Unannotated	x
chr16:2636684-2636813,+	12829	36.3	1.00291e+08	1.456	PDPK1	ARGFX	up	Coding CDS	x
chr9:74975544-74975640,-	52013	36.3	8.78822e+07	1.456	ZFAND5	ARGFX	up	Coding upstream	x
chr16:53537030-53537166,-	13592	36.45	2.019	1.404	AKTIP	ARGFX	up	Coding 5'-UTR	x
chr6:13325326-13325359,-	43375	36.5	9.3174e+07	1.385	TBC1D7	ARGFX	up	Coding CDS	x
chr1:46872748-46872794,+	27660	36.65	8.78822e+07	1.343	FAAH	ARGFX	up	Intron	x
chr16:57188119-57188408,-	13673	36.65	1.67282e+08	1.343	FAM192A	ARGFX	up	Coding CDS	x
chr10:25357022-25357062,-	931	36.7	8.78822e+07	1.326	chr10:25357022-25357062,-	ARGFX	up	Unannotated	x
chr4:164428199-164428297,+	39262	36.7	9.60664e+07	1.326	TMA16	ARGFX	up	Coding CDS	x
chr10:102747288-102747396,+	114	36.75	2.121	1.309	C10orf2	ARGFX	up	Coding 5'-UTR	x
chr1:46086541-46086630,-	27601	36.8	1.75764e+08	1.304	CCDC17	ARGFX	up	Coding CDS
chr2:136875629-136875803,-	32634	36.8	3.34563e+08	1.304	CXCR4	ARGFX	up	Coding 5'-UTR	x
chr8:101932357-101932959,-	48604	36.85	1.00291e+08	1.289	YWHAZ	ARGFX	up	Coding CDS	x
chr17:8152054-8152091,-	18093	36.9	9.3174e+07	1.289	chr17:8152054-8152091,-	ARGFX	up	Unannotated	x
chr16:75144130-75144201,+	14293	36.95	8.78822e+07	1.289	ZNRF1	ARGFX	up	Coding 3'-UTR	x
chr11:46418648-46418883,-	3252	37	1.86348e+08	1.284	AMBRA1	ARGFX	up	Coding 3'-UTR	x
chr7:100859152-100859189,-	45967	37	9.60664e+07	1.284	PLOD3	ARGFX	up	Coding CDS	x
chr17:7163493-7163934,-	17300	37.05	2.194	1.265	CLDN7	ARGFX	up	Coding CDS	x
chr7:86974931-86975083,+	48213	37.05	1.75764e+08	1.265	CROT	ARGFX	up	Coding 5'-UTR	x
chr22:41605331-41605415,-	31716	37.1	3.72696e+08	1.246	chr22:41605331-41605415,-	ARGFX	up	Unannotated	x
chr11:726905-727574,+	4579	37.1	1.75764e+08	1.246	EPS8L2	ARGFX	up	Coding CDS	x
chr14:77973726-77974002,-	10347	37.15	8.78822e+07	1.226	SPTLC2	ARGFX	up	Coding 3'-UTR	x
chr16:71915802-71915844,+	14196	37.3	1.00291e+08	1.193	chr16:71915802-71915844,+	ARGFX	up	Unannotated	x
chr1:235492204-235492440,+	26215	37.4	1.00291e+08	1.16	GGPS1	ARGFX	up	Intron	x
chr14:20943225-20943411,+	9202	37.4	2.331	1.16	PNP	ARGFX	up	Coding CDS	x
chr19:38028510-38028621,+	20657	37.45	8.78822e+07	1.154	ZNF793	ARGFX	up	Coding CDS	x
chr11:9302416-9302572,-	4920	37.55	8.78822e+07	1.139	TMEM41B	ARGFX	up	Coding 3'-UTR	x
chr15:63414290-63414427,+	11408	37.6	1.00291e+08	1.104	LACTB	ARGFX	up	Coding CDS	x
chr2:233697658-233697803,+	33875	37.65	1.00291e+08	1.104	GIGYF2	ARGFX	up	Coding CDS	x
chr12:76424290-76424935,-	7768	37.7	2.741	1.087	PHLDA1	ARGFX	up	Coding CDS	x
chr19:59058970-59059080,+	22614	37.8	1.09409e+08	1.055	TRIM28	ARGFX	up	Coding CDS
chr6:34949530-34949652,+	44909	37.95	1.75764e+08	1.001	ANKS1A	ARGFX	up	Coding 5'-UTR
chr22:25202208-25202311,+	30979	37.95	3.048	1.001	SGSM1	ARGFX	up	Coding 5'-UTR	x
chr16:11940552-11940677,-	12291	38.1	1.92133e+08	0.99	RSL1D1	ARGFX	up	Coding 5'-UTR	x
chr10:89577477-89577570,+	1833	38.15	8.78822e+07	0.968	CFL1P1	ARGFX	up	Coding upstream	x
chr2:37867556-37867593,+	34508	38.2	8.78822e+07	0.968	chr2:37867556-37867593,+	ARGFX	up	Unannotated
chr2:232063138-232063205,-	33799	38.3	9.3174e+07	0.954	chr2:232063138-232063205,-	ARGFX	up	Unannotated
chr19:3500853-3500945,-	20386	38.3	1.00291e+08	0.954	DOHH	ARGFX	up	Coding 5'-UTR	x
chr2:238996791-238996837,+	33936	38.3	8.78822e+07	0.954	SCLY|UBE2F-SCLY	ARGFX	up	Intron
chr7:6500872-6501672,-	47801	38.4	2.664	0.933	KDELR2	ARGFX	up	Coding 3'-UTR	x
chr17:57779484-57779538,-	16891	38.4	1.67282e+08	0.933	PTRH2	ARGFX	up	Intron	x
chr1:154965189-154965285,+	24135	38.5	1.86348e+08	0.917	FLAD1	ARGFX	up	Coding CDS	x
chr13:31724181-31724309,-	8463	38.5	9.60664e+07	0.917	HSPH1	ARGFX	up	Coding CDS	x
chr5:145641100-145641328,+	41287	38.5	5.606	0.917	RBM27	ARGFX	up	Coding CDS	x
chr17:62499044-62499210,-	17047	38.55	1.75764e+08	0.917	DDX5	ARGFX	up	Coding CDS	x
chr9:15510115-15510278,-	51480	38.55	4.248	0.917	PSIP1	ARGFX	up	Coding 5'-UTR	x
chr1:28661386-28661447,+	26675	38.6	1.08315e+08	0.903	MED18	ARGFX	up	Coding CDS	x
chr14:24740238-24740519,-	9523	38.6	1.08315e+08	0.903	RABGGTA	ARGFX	up	Coding 5'-UTR	x
chr15:41813065-41813294,-	11003	38.6	9.3174e+07	0.903	RPAP1	ARGFX	up	Coding CDS	x
chr19:18654296-18654399,-	19808	38.65	1.86348e+08	0.903	FKBP8	ARGFX	up	Coding 5'-UTR	x
chr1:33150337-33150487,+	26943	38.65	9.3174e+07	0.903	RBBP4	ARGFX	up	Coding 3'-UTR	x
chr4:55945425-55945714,-	39914	38.7	8.78822e+07	0.883	KDR	ARGFX	up	Coding 3'-UTR	x
chr20:33590457-33591063,-	29112	38.7	2.386	0.883	TRPC4AP	ARGFX	up	Coding CDS
chr17:33390642-33390735,-	15480	38.75	1.00291e+08	0.883	RFFL	ARGFX	up	Coding 5'-UTR	x
chr19:4445418-4445557,-	21254	38.75	9.60664e+07	0.883	UBXN6	ARGFX	up	Coding CDS	x
chr1:70833340-70833478,+	28178	38.8	1.86348e+08	0.865	HHLA3	ARGFX	up	Coding CDS
chr12:118499358-118499454,+	5475	38.85	1.09409e+08	0.865	chr12:118499358-118499454,+	ARGFX	up	Unannotated	x
chr2:223781113-223781214,+	33705	39.1	1.08315e+08	0.797	ACSL3	ARGFX	up	Coding CDS	x
chr17:46128840-46128919,+	16454	39.1	9.60664e+07	0.797	NFE2L1	ARGFX	up	Coding CDS	x
chr7:121758361-121758476,-	46274	39.15	9.3174e+07	0.774	AASS	ARGFX	up	Coding CDS	x
chr3:48336614-48336662,-	37756	39.3	9.60664e+07	0.727	NME6	ARGFX	up	Coding CDS	x
chr1:78148963-78149132,-	28219	39.3	9.60664e+07	0.727	ZZZ3	ARGFX	up	Coding 5'-UTR	x
chr1:247128353-247128389,+	26397	39.35	8.78822e+07	0.727	chr1:247128353-247128389,+	ARGFX	up	Unannotated	x
chr19:41807467-41807535,+	21056	39.4	1.08315e+08	0.719	HNRNPUL1	ARGFX	up	Coding CDS	x
chr1:27217089-27217209,-	26569	39.55	9.60664e+07	0.698	GPN2	ARGFX	up	Coding upstream	x
chr9:126034267-126034306,+	50714	39.6	1.09409e+08	0.686	chr9:126034267-126034306,+	ARGFX	up	Unannotated	x
chr8:38852837-38852917,-	49722	39.7	9.60664e+07	0.686	TM2D2	ARGFX	up	Coding CDS	x
chrX:107332030-107332077,-	52583	39.75	1.08315e+08	0.664	PSMD10	ARGFX	up	Coding CDS	x
chr7:83737983-83738033,+	48194	39.95	1.92133e+08	0.609	chr7:83737983-83738033,+	ARGFX	up	Unannotated	x
chr17:48166869-48166933,+	16585	40	1.09409e+08	0.6	ITGA3	ARGFX	up	Coding 3'-UTR	x
chr3:45124273-45124827,-	37591	40.05	2.00583e+08	0.586	CDCP1	ARGFX	up	Coding 3'-UTR	x
chr10:17272337-17272709,+	842	40.05	2.119	0.586	VIM	ARGFX	up	Coding CDS	x
chr6:30558086-30558155,+	44382	40.15	1.09409e+08	0.586	ABCF1	ARGFX	up	Coding CDS	x
chr20:30310559-30310715,-	28897	40.15	1.75764e+08	0.586	BCL2L1	ARGFX	up	Coding 5'-UTR	x
chr9:100840478-100840629,+	50382	40.15	1.86348e+08	0.586	NANS	ARGFX	up	Coding 5'-UTR	x
chr7:44156732-44156846,-	47458	40.15	1.00291e+08	0.586	POLD2	ARGFX	up	Coding CDS	x
chr19:10689531-10689638,-	18984	40.25	1.75764e+08	0.578	AP1M2	ARGFX	up	Coding CDS	x
chr5:27486655-27486777,-	42140	40.3	1.67282e+08	0.564	chr5:27486655-27486777,-	ARGFX	up	Unannotated	x
chr15:70340369-70340472,-	11609	40.35	1.08315e+08	0.564	chr15:70340369-70340472,-	ARGFX	up	Unannotated	x
chr9:136531916-136531988,-	51252	40.35	2.00583e+08	0.564	SARDH	ARGFX	up	Coding CDS	x
chr5:154134152-154134287,+	41494	40.4	1.86348e+08	0.552	LARP1	ARGFX	up	Intron	x
chr1:154229852-154229910,+	24058	40.45	1.00291e+08	0.537	UBAP2L	ARGFX	up	Coding 5'-UTR	x
chr1:183102597-183102685,+	25097	40.5	1.00291e+08	0.537	LAMC1	ARGFX	up	Coding CDS	x
chr11:767308-767895,-	4681	40.5	6.371	0.537	PDDC1	ARGFX	up	Coding CDS	x
chr5:179740807-179741090,-	42025	40.55	2.495	0.537	GFPT2	ARGFX	up	Coding CDS	x
chr7:107545488-107545503,+	46146	40.65	9.60664e+07	0.515	DLD	ARGFX	up	Coding CDS	x
chr7:33138919-33139030,-	47315	40.65	1.75764e+08	0.515	RP9	ARGFX	up	Coding CDS	x
chrX:119030128-119030221,+	52701	40.7	1.00291e+08	0.515	AKAP14	ARGFX	up	Coding 5'-UTR	x
chr7:50658512-50658624,-	47589	40.75	9.60664e+07	0.515	GRB10	ARGFX	up	Coding 3'-UTR
chr11:46722361-46722427,+	3269	40.75	9.60664e+07	0.515	ZNF408	ARGFX	up	Coding 5'-UTR
chr8:22526557-22526672,-	49395	40.8	2.898	0.49	BIN3	ARGFX	up	Coding 5'-UTR
chr11:64010925-64011043,+	3903	40.8	8.78822e+07	0.49	FKBP2	ARGFX	up	Coding CDS
chr12:76924914-76924958,-	7792	40.8	1.86348e+08	0.49	OSBPL8	ARGFX	up	Intron	x
chr11:62554542-62554643,+	3755	40.85	2.50922e+08	0.49	TMEM179B	ARGFX	up	Coding upstream	x
chr22:46216726-46216814,+	31961	40.9	8.78822e+07	0.49	ATXN10	ARGFX	up	Intron	x
chr12:8932598-8932638,+	7914	40.9	8.78822e+07	0.49	RIMKLB	ARGFX	up	Noncoding 1st exon	x
chr18:77739444-77739591,-	18809	40.9	8.78822e+07	0.49	TXNL4A	ARGFX	up	Intron	x
chr3:183960395-183960458,-	36832	40.95	2.18818e+08	0.478	ALG3	ARGFX	up	Coding CDS	x
chr20:47708611-47708664,+	29649	40.95	2.1663e+08	0.478	CSE1L	ARGFX	up	Coding CDS	x
chr20:34329570-34329628,-	29189	40.95	1.00291e+08	0.478	RBM39	ARGFX	up	Intron	x
chr2:85875925-85876099,+	35398	40.95	3.24944e+08	0.478	USP39	ARGFX	up	Coding CDS	x
chr1:214822064-214822149,+	25734	41	1.09409e+08	0.464	CENPF	ARGFX	up	Coding CDS	x
chr3:39425672-39425802,-	37424	41	9.60664e+07	0.464	chr3:39425672-39425802,-	ARGFX	up	Unannotated	x
chr16:46998523-46998705,-	13466	41	1.00291e+08	0.464	DNAJA2	ARGFX	up	Coding CDS	x
chr22:50882263-50882386,+	32035	41.05	1.09409e+08	0.464	PPP6R2	ARGFX	up	Coding CDS	x
chr20:44472902-44472963,-	29528	41.2	1.67282e+08	0.433	ACOT8	ARGFX	up	Coding CDS	x
chr3:9798785-9798953,+	38596	41.2	1.92133e+08	0.433	OGG1	ARGFX	up	Coding CDS	x
chr1:156237151-156237260,-	24334	41.3	1.67282e+08	0.433	SMG5	ARGFX	up	Intron	x
chr9:132597727-132597774,+	51052	41.3	1.67282e+08	0.433	USP20	ARGFX	up	Coding 5'-UTR	x
chr15:93570396-93570479,+	12190	41.4	1.00291e+08	0.404	CHD2	ARGFX	up	Coding 3'-UTR	x
chr19:47906466-47906786,-	21583	41.4	2.18818e+08	0.404	MEIS3	ARGFX	up	Coding CDS	x
chr2:220073316-220073353,+	33638	41.4	1.00291e+08	0.404	ZFAND2B	ARGFX	up	Coding CDS	x
chr16:11409518-11409600,-	12263	41.45	9.60664e+07	0.404	chr16:11409518-11409600,-	ARGFX	up	Unannotated	x
chr21:35014749-35015019,+	30299	41.45	1.86348e+08	0.404	ITSN1	ARGFX	up	Coding 5'-UTR	x
chr1:44457826-44457999,+	27481	41.5	1.955	0.404	CCDC24	ARGFX	up	Coding CDS	x
chr20:49801455-49801619,-	29766	41.5	1.58396e+09	0.404	chr20:49801455-49801619,-	ARGFX	up	Unannotated	x
chr7:112102369-112102407,+	46195	41.5	8.78822e+07	0.404	IFRD1	ARGFX	up	Coding CDS	x
chr3:42201632-42201768,+	37476	41.5	3.51529e+08	0.404	TRAK1	ARGFX	up	Coding 5'-UTR	x
chr3:44666508-44666633,+	37548	41.5	5.172	0.404	ZNF197	ARGFX	up	Coding 5'-UTR	x
chr17:11924792-11924875,+	14793	41.55	1.75764e+08	0.373	MAP2K4	ARGFX	up	Intron
chr19:871037-871243,-	22857	41.55	2.1663e+08	0.373	MED16	ARGFX	up	Coding CDS	x
chr17:73177152-73177281,-	17408	41.55	1.75764e+08	0.373	SUMO2	ARGFX	up	Coding CDS	x
chr10:135233622-135233835,+	790	41.6	5.623	0.373	MTG1	ARGFX	up	Coding CDS
chr3:50152881-50153040,+	38041	41.6	3.34563e+08	0.373	RBM5	ARGFX	up	Coding CDS	x
chr8:38845846-38845956,+	49720	41.7	8.78822e+07	0.373	HTRA4	ARGFX	up	Coding 3'-UTR	x
chr8:41120927-41121695,-	49740	41.8	1.67282e+08	0.373	SFRP1	ARGFX	up	Coding 3'-UTR	x
chr4:10076519-10076601,-	38666	41.9	1.92133e+08	0.346	WDR1	ARGFX	up	Coding 3'-UTR	x
chr11:123613667-123613708,-	2538	41.95	2.79522e+08	0.346	chr11:123613667-123613708,-	ARGFX	up	Unannotated	x
chr3:50155975-50156046,+	38046	42	1.09409e+08	0.346	RBM5	ARGFX	up	Coding 3'-UTR	x
chr11:57379243-57379290,+	3467	42	8.78822e+07	0.346	SERPING1	ARGFX	up	Coding CDS	x
chr17:57762963-57763169,+	16888	42.05	2.63647e+08	0.346	CLTC	ARGFX	up	Coding CDS	x
chr19:56154341-56154678,+	22354	42.05	6.888	0.346	ZNF581	ARGFX	up	Coding upstream	x
chr12:132195829-132195899,+	5958	42.15	8.78822e+07	0.315	SFSWAP	ARGFX	up	Coding 5'-UTR	x
chr19:5693563-5693744,-	22411	42.25	2.613	0.315	LONP1	ARGFX	up	Coding CDS	x
chr1:82266232-82266429,+	28276	42.25	1.75764e+08	0.315	LPHN2	ARGFX	up	Intron	x
chr6:89827582-89827719,-	45748	42.25	1.67282e+08	0.315	SRSF12	ARGFX	up	Coding 5'-UTR	x
chr4:189030483-189030848,-	39502	42.25	1.928	0.315	TRIML2	ARGFX	up	Coding upstream
chr9:19119648-19119783,-	51510	42.35	1.09409e+08	0.315	PLIN2	ARGFX	up	Coding CDS	x
chr19:14079996-14080074,+	19431	42.4	8.36408e+07	0.283	chr19:14079996-14080074,+	ARGFX	up	Unannotated	x
chr19:53606581-53606730,-	22139	42.4	7.52767e+08	0.283	ZNF160	ARGFX	up	Coding 5'-UTR	x
chr2:232321712-232321824,-	33813	42.45	3.34563e+08	0.283	NCL	ARGFX	up	Coding CDS	x
chr5:106973937-106974123,-	40516	42.5	1.75764e+08	0.283	EFNA5	ARGFX	up	Intron	x
chr9:95474358-95474541,-	52276	42.7	1.92133e+08	0.283	BICD2	ARGFX	up	Coding 3'-UTR	x
chr1:52850222-52850393,-	27765	42.7	8.78822e+07	0.283	ORC1	ARGFX	up	Coding CDS	x
chr7:123080492-123080620,+	46283	42.75	2.63647e+08	0.283	chr7:123080492-123080620,+	ARGFX	up	Unannotated	x
chr16:19533026-19533466,-	12498	42.75	2.266	0.283	GDE1	ARGFX	up	Coding 5'-UTR	x
chr5:159851259-159851337,+	41600	42.8	1.00291e+08	0.283	PTTG1	ARGFX	up	Coding CDS	x
chr1:213030301-213030359,-	25652	42.85	1.67282e+08	0.283	FLVCR1-AS1	ARGFX	up	Coding 3'-UTR
chr12:123006690-123006792,-	5756	42.85	1.75764e+08	0.283	RSRC2	ARGFX	up	Coding 5'-UTR
chr17:30773969-30774064,+	15441	42.9	1.67282e+08	0.283	PSMD11	ARGFX	up	Coding CDS	x
chr19:41955323-41955360,-	21093	43.1	1.92133e+08	0.258	chr19:41955323-41955360,-	ARGFX	up	Unannotated	x
chr3:167966664-167966741,-	36651	43.1	1.86348e+08	0.258	chr3:167966664-167966741,-	ARGFX	up	Unannotated	x
chr22:18036719-18036800,+	30693	43.15	1.08315e+08	0.258	chr22:18036719-18036800,+	ARGFX	up	Unannotated	x
chr5:93578660-93578808,-	42899	43.15	1.67282e+08	0.258	KIAA0825	ARGFX	up	Intron	x
chr1:154148591-154148712,-	24033	43.2	2.00583e+08	0.258	TPM3	ARGFX	up	Coding 5'-UTR	x
chr4:146031815-146031870,-	39110	43.25	8.78822e+07	0.22	chr4:146031815-146031870,-	ARGFX	up	Unannotated	x
chr8:48280189-48280291,+	49816	43.25	9.60664e+07	0.22	KIAA0146	ARGFX	up	Intron	x
chr6:144053893-144053961,+	43492	43.3	1.08315e+08	0.22	PHACTR2	ARGFX	up	Intron	x
chr2:106804989-106805076,-	32200	43.3	9.60664e+07	0.22	UXS1	ARGFX	up	Intron	x
chr14:50087130-50087217,-	9726	43.4	2.00583e+08	0.22	NEMF|RPL36AL	ARGFX	up	Intron	x
chr20:59873252-59873345,+	29942	43.45	1.00291e+08	0.22	CDH4	ARGFX	up	Intron	x
chr17:42112122-42112973,-	16166	43.45	2.275	0.22	LSM12	ARGFX	up	Coding 3'-UTR	x
chr19:54342672-54342718,+	22189	43.5	1.09409e+08	0.22	chr19:54342672-54342718,+	ARGFX	up	Unannotated	x
chr3:75865653-75865747,+	38503	43.55	1.08315e+08	0.22	chr3:75865653-75865747,+	ARGFX	up	Unannotated	x
chr9:100886419-100886575,-	50388	43.55	1.00291e+08	0.22	CORO2A	ARGFX	up	Coding 3'-UTR	x
chr11:66427105-66427287,-	4299	43.75	8.78822e+07	0.209	chr11:66427105-66427287,-	ARGFX	up	Unannotated
chr13:114009638-114009776,-	8237	43.75	1.86348e+08	0.209	GRTP1	ARGFX	up	Coding 5'-UTR
chr1:97267055-97267158,+	28556	43.75	8.78822e+07	0.209	PTBP2	ARGFX	up	Intron
chr9:131039000-131039166,-	50902	43.8	2.1663e+08	0.186	chr9:131039000-131039166,-	ARGFX	up	Unannotated	x
chr10:118658004-118658112,-	449	43.85	1.86348e+08	0.186	KIAA1598	ARGFX	up	Intron	x
chrX:75648064-75648138,+	54057	43.85	1.08315e+08	0.186	MAGEE1	ARGFX	up	Coding 5'-UTR	x
chr21:33749597-33749633,-	30237	43.85	1.67282e+08	0.186	SNORA80	ARGFX	up	Noncoding 1st exon	x
chr12:6879587-6880054,+	7581	43.9	1.612	0.186	PTMS	ARGFX	up	Coding CDS	x
chr5:138940908-138941424,+	41023	43.95	1.568	0.186	UBE2D2	ARGFX	up	Coding 5'-UTR	x
chr6:77299927-77300005,+	45604	44	1.00291e+08	0.186	chr6:77299927-77300005,+	ARGFX	up	Unannotated	x
chr1:220142400-220142450,-	25772	44.05	1.09409e+08	0.186	EPRS	ARGFX	up	Coding CDS	x
chrX:11776674-11776801,+	52664	44.05	1.92133e+08	0.186	MSL3	ARGFX	up	Coding 5'-UTR	x
chr6:138413247-138413397,-	43436	44.05	1.75764e+08	0.186	PERP	ARGFX	up	Coding CDS	x
chr4:99823027-99823059,-	40440	44.1	1.75764e+08	0.186	EIF4E	ARGFX	up	Coding CDS	x
chr14:69853680-69853796,-	10077	44.1	1.09409e+08	0.186	ERH	ARGFX	up	Coding CDS	x
chr6:109766099-109766190,-	43110	44.1	3.28227e+08	0.186	MICAL1	ARGFX	up	Coding CDS	x
chr19:58364512-58364556,-	22527	44.1	1.00291e+08	0.186	ZNF814	ARGFX	up	Intron	x
chr15:89787175-89787302,+	12072	44.15	1.709	0.186	FANCI	ARGFX	up	Coding 5'-UTR	x
chr9:78790132-78790194,+	52045	44.15	1.00291e+08	0.186	PCSK5	ARGFX	up	Coding CDS
chr11:77333650-77333709,-	4711	44.2	1.08315e+08	0.186	CLNS1A	ARGFX	up	Coding CDS
chr7:6448891-6449340,-	47784	44.25	3.34563e+08	0.186	DAGLB	ARGFX	up	Coding 3'-UTR	x
chr12:42853590-42854102,-	6483	44.25	2.79522e+08	0.186	PRICKLE1	ARGFX	up	Coding CDS	x
chr1:97261242-97261831,+	28554	44.25	1.86348e+08	0.186	PTBP2	ARGFX	up	Intron	x
chr10:94830921-94831001,+	1910	44.3	1.67282e+08	0.186	chr10:94830921-94831001,+	ARGFX	up	Unannotated	x
chr1:205589585-205589706,-	25514	44.3	1.09409e+08	0.186	ELK4	ARGFX	up	Coding CDS	x
chr7:143550192-143550415,-	46743	44.3	1.75764e+08	0.186	FAM115A	ARGFX	up	Coding 3'-UTR	x
chr18:34654767-34655361,+	18441	44.3	1.86348e+08	0.186	KIAA1328	ARGFX	up	Coding 3'-UTR	x
chr8:29927121-29927574,-	49530	44.3	4.749	0.186	TMEM66	ARGFX	up	Coding 5'-UTR	x
chr1:154221777-154221950,+	24052	44.3	1.09409e+08	0.186	UBAP2L	ARGFX	up	Coding CDS	x
chr2:37873408-37873677,-	34511	44.35	1.08315e+08	0.186	CDC42EP3	ARGFX	up	Coding CDS	x
chr10:69609250-69609401,+	1354	44.35	1.08315e+08	0.186	chr10:69609250-69609401,+	ARGFX	up	Unannotated	x
chr5:112425781-112425954,+	40573	44.4	8.78822e+07	0.186	chr5:112425781-112425954,+	ARGFX	up	Unannotated	x
chr5:179482802-179482838,+	42016	44.45	1.67282e+08	0.186	chr5:179482802-179482838,+	ARGFX	up	Unannotated	x
chr2:86426444-86426656,+	35426	44.45	1.629	0.186	MRPL35	ARGFX	up	Coding 5'-UTR	x
chr22:32143406-32143465,-	31277	44.45	1.08315e+08	0.186	PRR14L	ARGFX	up	Intron	x
chr19:45540871-45541279,+	21342	44.6	2.00583e+08	0.152	RELB	ARGFX	up	Coding CDS	x
chr10:24889579-24889631,-	923	44.65	1.75764e+08	0.152	ARHGAP21	ARGFX	up	Coding CDS	x
chr15:65280993-65281075,+	11496	44.65	9.60664e+07	0.152	chr15:65280993-65281075,+	ARGFX	up	Unannotated	x
chr11:313432-313702,+	2993	44.65	1.86348e+08	0.152	IFITM1	ARGFX	up	Coding upstream	x
chr1:82265625-82265724,+	28274	44.65	2.1663e+08	0.152	LPHN2	ARGFX	up	Coding upstream	x
chrX:72347824-72347938,-	53991	44.65	1.08315e+08	0.152	NAP1L6	ARGFX	up	Noncoding 1st exon	x
chr1:100660350-100660463,-	22954	44.7	1.00291e+08	0.152	DBT	ARGFX	up	Coding 3'-UTR	x
chr1:156174110-156174153,-	24316	44.8	1.75764e+08	0.152	chr1:156174110-156174153,-	ARGFX	up	Unannotated	x
chr17:7411795-7411831,+	17552	44.8	1.75764e+08	0.152	POLR2A	ARGFX	up	Intron	x
chr6:36462209-36462374,-	44973	44.8	9.60664e+07	0.152	STK38	ARGFX	up	Coding 3'-UTR	x
chr5:102898399-102898523,-	40485	44.85	2.63647e+08	0.152	NUDT12	ARGFX	up	Coding 5'-UTR	x
chr5:125944118-125944176,+	40693	44.85	1.67282e+08	0.152	PHAX	ARGFX	up	Coding CDS	x
chr14:89039077-89039351,+	10397	44.85	1.86348e+08	0.152	ZC3H14	ARGFX	up	Coding CDS	x
chr8:99076556-99076891,+	50343	44.9	2.949	0.152	C8orf47	ARGFX	up	Coding 5'-UTR	x
chr10:115881836-115881949,-	419	44.9	9.60664e+07	0.152	chr10:115881836-115881949,-	ARGFX	up	Unannotated	x
chr18:57566681-57566816,-	18671	44.9	1.92133e+08	0.152	chr18:57566681-57566816,-	ARGFX	up	Unannotated	x
chr14:103988638-103988881,-	9080	44.9	1.92133e+08	0.152	CKB	ARGFX	up	Coding 5'-UTR	x
chr19:50028507-50028733,+	21841	44.9	1.00291e+08	0.152	FCGRT	ARGFX	up	Coding CDS	x
chr20:57480443-57480535,+	29901	44.9	2.408	0.152	GNAS	ARGFX	up	Coding CDS	x
chr7:44799857-44799974,+	47500	44.9	1.08315e+08	0.152	ZMIZ2	ARGFX	up	Coding 5'-UTR	x
chr11:64807473-64807795,+	3986	45.05	1.00291e+08	0.152	ARL2-SNX15	ARGFX	up	Coding 3'-UTR	x
chr1:11751470-11751631,-	23388	45.05	3.433	0.152	MAD2L2	ARGFX	up	Coding 5'-UTR	x
chr18:9536771-9536845,+	18851	45.05	1.09409e+08	0.152	RALBP1	ARGFX	up	Coding 3'-UTR	x
chr11:506634-506854,-	3398	45.05	2.977	0.152	RNH1	ARGFX	up	Coding 5'-UTR	x
chr5:54461892-54462174,+	42394	45.1	2.50922e+08	0.152	GPX8	ARGFX	up	Coding 3'-UTR	x
chr3:52739490-52739640,-	38221	45.15	1.75764e+08	0.152	GLT8D1	ARGFX	up	Coding 5'-UTR	x
chr7:96302480-96302733,-	48328	45.15	5.85485e+08	0.152	SHFM1	ARGFX	up	Coding 3'-UTR	x
chr22:47543522-47543625,+	31997	45.15	1.92133e+08	0.152	TBC1D22A	ARGFX	up	Intron	x
chr1:116206719-116206837,+	23335	45.15	8.78822e+07	0.152	VANGL1	ARGFX	up	Coding CDS	x
chr1:42880414-42880503,+	27332	45.2	1.09409e+08	0.152	RIMKLA	ARGFX	up	Coding CDS	x
chr7:148224650-148224688,-	46762	45.25	1.75764e+08	0.152	chr7:148224650-148224688,-	ARGFX	up	Unannotated	x
chr12:21654674-21654882,+	6180	45.3	1.548	0.152	GOLT1B	ARGFX	up	Coding 5'-UTR	x
chr10:74127862-74128006,-	1544	45.35	9.60664e+07	0.152	MICU1	ARGFX	up	Coding CDS	x
chr3:11314014-11314116,+	35819	45.4	1.08315e+08	0.152	ATG7	ARGFX	up	Coding 5'-UTR	x
chr3:97483206-97483552,-	38582	45.4	3.28227e+08	0.152	chr3:97483206-97483552,-	ARGFX	up	Unannotated	x
chr1:111889117-111889293,+	23171	45.45	2.372	0.113	PIFO	ARGFX	up	Coding 5'-UTR	x
chr22:21968317-21968382,+	30871	45.45	1.86348e+08	0.113	UBE2L3	ARGFX	up	Intron	x
chr17:7166422-7166587,-	17305	45.5	2.1663e+08	0.113	CLDN7	ARGFX	up	Coding 5'-UTR	x
chr3:196529896-196530035,+	37125	45.5	1.09409e+08	0.113	PAK2	ARGFX	up	Coding CDS	x
chr1:27998634-27998743,-	26623	45.55	1.86348e+08	0.113	IFI6	ARGFX	up	Coding 5'-UTR	x
chr15:25221453-25221563,+	10687	45.55	1.435	0.113	SNRPN	ARGFX	up	Coding CDS	x
chr1:154962095-154962183,+	24132	45.6	1.86348e+08	0.113	FLAD1	ARGFX	up	Coding CDS	x
chr1:28661216-28661341,+	26674	45.6	1.92133e+08	0.113	MED18	ARGFX	up	Coding CDS	x
chr15:66795396-66795516,-	11558	45.6	1.701	0.113	RPL4	ARGFX	up	Coding 5'-UTR	x
chr2:148601690-148601862,-	32647	45.7	1.86348e+08	0.113	chr2:148601690-148601862,-	ARGFX	up	Unannotated	x
chr20:3140673-3140745,+	28974	45.7	2.00583e+08	0.113	chr20:3140673-3140745,+	ARGFX	up	Unannotated	x
chr3:57994116-57994195,+	38337	45.7	1.92133e+08	0.113	FLNB	ARGFX	up	Coding 5'-UTR	x
chr7:39991269-39991451,+	47376	45.75	1.67282e+08	0.113	CDK13	ARGFX	up	Coding CDS
chrX:96571052-96571092,+	54150	45.75	2.1663e+08	0.113	DIAPH2	ARGFX	up	Intron	x
chr3:45031001-45031125,+	37585	45.8	4.769	0.113	EXOSC7	ARGFX	up	Coding 5'-UTR	x
chr10:17275769-17275930,+	845	45.8	2.662	0.113	VIM	ARGFX	up	Coding CDS	x
chr8:101563278-101563438,-	48582	45.85	1.00291e+08	0.113	ANKRD46	ARGFX	up	Intron	x
chr16:69356137-69356212,-	14039	45.85	1.75764e+08	0.113	chr16:69356137-69356212,-	ARGFX	up	Unannotated
chr11:64851957-64852124,+	3996	45.85	1.09409e+08	0.113	ZFPL1	ARGFX	up	Intron	x
chr9:101013160-101013296,+	50392	45.9	1.09409e+08	0.113	chr9:101013160-101013296,+	ARGFX	up	Unannotated	x
chr2:97500713-97500763,+	35569	45.95	1.09409e+08	0.113	CNNM3	ARGFX	up	Coding 3'-UTR	x
chr16:4847715-4847832,-	13501	45.95	1.75764e+08	0.113	ROGDI	ARGFX	up	Coding CDS	x
chr7:138266804-138266886,+	46599	45.95	1.86348e+08	0.113	TRIM24	ARGFX	up	Intron	x
chr7:111928655-111928782,+	46188	45.95	1.685	0.113	ZNF277	ARGFX	up	Coding 3'-UTR
chr13:111299448-111299568,-	8179	46	2.63647e+08	0.113	CARS2	ARGFX	up	Coding CDS	x
chr5:145465221-145465273,-	41260	46	9.3174e+07	0.113	PLAC8L1	ARGFX	up	Intron	x
chr17:47128675-47128919,+	16533	46.05	2.18818e+08	0.113	IGF2BP1	ARGFX	up	Coding 3'-UTR
chr20:43129763-43129919,-	29451	46.05	1.08315e+08	0.113	SERINC3	ARGFX	up	Coding CDS
chr12:122014887-122014924,-	5660	46.1	2.00583e+08	0.113	KDM2B	ARGFX	up	Intron	x
chr5:159476653-159476669,+	41573	46.1	9.60664e+07	0.113	TTC1	ARGFX	up	Coding CDS	x
chr10:81918856-81918913,-	1765	46.15	9.3174e+07	0.113	ANXA11	ARGFX	up	Coding CDS	x
chr9:34614707-34614753,-	51701	46.15	1.67282e+08	0.113	DCTN3	ARGFX	up	Coding CDS	x
chr10:99092551-99093718,-	2018	46.15	2.553	0.113	FRAT2	ARGFX	up	Coding CDS	x
chr3:151034508-151034659,-	36492	46.15	8.78822e+07	0.113	GPR87	ARGFX	up	Coding 5'-UTR
chr8:131353479-131353697,-	49004	46.2	1.67282e+08	0.113	ASAP1	ARGFX	up	Intron	x
chr1:110561074-110561089,+	23113	46.25	1.08315e+08	0.113	AHCYL1	ARGFX	up	Coding CDS
chrX:47045891-47045982,+	53496	46.25	3.84265e+08	0.113	RBM10	ARGFX	up	Coding CDS	x
chr3:39449838-39449918,+	37434	46.25	6.353	0.113	SNORA6	ARGFX	up	Noncoding 1st exon	x
chr3:58512431-58512535,-	38366	46.4	3.936	0.113	ACOX2	ARGFX	up	Intron
chr6:31506540-31506620,-	44514	46.4	1.75764e+08	0.113	ATP6V1G2-DDX39B|DDX39B	ARGFX	up	Coding CDS
chr10:96372452-96373112,+	1952	46.4	1.00291e+08	0.113	chr10:96372452-96373112,+	ARGFX	up	Unannotated	x
chr12:93322844-93323097,-	7971	46.4	1.67282e+08	0.113	EEA1	ARGFX	up	Coding 5'-UTR	x
chr17:1257505-1257637,-	14796	46.45	2.752	0.113	YWHAE	ARGFX	up	Coding CDS	x
chr14:64997035-64997079,+	9970	46.45	9.60664e+07	0.113	ZBTB1	ARGFX	up	Intron	x
chr1:35656295-35656596,-	27023	46.55	2.63647e+08	0.113	SFPQ	ARGFX	up	Coding CDS
chr21:30433574-30433736,-	30198	46.65	2.88199e+08	0.064	CCT8	ARGFX	up	Coding CDS	x
chr10:75490105-75490381,-	1592	46.7	2.872	0.064	AGAP5	ARGFX	up	Coding 5'-UTR	x
chr7:138269986-138270193,+	46600	46.7	2.00583e+08	0.064	TRIM24	ARGFX	up	Coding 3'-UTR	x
chr1:159750730-159751157,+	24453	46.75	2.452	0.064	DUSP23	ARGFX	up	Coding 5'-UTR	x
chr12:19496658-19496699,+	6149	46.75	2.63647e+08	0.064	PLEKHA5	ARGFX	up	Intron	x
chr19:35611375-35611424,-	20416	46.8	1.75764e+08	0.064	chr19:35611375-35611424,-	ARGFX	up	Unannotated
chr5:37290179-37290215,+	42275	46.8	1.75764e+08	0.064	chr5:37290179-37290215,+	ARGFX	up	Unannotated
chr6:30815647-30816145,-	44451	46.8	1.719	0.064	chr6:30815647-30816145,-	ARGFX	up	Unannotated	x
chr22:38247289-38247497,+	31497	46.8	9.60664e+07	0.064	EIF3L	ARGFX	up	Coding 5'-UTR	x
chrX:53617364-53617402,-	53760	46.8	8.78822e+07	0.064	HUWE1	ARGFX	up	Coding CDS	x
chr4:137202419-137202471,-	39041	46.85	1.00291e+08	0.064	chr4:137202419-137202471,-	ARGFX	up	Unannotated
chr9:96108361-96108648,-	52293	46.9	1.75764e+08	0.064	C9orf129	ARGFX	up	Coding 5'-UTR	x
chr12:56597696-56597788,-	7145	46.9	1.09409e+08	0.064	RNF41	ARGFX	up	Coding 3'-UTR	x
chr22:39410044-39410457,+	31595	46.95	1.428	0.064	APOBEC3C	ARGFX	up	Coding 5'-UTR	x
chr12:133306544-133306797,-	6032	47	1.75764e+08	0.064	ANKLE2	ARGFX	up	Coding CDS	x
chr3:185407143-185407409,-	36925	47	1.67282e+08	0.064	IGF2BP2	ARGFX	up	Coding CDS	x
chr19:49378977-49379175,+	21745	47	1.92133e+08	0.064	PPP1R15A	ARGFX	up	Coding CDS
chr7:752051-752092,-	48062	47	1.00291e+08	0.064	PRKAR1B	ARGFX	up	Coding 5'-UTR	x
chr14:105716226-105716460,+	9146	47.05	1.75764e+08	0.064	BTBD6	ARGFX	up	Coding CDS	x
chr16:68270223-68270274,+	13964	47.05	1.86348e+08	0.064	chr16:68270223-68270274,+	ARGFX	up	Unannotated	x
chr19:50666257-50666480,-	21951	47.05	13.387	0.064	IZUMO2	ARGFX	up	Coding 5'-UTR	x
chr16:10851763-10851884,+	12247	47.1	1.00291e+08	0.064	NUBP1	ARGFX	up	Coding CDS	x
chr5:72801108-72801145,+	42631	47.2	8.78822e+07	0.064	BTF3	ARGFX	up	Coding 3'-UTR	x
chr1:99730051-99730133,+	28580	47.2	8.78822e+07	0.064	LPPR4	ARGFX	up	Coding CDS	x
chr12:78334005-78334216,+	7808	47.2	1.67282e+08	0.064	NAV3	ARGFX	up	Coding CDS	x
chr17:38327139-38328211,+	15797	47.3	3.223	0.064	CASC3	ARGFX	up	Coding 3'-UTR	x
chrX:3522602-3522937,-	53357	47.3	2.50922e+08	0.064	PRKX	ARGFX	up	Coding 3'-UTR	x
chr2:65357027-65357470,-	34949	47.3	1.927	0.064	RAB1A	ARGFX	up	Coding 5'-UTR	x
chr15:26814098-26814238,-	10751	47.35	1.67282e+08	0.064	GABRB3	ARGFX	up	Intron	x
chr2:27665982-27666061,+	34332	47.45	1.09409e+08	0.064	KRTCAP3	ARGFX	up	Coding CDS	x
chr6:43739712-43739805,+	45291	47.45	2.63647e+08	0.064	VEGFA	ARGFX	up	Intron	x
chr10:70435505-70435559,-	1395	47.5	1.75764e+08	0.064	chr10:70435505-70435559,-	ARGFX	up	Unannotated	x
chr2:27310013-27310203,+	34237	47.5	1.09409e+08	0.064	KHK	ARGFX	up	Coding 5'-UTR	x
chr17:5236434-5236480,-	16728	47.65	1.75764e+08	0.064	chr17:5236434-5236480,-	ARGFX	up	Unannotated	x
chr14:96829813-96829905,+	10578	47.65	3.263	0.064	GSKIP	ARGFX	up	Coding 5'-UTR	x
chr16:3023139-3023295,-	13090	47.65	8.78822e+07	0.064	PKMYT1	ARGFX	up	Coding CDS	x
chr19:12911730-12911855,-	19308	47.65	2.566	0.064	PRDX2	ARGFX	up	Coding CDS	x
chr19:19136682-19136865,-	19872	47.65	2.1663e+08	0.064	SUGP2	ARGFX	up	Coding 5'-UTR
chr8:136754686-136754738,-	49022	47.65	2.938	0.064	U1	ARGFX	up	Noncoding 1st exon	x
chr8:101931869-101932049,-	48603	47.7	1.86348e+08	0.064	YWHAZ	ARGFX	up	Coding 3'-UTR	x
chr16:29738282-29738495,-	12987	47.75	1.75764e+08	0.064	BOLA2	ARGFX	up	Intron
chr19:49425607-49426417,+	21749	47.75	4.105	0.064	NUCB1	ARGFX	up	Coding CDS	x
chr4:107258093-107258194,+	38748	47.8	1.67282e+08	0.064	AIMP1	ARGFX	up	Coding CDS	x
chr1:214523452-214523823,-	25704	47.8	1.67282e+08	0.064	PTPN14	ARGFX	up	Coding 3'-UTR
chr11:1296717-1296851,-	2646	47.8	1.09409e+08	0.064	TOLLIP	ARGFX	up	Coding 3'-UTR	x
chr6:114274441-114274533,-	43181	47.85	1.67282e+08	0.064	HDAC2	ARGFX	up	Coding CDS	x
chr8:17103800-17104083,-	49294	47.9	3.189	0.064	CNOT7	ARGFX	up	Coding 5'-UTR	x
chr1:45244260-45244368,+	27523	47.95	1.92133e+08	0.064	RPS8	ARGFX	up	Coding CDS
chr17:2206988-2207110,-	15123	47.95	2.1663e+08	0.064	SMG6	ARGFX	up	Coding 5'-UTR	x
chr16:49525094-49525196,-	13523	47.95	1.09409e+08	0.064	ZNF423	ARGFX	up	Coding CDS	x
chr14:69262151-69262324,+	10045	48	2.79522e+08	0.064	chr14:69262151-69262324,+	ARGFX	up	Unannotated	x
chr8:23048766-23048838,-	49409	48	1.75764e+08	0.064	chr8:23048766-23048838,-	ARGFX	up	Unannotated	x
chr10:7822019-7822130,-	1692	48	1.86348e+08	0.064	KIN	ARGFX	up	Coding 5'-UTR	x
chr4:52904393-52904466,-	39876	48	2.078	0.064	SGCB	ARGFX	up	Coding 5'-UTR
chr11:60897920-60898627,-	3572	48	3.544	0.064	VPS37C	ARGFX	up	Coding 3'-UTR	x
chr18:24765158-24765294,-	18316	48.05	3.84265e+08	0.064	CHST9	ARGFX	up	Coding 5'-UTR	x
chr8:144873242-144873472,-	49123	48.05	4.6587e+08	0.064	SCRIB	ARGFX	up	Coding CDS
chr7:127639744-127639838,+	46319	48.05	1.75764e+08	0.064	SND1-IT1	ARGFX	up	Coding 3'-UTR
chr14:75348590-75348719,+	10237	48.15	2.096	0.064	DLST	ARGFX	up	Coding 5'-UTR	x
chr13:37581119-37581245,+	8510	48.15	8.78822e+07	0.064	EXOSC8	ARGFX	up	Coding CDS	x
chr15:41247575-41248512,+	10965	48.2	2.812	0.064	CHAC1	ARGFX	up	Coding CDS
chr3:146262254-146262683,-	36421	48.2	2.014	0.064	PLSCR1	ARGFX	up	Coding 5'-UTR
chr7:143059987-143060109,+	46718	48.2	2.63647e+08	0.064	ZYX	ARGFX	up	Intron
chr11:65771136-65771338,+	4181	48.25	3.231	0.064	BANF1	ARGFX	up	Coding CDS
chr6:34214464-34214551,-	44867	48.25	1.75764e+08	0.064	C6orf1	ARGFX	up	Coding CDS	x
chr1:207513929-207514009,-	25546	48.25	1.86348e+08	0.064	chr1:207513929-207514009,-	ARGFX	up	Unannotated
chr16:2090134-2090238,-	12572	48.25	3.51529e+08	0.064	NTHL1	ARGFX	up	Coding CDS	x
chr18:47017163-47017290,-	18534	48.3	2.465	0.064	RPL17|RPL17-C18orf32	ARGFX	up	Coding 5'-UTR
chr5:71501399-71502193,+	42596	48.4	2.66	0.064	MAP1B	ARGFX	up	Coding 3'-UTR	x
chr10:65028429-65029094,-	1334	48.45	1.92	0.064	JMJD1C	ARGFX	up	Coding 5'-UTR
chr1:109777844-109778007,+	23069	48.45	1.92133e+08	0.064	SARS	ARGFX	up	Coding CDS
chr7:55433653-55433822,+	47631	48.55	1.92133e+08	0.064	LANCL2	ARGFX	up	Coding 5'-UTR
chr1:228645802-228645934,+	26078	48.6	1.67282e+08	0.064	HIST3H2BB	ARGFX	up	Coding 5'-UTR
chr4:6576900-6577039,+	40035	48.65	2.50922e+08	0.064	MAN2B2	ARGFX	up	Coding 5'-UTR	x
chr12:121858331-121858424,+	5648	48.65	1.86348e+08	0.064	RNF34	ARGFX	up	Coding CDS	x
chr7:138176219-138176355,+	46580	48.65	1.92133e+08	0.064	TRIM24	ARGFX	up	Intron	x
chr19:53661615-53661792,+	22141	48.75	2.00583e+08	0.064	chr19:53661615-53661792,+	ARGFX	up	Unannotated	x
chr17:18148668-18148724,-	15005	48.75	1.00291e+08	0.064	FLII	ARGFX	up	Coding CDS	x
chr1:110950435-110950523,+	23132	48.8	2.00583e+08	0.064	LAMTOR5-AS1	ARGFX	up	Noncoding 1st exon	x
chr11:65245096-65245218,+	4081	48.85	1.09409e+08	0	chr11:65245096-65245218,+	ARGFX	up	Unannotated	x
chr1:201350471-201350990,-	25335	48.9	2.1663e+08	0	LAD1	ARGFX	up	Coding 3'-UTR	x
chr21:43218580-43218666,-	30418	48.9	1.67282e+08	0	PRDM15	ARGFX	up	Coding 3'-UTR	x
chr12:28400071-28400153,+	6281	48.95	1.67282e+08	0	CCDC91	ARGFX	up	Intron	x
chr10:121652094-121652358,+	542	49	2.178	0	SEC23IP	ARGFX	up	Coding 5'-UTR	x
chr11:130079933-130080121,+	2681	49	2.79522e+08	0	ST14	ARGFX	up	Coding 3'-UTR	x
chr14:65170915-65171001,-	9976	49.05	1.86348e+08	0	chr14:65170915-65171001,-	ARGFX	up	Unannotated	x
chr2:167232359-167232501,-	32837	49.05	2.691	0	SCN9A	ARGFX	up	Coding 5'-UTR	x
chr19:9921754-9922034,-	22915	49.1	1.75764e+08	0	FBXL12	ARGFX	up	Coding CDS	x
chr16:89724769-89724829,+	14680	49.15	1.09409e+08	0	C16orf55	ARGFX	up	Coding CDS	x
chr19:52430233-52430355,-	22034	49.15	1.67282e+08	0	chr19:52430233-52430355,-	ARGFX	up	Unannotated	x
chr19:13218565-13218659,-	19370	49.2	2.50922e+08	0	TRMT1	ARGFX	up	Coding CDS	x
chr1:45792521-45792737,+	27549	49.35	8.25	0	HPDL	ARGFX	up	Coding 5'-UTR
chr4:2939995-2940056,-	39634	49.35	1.92133e+08	0	NOP14	ARGFX	up	Coding CDS	x
chr11:830404-830713,+	4799	49.4	2.00583e+08	0	EFCAB4A	ARGFX	up	Coding CDS	x
chr7:65548386-65548636,+	47827	49.45	5.85485e+08	0	ASL	ARGFX	up	Coding 3'-UTR
chr16:62070163-62070403,-	13775	49.5	2.50922e+08	0	CDH8	ARGFX	up	Coding 5'-UTR	x
chr1:46151789-46151907,-	27611	49.5	1.92133e+08	0	GPBP1L1	ARGFX	up	Intron
chr17:33759356-33759618,-	15497	49.5	3.7	0	SLFN12	ARGFX	up	Coding 5'-UTR	x
chr3:181428750-181428967,+	36765	49.5	1.67282e+08	0	SOX2-OT	ARGFX	up	Intron	x
chr11:34113489-34113603,+	3056	49.55	1.75764e+08	0	CAPRIN1	ARGFX	up	Coding CDS	x
chr19:34890807-34891095,+	20363	49.65	3.053	0	GPI	ARGFX	up	Coding CDS	x
chr18:205224-205262,-	18258	49.8	1.75764e+08	0	chr18:205224-205262,-	ARGFX	up	Unannotated	x
chr1:184943518-184943714,-	25136	49.8	2.724	0	FAM129A	ARGFX	up	Coding 5'-UTR	x
chr20:55205805-55205896,+	29837	49.85	9.60664e+07	0	TFAP2C	ARGFX	up	Coding upstream	x
chr21:35044820-35044992,+	30306	49.9	1.09409e+08	0	ITSN1	ARGFX	up	Intron	x
chr15:74328375-74328527,+	11707	49.95	2.50922e+08	0	PML	ARGFX	up	Coding CDS	x
chr6:121756697-121756978,+	43244	50	1.898	0	GJA1	ARGFX	up	Coding 5'-UTR	x
chr11:57093890-57093948,-	3427	50	1.75764e+08	0	SSRP1	ARGFX	up	Coding CDS	x
chr4:41615509-41615629,+	39778	50.1	9.60664e+07	0	LIMCH1	ARGFX	up	Coding 5'-UTR
chr3:52558833-52558893,-	38184	50.1	1.86348e+08	0	NT5DC2	ARGFX	up	Coding CDS	x
chr17:73321979-73322099,-	17446	50.15	2.1663e+08	0	GRB2	ARGFX	up	Coding CDS	x
chr6:99969569-99969608,-	45834	50.2	9.3174e+07	0	chr6:99969569-99969608,-	ARGFX	up	Unannotated	x
chr12:7088633-7088712,-	7721	50.25	9.60664e+07	0	LPCAT3	ARGFX	up	Coding CDS	x
chr3:195460796-195460995,+	37089	50.25	4.163	0	MUC20	ARGFX	up	Coding 3'-UTR	x
chr1:95007272-95007361,-	28524	50.35	1.75764e+08	0	F3	ARGFX	up	Coding 5'-UTR	x
chr13:30088376-30088500,-	8431	50.35	1.75764e+08	0	SLC7A1	ARGFX	up	Coding 3'-UTR	x
chr11:67274094-67274478,-	4368	50.4	4.39411e+08	0	CDK2AP2	ARGFX	up	Coding CDS	x
chr5:11905548-11905640,-	40634	50.45	2.88199e+08	0	chr5:11905548-11905640,-	ARGFX	up	Unannotated	x
chr12:6859879-6859926,-	7570	50.45	1.00291e+08	0	MLF2	ARGFX	up	Coding CDS	x
chr3:136016127-136016314,+	36272	50.45	1.08315e+08	0	PCCB	ARGFX	up	Intron	x
chr11:6734460-6734669,-	4373	50.5	2.1663e+08	0	GVINP1	ARGFX	up	Coding 3'-UTR	x
chr16:780009-780490,-	14359	50.5	2.63647e+08	0	NARFL	ARGFX	up	Coding CDS	x
chr1:9989733-9989775,-	28581	50.55	1.08315e+08	0	chr1:9989733-9989775,-	ARGFX	up	Unannotated	x
chr1:63190795-63190892,-	27993	50.6	1.00291e+08	0	chr1:63190795-63190892,-	ARGFX	up	Unannotated	x
chr5:17275706-17276481,+	41739	50.7	1.96	0	BASP1	ARGFX	up	Coding CDS	x
chr5:131706916-131706954,-	40753	50.75	4.18204e+08	0	chr5:131706916-131706954,-	ARGFX	up	Unannotated
chr4:153273820-153273890,-	39174	50.75	1.75764e+08	0	FBXW7	ARGFX	up	Coding 5'-UTR
chr1:26497108-26497165,+	26505	50.75	2.63647e+08	0	ZNF593	ARGFX	up	Coding CDS
chr18:35006556-35006619,+	18445	50.8	1.00291e+08	0	chr18:35006556-35006619,+	ARGFX	up	Unannotated
chr3:152881947-152882233,+	36504	50.8	1.09409e+08	0	RAP2B	ARGFX	up	Coding 3'-UTR
chr3:111717990-111718301,+	35790	50.8	1.92133e+08	0	TAGLN3	ARGFX	up	Coding 5'-UTR	x
chr15:84530860-84531051,+	11979	50.85	9.60664e+07	0	ADAMTSL3	ARGFX	up	Coding 3'-UTR	x
chr12:122499470-122499683,+	5709	50.85	3.28227e+08	0	BCL7A	ARGFX	up	Coding 3'-UTR	x
chr1:64404192-64404268,+	28031	50.9	1.00291e+08	0	ROR1	ARGFX	up	Intron	x
chr12:56599523-56599740,-	7149	50.95	1.86348e+08	0	RNF41	ARGFX	up	Coding 3'-UTR
chr4:57328609-57328802,+	39962	51	1.67282e+08	0	chr4:57328609-57328802,+	ARGFX	up	Unannotated	x
chr20:5892152-5892286,+	29930	51.05	1.08315e+08	0	CHGB	ARGFX	up	Coding 5'-UTR	x
chr19:55426392-55426434,-	22270	51.1	2.88199e+08	0	chr19:55426392-55426434,-	ARGFX	up	Unannotated	x
chr1:68151943-68152295,+	28143	51.1	1.67282e+08	0	GADD45A	ARGFX	up	Coding CDS	x
chr12:51318374-51318613,+	6771	51.1	3.334	0	METTL7A	ARGFX	up	Coding 5'-UTR	x
chrX:99891188-99891574,-	54192	51.1	2.1663e+08	0	TSPAN6	ARGFX	up	Coding 5'-UTR	x
chr12:17235741-17235778,-	6119	51.3	8.78822e+07	0	chr12:17235741-17235778,-	ARGFX	up	Unannotated	x
chr22:20302859-20302968,-	30827	51.3	1.00291e+08	0	DGCR6L	ARGFX	up	Coding CDS	x
chr15:93160772-93161637,-	12169	51.3	8.556	0	FAM174B	ARGFX	up	Coding 3'-UTR	x
chr1:145004784-145005219,+	23574	51.35	1.67282e+08	0	BC065231	ARGFX	up	Noncoding 1st exon
chr6:108224048-108224190,-	43074	51.4	5.556	0	SEC63	ARGFX	up	Coding CDS
chr11:118472487-118473162,+	2369	51.5	3.998	0	ARCN1	ARGFX	up	Coding 3'-UTR	x
chr8:145580468-145580605,-	49195	51.5	9.60664e+07	0	FBXL6	ARGFX	up	Coding 5'-UTR	x
chr1:36023397-36023484,+	27036	51.5	3.00874e+08	0	NCDN	ARGFX	up	Coding 5'-UTR	x
chrUn_gl000220:125842-126628,+	52421	51.55	4.33259e+08	0	JN872559	ARGFX	up	Noncoding 1st exon	x
chr1:23403721-23403853,+	26177	51.6	1.00291e+08	0	KDM1A	ARGFX	up	Coding CDS	x
chr12:70132625-70132811,+	7665	51.6	3.51529e+08	0	RAB3IP	ARGFX	up	Coding 5'-UTR	x
chr15:53832859-53833029,-	11253	51.6	2.00583e+08	0	WDR72	ARGFX	up	Noncoding 1st exon	x
chr11:9025347-9025570,-	4889	51.65	8.981	0	NRIP3	ARGFX	up	Coding 5'-UTR	x
chr1:990811-990897,+	28568	51.7	9.60664e+07	0	AGRN	ARGFX	up	Coding 3'-UTR	x
chr19:35581913-35581960,-	20414	51.7	1.67282e+08	0	HPN-AS1	ARGFX	up	Intron	x
chr15:86322645-86322699,-	12025	51.75	2.18818e+08	0	KLHL25	ARGFX	up	Intron	x
chr12:112884111-112884192,+	5386	51.75	1.86348e+08	0	PTPN11	ARGFX	up	Coding CDS
chr19:41886061-41886099,-	21073	51.9	5.27293e+08	0	chr19:41886061-41886099,-	ARGFX	up	Unannotated	x
chr9:21863360-21863494,+	51556	51.9	1.92133e+08	0	MTAP	ARGFX	up	Coding 3'-UTR	x
chr1:116931292-116931394,+	23348	51.95	1.75764e+08	0	ATP1A1	ARGFX	up	Coding CDS	x
chr5:76102266-76102474,+	42691	51.95	9.60664e+07	0	chr5:76102266-76102474,+	ARGFX	up	Unannotated	x
chr2:46844304-46844437,+	34658	51.95	1.863	0	CRIPT	ARGFX	up	Coding 5'-UTR	x
chr1:226253362-226253510,+	25970	51.95	2.091	0	H3F3A|H3F3AP4	ARGFX	up	Coding CDS	x
chr20:33864657-33865160,-	29132	52	2.50922e+08	0	EDEM2	ARGFX	up	Intron	x
chr6:114291449-114291523,-	43185	52	1.67282e+08	0	HDAC2	ARGFX	up	Intron	x
chr2:216198081-216198180,+	33486	52.05	4.18204e+08	0	ATIC	ARGFX	up	Coding CDS
chr16:20911989-20912211,+	12574	52.05	3.865	0	LYRM1	ARGFX	up	Coding 5'-UTR
chrX:71493082-71493239,-	53983	52.05	2.155	0	RPS4X	ARGFX	up	Coding CDS
chr4:113557904-113558138,-	38826	52.1	2.89	0	C4orf21	ARGFX	up	Coding 5'-UTR	x
chr11:129734389-129734449,-	2650	52.2	1.08315e+08	0	NFRKB	ARGFX	up	Coding 3'-UTR	x
chr9:16872426-16872550,+	51495	52.25	1.8401e+09	0	chr9:16872426-16872550,+	ARGFX	up	Unannotated	x
chr8:33370020-33370396,-	49605	52.25	2.63647e+08	0	TTI2	ARGFX	up	Coding 5'-UTR	x
chr9:131572033-131572473,+	50983	52.3	2.50922e+08	0	TBC1D13	ARGFX	up	Coding 3'-UTR	x
chr21:37432421-37432897,-	30346	52.35	2.401	0	SETD4	ARGFX	up	Coding 5'-UTR
chr20:43532635-43532757,+	29468	52.4	3.431	0	YWHAB	ARGFX	up	Coding CDS	x
chr1:225683638-225684653,-	25923	52.45	7.25	0	ENAH	ARGFX	up	Coding 3'-UTR	x
chr17:645028-645785,+	17085	52.5	2.00583e+08	0	FAM57A	ARGFX	up	Coding 3'-UTR	x
chr3:101401615-101401751,-	35682	52.5	7.45392e+08	0	RPL24	ARGFX	up	Coding CDS	x
chr12:46777177-46777288,+	6568	52.55	1.67282e+08	0	chr12:46777177-46777288,+	ARGFX	up	Unannotated	x
chr11:61595578-61596016,+	3637	52.55	3.00874e+08	0	FADS2	ARGFX	up	Coding 5'-UTR	x
chr19:54720195-54720480,-	22254	52.6	4.01166e+08	0	LILRA6|LILRB3	ARGFX	up	Coding 3'-UTR
chr11:107730010-107730085,+	2140	52.65	1.09409e+08	0	chr11:107730010-107730085,+	ARGFX	up	Unannotated
chr10:104209524-104209721,+	210	52.65	4.615	0	LOC100505761	ARGFX	up	Coding 5'-UTR	x
chr6:71122820-71122939,-	45514	52.7	1.08315e+08	0	chr6:71122820-71122939,-	ARGFX	up	Unannotated	x
chr7:142985397-142985612,+	46711	52.75	1.67282e+08	0	CASP2	ARGFX	up	Coding 5'-UTR	x
chr4:83294897-83295203,-	40265	52.75	3.496	0	HNRNPD	ARGFX	up	Coding 5'-UTR	x
chr9:133985636-133985789,+	51101	52.8	2.00583e+08	0	AIF1L	ARGFX	up	Intron	x
chr10:97023621-97024504,-	1961	53	4.055	0	PDLIM1	ARGFX	up	Coding CDS	x
chr20:34411292-34411331,+	29194	53	2.00583e+08	0	PHF20	ARGFX	up	Noncoding other exon	x
chr8:145133306-145133459,-	49149	53.05	1.00291e+08	0	chr8:145133306-145133459,-	ARGFX	up	Unannotated	x
chr3:109048368-109048684,-	35765	53.05	1.92133e+08	0	DPPA4	ARGFX	up	Intron	x
chr1:225702298-225702438,-	25926	53.05	2.63647e+08	0	ENAH	ARGFX	up	Coding 5'-UTR	x
chr1:87794460-87794927,+	28347	53.05	3.107	0	LMO4	ARGFX	up	Coding 5'-UTR	x
chr4:88847843-88848206,+	40353	53.1	1.67282e+08	0	chr4:88847843-88848206,+	ARGFX	up	Unannotated	x
chr14:103988155-103988586,-	9079	53.15	2.748	0	CKB	ARGFX	up	Coding CDS	x
chr10:85909867-85909980,+	1798	53.2	1.92133e+08	0	GHITM	ARGFX	up	Coding CDS
chr17:65498606-65498671,+	17112	53.2	2.1663e+08	0	PITPNC1	ARGFX	up	Intron	x
chr2:39563341-39563415,+	34547	53.25	7.52767e+08	0	chr2:39563341-39563415,+	ARGFX	up	Unannotated	x
chr6:41950834-41950874,+	45109	53.25	2.1663e+08	0	chr6:41950834-41950874,+	ARGFX	up	Unannotated	x
chr19:39116669-39116742,+	20728	53.25	3.24944e+08	0	EIF3K	ARGFX	up	Coding CDS	x
chr15:92673646-92673763,+	12163	53.35	2.63647e+08	0	SLCO3A1	ARGFX	up	Intron
chr7:129588183-129588240,-	46422	53.35	1.08315e+08	0	UBE2H	ARGFX	up	Intron
chr19:28926296-28926622,-	20233	53.55	1.557	0	chr19:28926296-28926622,-	ARGFX	up	Unannotated	x
chr2:118943917-118944036,-	32376	53.55	1.08315e+08	0	chr2:118943917-118944036,-	ARGFX	up	Unannotated	x
chr5:138269513-138270247,+	40982	53.55	2.326	0	CTNNA1	ARGFX	up	Coding CDS	x
chr19:47582867-47582938,+	21543	53.65	7.03058e+08	0	chr19:47582867-47582938,+	ARGFX	up	Unannotated	x
chr10:25305497-25305651,+	929	53.65	3.28227e+08	0	THNSL1	ARGFX	up	Coding 5'-UTR	x
chr8:144392244-144392381,-	49073	53.75	4.01166e+08	0	TOP1MT	ARGFX	up	Coding CDS
chr16:50261722-50261914,+	13539	53.8	2.50922e+08	0	PAPD5	ARGFX	up	Coding CDS	x
chr8:24771274-24771365,+	49436	54.05	6.93	0	NEFM	ARGFX	up	Coding 5'-UTR	x
chr16:30455291-30456781,-	13130	54.1	1.926	0	SEPHS2	ARGFX	up	Coding CDS	x
chr1:95134233-95134410,-	28528	54.15	3.34563e+08	0	BC030750	ARGFX	up	Intron	x
chr12:102224337-102224512,-	5064	54.2	1.67282e+08	0	GNPTAB	ARGFX	up	Coding 5'-UTR	x
chr1:33789403-33789527,-	26983	54.2	2.50922e+08	0	PHC2	ARGFX	up	Coding 3'-UTR	x
chr16:23700766-23700997,+	12736	54.25	2.50922e+08	0	PLK1	ARGFX	up	Coding CDS	x
chr12:12421407-12421449,+	5847	54.3	1.53172e+09	0	chr12:12421407-12421449,+	ARGFX	up	Unannotated	x
chr17:20905383-20905484,-	15091	54.3	1.75764e+08	0	USP22	ARGFX	up	Coding 3'-UTR	x
chr20:60882661-60882884,+	29975	54.5	1.925	0	ADRM1	ARGFX	up	Coding CDS	x
chr18:32820650-32820915,-	18376	54.5	3.429	0	chr18:32820650-32820915,-	ARGFX	up	Unannotated	x
chr7:14028443-14028533,-	46665	54.5	1.00291e+08	0	ETV1	ARGFX	up	Intron	x
chr20:57253767-57254130,+	29875	54.5	2.00583e+08	0	STX16	ARGFX	up	Coding 3'-UTR	x
chr7:152341319-152341384,-	46923	54.55	2.18818e+08	0	chr7:152341319-152341384,-	ARGFX	up	Unannotated	x
chr6:106960627-106960681,+	43030	54.6	1.67282e+08	0	AIM1	ARGFX	up	Coding CDS	x
chr1:151955655-151955755,-	23909	54.6	10.077	0	S100A10	ARGFX	up	Coding CDS	x
chr4:42294390-42294692,-	39795	54.65	3.919	0	chr4:42294390-42294692,-	ARGFX	up	Unannotated
chr8:122653652-122654105,-	48868	54.65	2.772	0	HAS2	ARGFX	up	Coding upstream	x
chr1:192778120-192778283,+	25190	54.65	2.713	0	RGS2	ARGFX	up	Coding 5'-UTR	x
chr13:27745764-27745850,-	8389	54.65	1.67282e+08	0	USP12	ARGFX	up	Coding 5'-UTR	x
chr13:36429647-36429999,-	8493	54.7	2.38	0	DCLK1	ARGFX	up	Coding 5'-UTR	x
chr7:48146971-48147104,+	47580	54.7	2.18818e+08	0	UPP1	ARGFX	up	Coding CDS	x
chr12:46385062-46385104,+	6539	54.8	2.63647e+08	0	chr12:46385062-46385104,+	ARGFX	up	Unannotated	x
chrX:122318092-122318477,+	52720	54.8	1.09409e+08	0	GRIA3	ARGFX	up	Coding 5'-UTR	x
chr15:74888271-74890298,+	11742	54.85	1.641	0	ARID3B	ARGFX	up	Coding 3'-UTR
chr16:3072709-3072992,-	13169	54.85	3.84265e+08	0	HCFC1R1	ARGFX	up	Coding CDS
chr1:8921134-8921448,-	28362	55.1	1.8	0	ENO1	ARGFX	up	Coding CDS	x
chr16:89762146-89762624,+	14687	55.2	2.79522e+08	0	CDK10	ARGFX	up	Coding CDS	x
chr7:116600423-116600499,-	46222	55.2	2.1663e+08	0	chr7:116600423-116600499,-	ARGFX	up	Unannotated	x
chr15:71145688-71145818,+	11623	55.2	1.00291e+08	0	LRRC49	ARGFX	up	Coding 5'-UTR	x
chr15:72498560-72498672,-	11641	55.2	1.75764e+08	0	PKM	ARGFX	up	Intron	x
chrX:107334637-107334872,-	52584	55.3	1.432	0	PSMD10	ARGFX	up	Coding 5'-UTR	x
chr1:200376150-200376740,-	25304	55.35	7.481	0	ZNF281	ARGFX	up	Coding CDS	x
chr5:133316420-133316628,-	40804	55.4	6.439	0	VDAC1	ARGFX	up	Coding CDS
chr6:80340956-80341158,+	45645	55.55	2.923	0	SH3BGRL2	ARGFX	up	Coding 5'-UTR	x
chr3:46965097-46965142,-	37639	55.6	1.86348e+08	0	CCDC12	ARGFX	up	Coding CDS	x
chr1:227174302-227174525,+	26013	55.8	1.08315e+08	0	ADCK3	ARGFX	up	Coding CDS	x
chr3:45266331-45266646,-	37597	55.95	2.1663e+08	0	TMEM158	ARGFX	up	Coding CDS	x
chr5:170815190-170815324,+	41683	56.1	1.09409e+08	0	NPM1	ARGFX	up	Intron	x
chr17:73126447-73126722,-	17393	56.15	11.212	0	NT5C	ARGFX	up	Coding CDS	x
chr7:98951547-98951744,+	48380	56.25	1.92133e+08	0	ARPC1A	ARGFX	up	Coding CDS
chr3:57233800-57234063,-	38315	56.35	2.396	0	HESX1	ARGFX	up	Coding 5'-UTR	x
chr11:111892400-111892639,+	2233	56.5	1.67282e+08	0	DIXDC1	ARGFX	up	Coding 3'-UTR	x
chr20:271264-271425,-	28854	56.55	1.75764e+08	0	C20orf96	ARGFX	up	Coding 5'-UTR	x
chr12:53421799-53421972,+	6857	56.65	3.556	0	EIF4B	ARGFX	up	Coding CDS	x
chr6:80247274-80247433,+	45644	56.7	3.24944e+08	0	chr6:80247274-80247433,+	ARGFX	up	Unannotated	x
chr11:112097347-112097539,+	2252	56.8	7.639	0	PTS	ARGFX	up	Intron	x
chr12:98909354-98909924,+	8080	56.8	3.525	0	TMPO	ARGFX	up	Coding 5'-UTR
chr18:59854110-59854290,-	18678	56.95	4.39411e+08	0	PIGN	ARGFX	up	Coding 5'-UTR	x
chr15:89173380-89175364,+	12043	57	1.934	0	AEN	ARGFX	up	Coding CDS	x
chr1:100731634-100731733,-	22957	57.05	1.92133e+08	0	chr1:100731634-100731733,-	ARGFX	up	Unannotated	x
chr1:26900722-26901334,+	26547	57.05	2.88199e+08	0	RPS6KA1	ARGFX	up	Coding 3'-UTR	x
chr14:20923103-20923295,-	9186	57.1	2.00583e+08	0	OSGEP	ARGFX	up	Coding 5'-UTR	x
chr19:16189084-16189519,+	19579	57.1	3.72696e+08	0	TPM4	ARGFX	up	Intron	x
chr22:36135119-36135616,-	31376	57.15	3.51529e+08	0	RBFOX2	ARGFX	up	Coding 3'-UTR	x
chr9:131122679-131123301,+	50918	57.2	2.63647e+08	0	SLC27A4	ARGFX	up	Coding CDS	x
chr2:106710071-106710301,-	32191	57.3	1.09409e+08	0	UXS1	ARGFX	up	Coding 3'-UTR	x
chr1:24975376-24975520,+	26443	57.35	2.1663e+08	0	SRRM1	ARGFX	up	Coding CDS	x
chr12:50156657-50158208,+	6714	57.35	1.844	0	TMBIM6	ARGFX	up	Coding CDS	x
chr17:79648277-79648908,-	17877	57.4	3.34563e+08	0	ARL16	ARGFX	up	Coding CDS	x
chr22:24989133-24989293,+	30976	57.4	1.09409e+08	0	GGT1	ARGFX	up	Intron	x
chr17:21142698-21143145,-	15112	57.5	2.1663e+08	0	C17orf103	ARGFX	up	Coding 3'-UTR	x
chr6:159196520-159196613,-	43759	57.55	1.08315e+08	0	EZR	ARGFX	up	Intron	x
chr15:99501215-99501671,+	12220	57.55	1.08315e+08	0	IGF1R	ARGFX	up	Coding 3'-UTR	x
chr9:37428519-37428569,+	51855	57.6	1.08315e+08	0	GRHPR	ARGFX	up	Coding 5'-UTR	x
chr1:209602160-209602281,+	25562	57.6	7.135	0	MIR205HG	ARGFX	up	Coding 5'-UTR	x
chr17:1367638-1368745,-	14820	57.6	6.243	0	MYO1C	ARGFX	up	Coding 3'-UTR	x
chr17:4710425-4710520,+	16518	57.65	2.1663e+08	0	PLD2	ARGFX	up	Coding 5'-UTR	x
chr20:57569175-57569332,+	29921	57.75	2.79522e+08	0	NELFCD	ARGFX	up	Coding CDS	x
chr16:23568561-23568716,-	12705	58	1.86348e+08	0	EARS2	ARGFX	up	Coding 5'-UTR	x
chr2:133403080-133403399,-	32579	58	1.92133e+08	0	LYPD1	ARGFX	up	Coding 3'-UTR	x
chr11:62602903-62602992,-	3779	58.05	1.75764e+08	0	WDR74	ARGFX	up	Coding CDS	x
chr19:50979387-50979687,-	21974	58.1	1.945	0	FAM71E1	ARGFX	up	Coding 5'-UTR	x
chr19:37194583-37194638,+	20604	58.1	1.09409e+08	0	ZNF567	ARGFX	up	Coding 5'-UTR	x
chr7:100470220-100470366,+	45908	58.15	2.18818e+08	0	TRIP6	ARGFX	up	Coding CDS	x
chr10:82280662-82281456,+	1781	58.25	1.67282e+08	0	TSPAN14	ARGFX	up	Coding 3'-UTR	x
chr4:129207838-129207896,+	38994	58.3	1.00291e+08	0	chr4:129207838-129207896,+	ARGFX	up	Unannotated	x
chr5:93679153-93679231,+	42915	58.35	1.25461e+09	0	chr5:93679153-93679231,+	ARGFX	up	Unannotated	x
chr9:23826202-23826398,-	51563	58.35	3.51529e+08	0	ELAVL2	ARGFX	up	Coding upstream
chr3:39446626-39446801,+	37429	58.6	2.50922e+08	0	chr3:39446626-39446801,+	ARGFX	up	Unannotated	x
chr12:123467164-123467387,+	5787	58.65	3.51529e+08	0	ARL6IP4	ARGFX	up	Coding CDS	x
chr10:97024588-97024802,+	1962	58.65	1.67282e+08	0	chr10:97024588-97024802,+	ARGFX	up	Unannotated	x
chr1:28948426-28948665,-	26723	58.65	1.00291e+08	0	TAF12	ARGFX	up	Coding 5'-UTR	x
chr2:88991273-88991451,+	35452	58.85	2.63647e+08	0	RPIA	ARGFX	up	Coding CDS	x
chr17:47892294-47892467,+	16576	58.95	4.201	0	KAT7	ARGFX	up	Coding upstream	x
chr2:232010954-232011070,+	33792	58.95	12.706	0	PSMD1	ARGFX	up	Coding CDS	x
chr11:46404107-46404298,+	3248	59	2.968	0	MDK	ARGFX	up	Coding CDS	x
chrX:19688980-19689200,-	53274	59.05	6.634	0	SH3KBP1	ARGFX	up	Coding 5'-UTR	x
chr18:59274069-59274293,-	18677	59.15	2.3	0	chr18:59274069-59274293,-	ARGFX	up	Unannotated	x
chr19:58740314-58740377,+	22563	59.15	3.24944e+08	0	ZNF544	ARGFX	up	Coding 5'-UTR	x
chr4:83821417-83821797,-	40294	59.35	3.262	0	SEC31A	ARGFX	up	Coding 5'-UTR	x
chr14:23594732-23595587,-	9383	59.4	1.964	0	SLC7A8	ARGFX	up	Coding 3'-UTR	x
chr15:79614323-79615000,+	11910	59.6	3.89	0	TMED3	ARGFX	up	Coding CDS	x
chr17:37561419-37561644,-	15722	59.65	1.67282e+08	0	MED1	ARGFX	up	Coding CDS	x
chr7:24324545-24325025,+	47157	59.65	2.531	0	NPY	ARGFX	up	Coding CDS	x
chr3:180685873-180686040,+	36759	59.75	2.00583e+08	0	FXR1	ARGFX	up	Coding CDS	x
chr7:133978522-133979897,-	46488	59.8	4.80332e+08	0	SLC35B4	ARGFX	up	Coding CDS	x
chr15:41057866-41057974,+	10945	59.85	1.00291e+08	0	GCHFR	ARGFX	up	Intron	x
chr10:116391707-116391849,-	435	59.9	2.00583e+08	0	ABLIM1	ARGFX	up	Coding 5'-UTR	x
chr10:75385757-75385975,+	1586	60	3.34563e+08	0	chr10:75385757-75385975,+	ARGFX	up	Unannotated	x
chr9:126640173-126640211,+	50720	60	1.75764e+08	0	chr9:126640173-126640211,+	ARGFX	up	Unannotated	x
chr1:222886050-222886259,+	25850	60.1	2.63647e+08	0	BROX	ARGFX	up	Coding 5'-UTR	x
chr12:27126648-27127146,-	6252	60.15	2.18818e+08	0	TM7SF3	ARGFX	up	Coding CDS	x
chr17:59322565-59322725,+	16925	60.2	1.92133e+08	0	BCAS3	ARGFX	up	Noncoding 1st exon	x
chr2:85625813-85625873,-	35345	60.25	1.00291e+08	0	CAPG	ARGFX	up	Coding CDS	x
chr1:6258843-6258951,-	27942	60.25	2.1663e+08	0	RPL22	ARGFX	up	Intron	x
chr19:47287839-47288223,-	21515	60.3	5.276	0	SLC1A5	ARGFX	up	Coding 5'-UTR	x
chr4:1746219-1746351,+	39351	60.4	22	0	TACC3	ARGFX	up	Coding CDS	x
chr18:2571469-2571682,+	18321	60.5	2.822	0	NDC80	ARGFX	up	Coding 5'-UTR	x
chr19:44860960-44861182,+	21287	60.6	1.75764e+08	0	chr19:44860960-44861182,+	ARGFX	up	Unannotated	x
chr19:6440347-6441292,-	22689	60.6	3.499	0	SLC25A23	ARGFX	up	Coding 3'-UTR
chr1:196577464-196577720,-	25270	60.75	3.51529e+08	0	KCNT2	ARGFX	up	Coding 5'-UTR	x
chr7:56127993-56128109,+	47682	60.8	2.79522e+08	0	CCT6A	ARGFX	up	Coding CDS	x
chr7:144533028-144533188,-	46748	60.85	1.92133e+08	0	TPK1	ARGFX	up	Coding 5'-UTR	x
chr11:123595839-123596565,-	2533	61.05	1.75764e+08	0	ZNF202	ARGFX	up	Coding 3'-UTR
chr5:140248492-140248582,+	41136	61.2	1.75764e+08	0	PCDHA11	ARGFX	up	Coding 5'-UTR	x
chr6:144904532-144904728,+	43513	61.5	1.67282e+08	0	UTRN	ARGFX	up	Intron	x
chr3:128889922-128890110,-	36134	61.55	4.567	0	CNBP	ARGFX	up	Coding CDS	x
chr3:150264574-150264617,+	36473	61.6	2.498	0	EIF2A	ARGFX	up	Coding 5'-UTR
chr3:51426340-51426472,+	38108	61.6	2.00583e+08	0	MANF	ARGFX	up	Coding CDS
chr11:122930824-122930964,-	2520	61.75	2.888	0	HSPA8	ARGFX	up	Coding 5'-UTR	x
chr8:91094847-91095159,-	50212	61.8	3.622	0	CALB1	ARGFX	up	Coding 5'-UTR	x
chr1:151264729-151265400,-	23850	61.95	6.945	0	PI4KB	ARGFX	up	Coding CDS	x
chr5:98109075-98109162,-	42961	61.95	1.75764e+08	0	RGMB-AS1	ARGFX	up	Noncoding upstream	x
chrUn_gl000220:116860-118416,+	52418	62	1.882	0	RNA5-8S5	ARGFX	up	Noncoding 1st exon	x
chr7:138252254-138252378,+	46591	62	1.67282e+08	0	TRIM24	ARGFX	up	Coding CDS
chr7:138258244-138258387,+	46593	62.05	1.09409e+08	0	TRIM24	ARGFX	up	Coding CDS	x
chr3:101404662-101404764,-	35683	62.15	6.01749e+08	0	RPL24	ARGFX	up	Coding CDS	x
chr17:41276994-41277214,-	16086	62.3	3.24944e+08	0	BRCA1	ARGFX	up	Coding 5'-UTR	x
chr3:16738934-16739386,-	36638	62.5	4.54	0	chr3:16738934-16739386,-	ARGFX	up	Unannotated	x
chr1:151733292-151733372,-	23898	62.5	2.79522e+08	0	MRPL9	ARGFX	up	Coding CDS	x
chr19:50161496-50161840,+	21862	62.55	4.01166e+08	0	SCAF1	ARGFX	up	Coding CDS	x
chr10:44144250-44144340,-	1169	62.7	3.733	0	ZNF32	ARGFX	up	Coding 5'-UTR	x
chr9:75766592-75766840,+	52019	62.9	2.187	0	ANXA1	ARGFX	up	Coding 5'-UTR	x
chr19:39398469-39399129,+	20795	63	15.619	0	NFKBIB	ARGFX	up	Coding 3'-UTR	x
chrX:73021299-73022005,+	54001	63.05	1.75764e+08	0	TSIX	ARGFX	up	Noncoding 1st exon	x
chr4:140586754-140587205,+	39078	63.15	3.34563e+08	0	MGST2	ARGFX	up	Coding 5'-UTR	x
chr14:102549371-102549632,-	9012	63.25	5.324	0	HSP90AA1	ARGFX	up	Coding CDS	x
chr3:9517222-9517944,+	38574	63.55	2.869	0	SETD5	ARGFX	up	Coding CDS	x
chr19:56598845-56599372,-	22380	63.55	2.469	0	ZNF787	ARGFX	up	Coding 3'-UTR	x
chr5:93678982-93679046,+	42914	63.8	3.28227e+08	0	chr5:93678982-93679046,+	ARGFX	up	Unannotated	x
chr6:21595843-21597172,+	43980	63.8	2.195	0	SOX4	ARGFX	up	Coding CDS	x
chr7:93519903-93520114,-	48293	64	3.596	0	TFPI2	ARGFX	up	Coding 5'-UTR	x
chr7:14029243-14029353,-	46668	64.15	4.80332e+08	0	ETV1	ARGFX	up	Coding 5'-UTR	x
chr6:30514969-30515027,-	44359	64.15	1.67282e+08	0	GNL1	ARGFX	up	Coding CDS	x
chr3:72495647-72496086,-	38491	64.15	3.84265e+08	0	RYBP	ARGFX	up	Coding upstream	x
chr14:24572732-24573144,+	9444	64.55	4.961	0	PCK2	ARGFX	up	Coding CDS
chrUn_gl000220:113998-116687,+	52417	64.6	1.438	0	RNA5-8S5	ARGFX	up	Noncoding 1st exon	x
chr9:107690345-107690479,-	50456	64.65	5.01457e+08	0	ABCA1	ARGFX	up	Coding 5'-UTR	x
chr7:6703576-6703674,+	47891	64.9	1.86348e+08	0	AK123300	ARGFX	up	Noncoding 1st exon	x
chrX:97828769-97828956,+	54165	65.15	2.804	0	chrX:97828769-97828956,+	ARGFX	up	Unannotated	x
chr2:70351686-70351862,+	35028	65.25	11.734	0	chr2:70351686-70351862,+	ARGFX	up	Unannotated	x
chr15:64966350-64966758,+	11448	65.4	2.50922e+08	0	chr15:64966350-64966758,+	ARGFX	up	Unannotated	x
chr8:22106564-22106822,+	49363	65.45	2.00583e+08	0	POLR3D	ARGFX	up	Coding CDS	x
chr19:9939017-9939069,+	22920	65.6	3.34563e+08	0	UBL5	ARGFX	up	Coding CDS
chr11:19799133-19799567,+	2847	65.95	11.627	0	NAV2	ARGFX	up	Intron	x
chr19:9896065-9896195,-	22911	66.15	3.24944e+08	0	chr19:9896065-9896195,-	ARGFX	up	Unannotated	x
chr6:112575657-112575927,-	43170	66.15	6.563	0	LAMA4	ARGFX	up	Coding 5'-UTR	x
chr3:61665685-61666125,+	38383	66.15	3.24944e+08	0	PTPRG	ARGFX	up	Intron	x
chr13:46542909-46543379,-	8628	66.4	3.24944e+08	0	ZC3H13	ARGFX	up	Coding CDS	x
chr4:57314618-57314763,+	39955	66.55	3.00874e+08	0	PAICS	ARGFX	up	Coding CDS	x
chr3:12200202-12200822,-	35951	66.65	4.947	0	TIMP4	ARGFX	up	Coding 5'-UTR	x
chr8:132320753-132320921,+	49007	66.7	3.28227e+08	0	chr8:132320753-132320921,+	ARGFX	up	Unannotated	x
chr18:33552489-33552870,+	18398	66.75	1.913	0	C18orf21	ARGFX	up	Coding 5'-UTR
chr2:10933222-10933310,-	32247	66.8	2.50922e+08	0	PDIA6	ARGFX	up	Coding CDS	x
chr1:28672802-28672846,-	26677	66.95	7.45392e+08	0	chr1:28672802-28672846,-	ARGFX	up	Unannotated	x
chr10:96305007-96305264,+	1926	66.95	3.28227e+08	0	HELLS	ARGFX	up	Coding upstream	x
chr5:176433536-176433810,-	41811	67	2.925	0	UIMC1	ARGFX	up	Coding 5'-UTR	x
chr2:25000580-25000620,-	34140	67.05	6.69126e+08	0	chr2:25000580-25000620,-	ARGFX	up	Unannotated	x
chr3:121289557-121289663,+	35929	67.45	2.00583e+08	0	ARGFX	ARGFX	up	Coding 5'-UTR	x
chr5:127276189-127276444,-	40728	67.5	7.05	0	chr5:127276189-127276444,-	ARGFX	up	Unannotated	x
chr17:39847034-39847600,+	15861	68.1	4.491	0	EIF1	ARGFX	up	Coding CDS	x
chrX:73512295-73512467,-	54032	68.15	2.1663e+08	0	FTX	ARGFX	up	Noncoding 1st exon	x
chr9:19126112-19126288,-	51514	68.35	2.00583e+08	0	PLIN2	ARGFX	up	Coding 5'-UTR
chr17:56422681-56423665,-	16834	68.55	6.063	0	SUPT4H1	ARGFX	up	Coding CDS	x
chr3:165603314-165603534,-	36633	68.7	23.861	0	chr3:165603314-165603534,-	ARGFX	up	Unannotated	x
chr5:159848773-159848898,+	41597	68.95	1.711	0	PTTG1	ARGFX	up	Coding 5'-UTR
chr17:7293179-7293659,-	17368	69	3.24944e+08	0	C17orf61-PLSCR3|PLSCR3	ARGFX	up	Coding 3'-UTR	x
chr1:19638796-19638852,+	25261	69	2.63647e+08	0	PQLC2	ARGFX	up	Coding 5'-UTR	x
chr17:48458700-48459608,-	16625	69.05	5.01845e+08	0	LRRC59	ARGFX	up	Coding 3'-UTR	x
chr4:83278466-83278588,-	40257	69.45	4.37636e+08	0	HNRNPD	ARGFX	up	Coding CDS
chr4:183370079-183370246,+	39407	69.75	2.1663e+08	0	TENM3	ARGFX	up	Intron	x
chr1:145438427-145438570,+	23581	69.75	10.588	0	TXNIP	ARGFX	up	Coding 5'-UTR	x
chr22:50962023-50962853,-	32055	69.95	2.63647e+08	0	SCO2	ARGFX	up	Coding 5'-UTR	x
chr1:228680774-228680975,+	26084	70.05	2.50922e+08	0	RNF187	ARGFX	up	Coding CDS	x
chr4:55991656-55991811,-	39918	70.95	2.63647e+08	0	KDR	ARGFX	up	Coding 5'-UTR	x
chr20:44526619-44526748,+	29540	71.15	2.63647e+08	0	CTSA	ARGFX	up	Coding CDS	x
chr11:62622896-62623475,-	3792	71.2	2.145	0	SNHG1|SNORD25	ARGFX	up	Noncoding 1st exon	x
chr9:125676045-125676087,-	50697	71.25	4.01166e+08	0	ZBTB6	ARGFX	up	Coding upstream	x
chr22:36142520-36142628,-	31382	71.85	3.51529e+08	0	RBFOX2	ARGFX	up	Coding CDS	x
chr9:85365622-85365706,+	52100	72.1	2.1663e+08	0	chr9:85365622-85365706,+	ARGFX	up	Unannotated
chr3:121303770-121303912,+	35930	72.2	3.00874e+08	0	ARGFX	ARGFX	up	Coding CDS	x
chr2:202899892-202902333,+	33291	72.8	3.336	0	FZD7	ARGFX	up	Coding CDS
chr10:75504127-75504223,+	1597	73.4	2.79522e+08	0	SEC24C	ARGFX	up	Coding 5'-UTR	x
chr2:230817139-230817397,+	33765	73.5	3.51529e+08	0	FBXO36	ARGFX	up	Intron	x
chr6:21593876-21594323,+	43979	74.35	1.374	0	SOX4	ARGFX	up	Coding 5'-UTR	x
chr10:72201231-72201511,-	1491	74.7	3.51	0	NODAL	ARGFX	up	Coding 5'-UTR	x
chr6:52926260-52926416,-	45426	75.65	3.24944e+08	0	ICK	ARGFX	up	Coding 5'-UTR	x
chr1:155596546-155597517,-	24231	75.75	2.327	0	chr1:155596546-155597517,-	ARGFX	up	Unannotated	x
chr18:57567135-57567467,+	18672	76.9	1.72	0	PMAIP1	ARGFX	up	Coding 5'-UTR	x
chr3:132757174-132757279,+	36220	77.05	4.80332e+08	0	TMEM108	ARGFX	up	Coding 5'-UTR	x
chr12:31521719-31522125,-	6365	77.85	5.01845e+08	0	BC039477	ARGFX	up	Noncoding 1st exon	x
chr4:69313094-69313226,+	40078	78.95	4.6587e+08	0	TMPRSS11E	ARGFX	up	Coding 5'-UTR	x
chr9:19127417-19127602,-	51516	79.35	4.032	0	PLIN2	ARGFX	up	Coding 5'-UTR	x
chr20:33103915-33104136,-	29071	79.55	3.51529e+08	0	chr20:33103915-33104136,-	ARGFX	up	Unannotated	x
chr10:106013769-106014390,+	285	80	4.284	0	GSTO1	ARGFX	up	Coding 5'-UTR
chr10:106014446-106014720,+	286	80.25	1.79	0	GSTO1	ARGFX	up	Coding 5'-UTR	x
chr2:171822684-171822931,+	32902	80.75	5.01457e+08	0	GORASP2	ARGFX	up	Coding 3'-UTR	x
chr3:121304869-121305394,+	35931	80.95	1.75054e+09	0	ARGFX	ARGFX	up	Coding CDS	x

## Sheet: CPHX1
TFE	Gene.Name	Score.d.	Fold.Change	q.value...	gene	overexpress	regulated	annotation	Expressed.in.preimplantation
chr3:42641991-42642270,+	31998	-63.9	0.229	0.216	NKTR	CPHX1	down	Coding 5'-UTR
chr5:137088562-137089175,-	34892	-62.4	0	0.216	HNRNPA0	CPHX1	down	Coding CDS	x
chr2:73479768-73480029,+	30017	-62.3	0	0.216	CCT7	CPHX1	down	Coding CDS	x
chr14:69259599-69259834,-	8542	-61.2	0	0.216	ZFP36L1	CPHX1	down	Coding 5'-UTR	x
chr11:114270971-114271312,-	1896	-60	0	0.363	C11orf71	CPHX1	down	Coding 5'-UTR	x
chr1:40348990-40349234,-	23295	-59.05	0.175	0.379	TRIT1	CPHX1	down	Coding 5'-UTR	x
chr3:48647125-48647349,+	32247	-58.9	0	0.379	chr3:48647125-48647349,+	CPHX1	down	Unannotated	x
chr4:26322243-26322670,+	33723	-58.5	0.589	0.408	RBPJ	CPHX1	down	Coding 5'-UTR	x
chr1:156005270-156006545,-	20735	-56.5	0	0.747	UBQLN4	CPHX1	down	Coding 3'-UTR	x
chr1:182808741-182809002,+	21409	-54.05	0	0.958	DHX9	CPHX1	down	Intron	x
chr12:49351055-49351310,-	5584	-49.3	0.204	2.306	ARF3	CPHX1	down	Coding 5'-UTR	x
chr4:113569485-113569916,-	33104	-48.95	0.636	2.56	MIR302B	CPHX1	down	Noncoding 1st exon
chr14:57272313-57272416,-	8380	-47.6	0.29	3.216	OTX2	CPHX1	down	Coding 5'-UTR
chr16:2732284-2732462,-	10909	-47.4	0	3.216	chr16:2732284-2732462,-	CPHX1	down	Unannotated
chr6:32939923-32940119,+	38046	-44.55	0	4.372	BRD2	CPHX1	down	Coding 5'-UTR
chr3:193853728-193853976,+	31627	-44.45	0.352	4.372	HES1	CPHX1	down	Coding 5'-UTR
chr1:77685042-77685143,-	24083	26.5	1.967	4.8	PIGK	CPHX1	up	Coding 5'-UTR	x
chr7:150935295-150935712,+	39858	26.6	3.694	4.725	CHPF2	CPHX1	up	Coding CDS
chr20:60884374-60884523,-	25635	26.8	1.55862e+08	4.61	LAMA5	CPHX1	up	Coding CDS	x
chr19:11105514-11105677,+	16223	26.95	16.119	4.52	SMARCA4	CPHX1	up	Coding CDS	x
chr19:20045540-20046323,+	16987	27.5	1.60614e+08	4.277	ZNF93	CPHX1	up	Coding CDS
chr19:6415391-6415448,-	19358	27.85	8.7221e+07	4.036	KHSRP	CPHX1	up	Coding CDS
chr16:23652456-23652715,-	10799	28.05	1.546	3.967	PALB2	CPHX1	up	Coding 5'-UTR
chr15:90814531-90815136,+	10289	28.1	2.94	3.931	NGRN	CPHX1	up	Coding CDS	x
chr3:16653060-16653140,+	31264	28.15	9.08301e+07	3.914	chr3:16653060-16653140,+	CPHX1	up	Unannotated
chr2:85628652-85628781,-	30201	28.5	1.74442e+08	3.755	CAPG	CPHX1	up	Coding 5'-UTR	x
chr4:140586754-140587205,+	33315	28.55	2.625	3.746	MGST2	CPHX1	up	Coding 5'-UTR	x
chr17:48450193-48450332,-	14157	28.75	1.08846e+08	3.627	MRPL27	CPHX1	up	Intron	x
chr12:42749023-42749110,+	5436	28.95	9.34069e+07	3.503	PPHLN1	CPHX1	up	Coding CDS	x
chr11:62482372-62482623,-	3149	29.15	2.05787e+08	3.4	HNRNPUL2	CPHX1	up	Coding 3'-UTR	x
chr20:31386268-31386449,+	24754	29.25	1.08846e+08	3.359	DNMT3B	CPHX1	up	Coding CDS	x
chr6:52365441-52365785,-	38629	29.4	1.55862e+08	3.284	TRAM2	CPHX1	up	Coding 3'-UTR	x
chr12:57905791-57906136,+	6167	29.55	1.74442e+08	3.229	MARS	CPHX1	up	Coding upstream	x
chr22:37640171-37640357,-	26873	29.65	8.7221e+07	3.18	RAC2	CPHX1	up	Coding 5'-UTR	x
chr17:3540004-3540111,+	13256	29.85	1.8166e+08	3.094	CTNS	CPHX1	up	Coding 5'-UTR	x
chr7:135635347-135635426,-	39594	30.3	1.60614e+08	2.864	LUZP6	CPHX1	up	Coding CDS	x
chr2:216786984-216787110,-	28619	30.35	9.34069e+07	2.823	chr2:216786984-216787110,-	CPHX1	up	Unannotated	x
chr11:64876764-64876967,+	3402	30.4	7.79312e+07	2.785	VPS51	CPHX1	up	Coding CDS	x
chr10:129900959-129901963,-	562	30.5	1.60614e+08	2.744	MKI67	CPHX1	up	Coding CDS	x
chr3:51991593-51992033,-	32513	30.5	2.17692e+08	2.744	PCBP4	CPHX1	up	Coding 3'-UTR
chr12:56504183-56504261,+	5974	30.95	9.08301e+07	2.576	PA2G4	CPHX1	up	Coding CDS	x
chr11:57509589-57509650,+	2944	31.25	1.8166e+08	2.453	C11orf31	CPHX1	up	Coding CDS	x
chr13:25861418-25861660,-	7077	31.25	3.63321e+08	2.453	MTMR6	CPHX1	up	Coding 5'-UTR	x
chr4:57301836-57302060,+	34030	31.25	4.576	2.453	PAICS	CPHX1	up	Coding 5'-UTR	x
chr3:51430416-51431501,+	32489	31.25	4.98	2.453	RBM15B	CPHX1	up	Coding CDS
chr6:15961623-15961740,-	37243	31.35	9.34069e+07	2.428	chr6:15961623-15961740,-	CPHX1	up	Unannotated	x
chr7:76134696-76135169,+	40904	31.45	1.86814e+08	2.402	DTX2	CPHX1	up	Coding CDS	x
chr16:28976405-28977754,+	11009	31.55	4.353	2.366	NFATC2IP	CPHX1	up	Coding 3'-UTR
chr6:170844376-170844481,-	37348	31.95	1.8166e+08	2.215	PSMB1	CPHX1	up	Coding CDS	x
chr7:2274256-2275167,-	39996	32.1	1.60614e+08	2.157	FTSJ2	CPHX1	up	Coding 5'-UTR	x
chr19:39307093-39307158,-	17662	32.15	8.7221e+07	2.157	ECH1	CPHX1	up	Coding CDS	x
chr11:63997949-63998400,+	3306	32.2	3.25	2.124	DNAJC4	CPHX1	up	Coding 5'-UTR	x
chr19:1576756-1577848,-	16641	32.35	2.442	2.063	MBD3	CPHX1	up	Coding 3'-UTR	x
chr11:47492668-47493475,-	2810	32.4	1.55862e+08	2.026	CELF1	CPHX1	up	Coding 3'-UTR	x
chr16:71495977-71496243,-	12048	32.4	1.788	2.026	ZNF23	CPHX1	up	Coding 5'-UTR	x
chr11:13693273-13693360,+	2296	32.45	9.08301e+07	2.002	FAR1	CPHX1	up	Intron	x
chr12:125431532-125432086,-	4964	32.5	1.55862e+08	1.986	DHX37	CPHX1	up	Coding 3'-UTR	x
chr16:71663271-71663397,+	12054	32.55	1.08846e+08	1.979	MARVELD3	CPHX1	up	Coding CDS	x
chr1:47069857-47069982,-	23633	32.7	1.749	1.952	MKNK1	CPHX1	up	Coding 5'-UTR	x
chr11:111473285-111473372,+	1851	32.75	9.08301e+07	1.914	SIK2	CPHX1	up	Coding 5'-UTR	x
chr1:155243883-155243980,+	20661	32.8	1.4011e+09	1.9	chr1:155243883-155243980,+	CPHX1	up	Unannotated	x
chr7:6639813-6639987,+	40689	32.8	1.55862e+08	1.9	chr7:6639813-6639987,+	CPHX1	up	Unannotated	x
chr19:12444370-12444544,-	16330	32.8	1.86814e+08	1.9	ZNF563	CPHX1	up	Coding 5'-UTR	x
chr7:98951547-98951744,+	41122	32.85	1.8166e+08	1.876	ARPC1A	CPHX1	up	Coding CDS	x
chr17:22022562-22022699,+	12843	32.9	2.904	1.864	MTRNR2L1	CPHX1	up	Coding 5'-UTR	x
chr17:43971894-43971962,+	13902	32.95	1.08846e+08	1.846	MAPT	CPHX1	up	Coding 5'-UTR
chr17:5345047-5346492,-	14267	33.05	3.406	1.813	DHX33	CPHX1	up	Coding 3'-UTR	x
chr3:148847389-148847725,+	31104	33.2	9.08301e+07	1.757	HPS3	CPHX1	up	Coding 5'-UTR
chr10:126150379-126150468,+	503	33.2	8.7221e+07	1.757	LHPP	CPHX1	up	Coding 5'-UTR	x
chr1:36926293-36926359,-	23147	33.3	8.7221e+07	1.756	MRPS15	CPHX1	up	Coding CDS	x
chrX:74742724-74742918,-	45838	33.45	1.8166e+08	1.702	ZDHHC15	CPHX1	up	Coding 5'-UTR
chr1:64244821-64245143,+	23920	33.55	1.08846e+08	1.668	ROR1	CPHX1	up	Intron	x
chr16:89590415-89590469,+	12455	33.55	9.08301e+07	1.668	SPG7	CPHX1	up	Coding CDS	x
chr19:59055791-59055897,+	19286	33.75	1.08846e+08	1.614	TRIM28	CPHX1	up	Coding 5'-UTR
chr6:31936674-31936866,+	37977	33.85	7.79312e+07	1.563	SKIV2L	CPHX1	up	Coding CDS
chr16:2653350-2653814,+	10898	33.9	1.699	1.547	LOC652276	CPHX1	up	Noncoding 1st exon
chr11:70279767-70279824,+	3810	34	8.7221e+07	1.528	CTTN	CPHX1	up	Coding CDS
chr17:16290119-16290398,+	12672	34.05	5.97	1.518	chr17:16290119-16290398,+	CPHX1	up	Unannotated	x
chr4:16085601-16085822,-	33449	34.1	3.268	1.5	PROM1	CPHX1	up	Coding 5'-UTR	x
chr3:183960601-183960713,-	31441	34.15	1.55862e+08	1.483	ALG3	CPHX1	up	Coding CDS	x
chr1:59012336-59012480,-	23835	34.2	2.05787e+08	1.465	DAB1|OMA1	CPHX1	up	Coding 5'-UTR	x
chr11:62622516-62622627,-	3204	34.25	9.08301e+07	1.465	SNHG1|SNORD27	CPHX1	up	Noncoding 1st exon	x
chr16:11933552-11933861,-	10439	34.3	1.143	1.456	RSL1D1	CPHX1	up	Coding CDS	x
chr7:15114555-15114597,+	39864	34.4	2.80221e+08	1.417	chr7:15114555-15114597,+	CPHX1	up	Unannotated	x
chr6:31609097-31609180,-	37889	34.45	2.05787e+08	1.417	BAG6	CPHX1	up	Coding CDS	x
chr6:158653258-158653333,+	37218	34.5	1.74442e+08	1.4	chr6:158653258-158653333,+	CPHX1	up	Unannotated	x
chr6:132204915-132204951,+	36918	34.5	7.79312e+07	1.4	ENPP1	CPHX1	up	Intron	x
chr19:49994297-49994356,+	18560	34.65	1.682	1.361	RPL13A	CPHX1	up	Coding CDS	x
chr19:49132771-49133564,+	18450	34.75	1.74442e+08	1.347	SPHK2	CPHX1	up	Coding CDS	x
chr13:33112755-33113048,-	7168	34.85	1.749	1.338	N4BP2L2	CPHX1	up	Coding 5'-UTR	x
chr1:212209056-212209284,+	21852	34.9	2.052	1.316	DTL	CPHX1	up	Coding 5'-UTR	x
chr11:33183109-33183343,+	2567	35	9.756	1.3	CSTF3-AS1	CPHX1	up	Noncoding 1st exon	x
chr6:13615536-13616004,+	36958	35.1	4.102	1.26	NOL7	CPHX1	up	Coding 5'-UTR	x
chr19:53745200-53746020,-	18869	35.1	3.26538e+08	1.26	ZNF677	CPHX1	up	Intron
chr5:93622447-93622962,-	36588	35.2	1.86814e+08	1.256	KIAA0825	CPHX1	up	Intron	x
chr22:18345074-18345330,-	26257	35.25	5.563	1.232	MICAL3	CPHX1	up	Coding 3'-UTR	x
chrX:134185926-134186276,-	44869	35.3	2.449	1.223	FAM127B	CPHX1	up	Coding 5'-UTR	x
chr11:62444293-62444400,-	3129	35.35	1.60614e+08	1.201	UBXN1	CPHX1	up	Coding CDS
chr11:67376023-67376193,+	3713	35.4	9.34069e+07	1.18	NDUFV1	CPHX1	up	Coding 5'-UTR	x
chr11:113746167-113746264,-	1893	35.4	2.433	1.18	USP28	CPHX1	up	Coding 5'-UTR	x
chr16:78133517-78133749,+	12215	35.55	5.241	1.163	WWOX	CPHX1	up	Coding 5'-UTR
chr17:47121338-47121448,+	14069	35.6	1.08846e+08	1.144	IGF2BP1	CPHX1	up	Coding CDS
chr7:143078790-143078872,+	39727	35.6	8.7221e+07	1.144	ZYX	CPHX1	up	Coding upstream	x
chr11:18429168-18429250,+	2381	35.7	1.55862e+08	1.126	LDHA	CPHX1	up	Coding 3'-UTR	x
chr10:99202957-99203055,-	1696	35.75	1.74442e+08	1.115	EXOSC1	CPHX1	up	Coding CDS	x
chr5:64920738-64920933,+	36223	35.75	2.64	1.115	TRAPPC13	CPHX1	up	Coding 5'-UTR	x
chr19:53970935-53971061,+	18882	35.75	1.96573e+08	1.115	ZNF813	CPHX1	up	Coding 5'-UTR
chr2:69688903-69689026,-	29904	35.8	1.08846e+08	1.105	AAK1	CPHX1	up	Coding 3'-UTR	x
chr9:134103392-134103718,+	43390	35.85	1.60614e+08	1.082	NUP214	CPHX1	up	Coding CDS
chr8:99837743-99837963,-	42758	35.9	2.352	1.082	STK3	CPHX1	up	Coding 5'-UTR	x
chr1:205698700-205698729,-	21753	35.95	8.7221e+07	1.078	NUCKS1	CPHX1	up	Coding CDS
chr22:40745838-40746031,+	27061	36	1.96573e+08	1.056	ADSL	CPHX1	up	Coding CDS	x
chr19:34718290-34718755,+	17299	36	9.08301e+07	1.056	LSM14A	CPHX1	up	Coding CDS	x
chr4:4283473-4283622,-	33904	36.2	8.7221e+07	1.032	LYAR	CPHX1	up	Coding CDS	x
chr17:40540297-40540596,-	13612	36.2	2.214	1.032	STAT3	CPHX1	up	Coding 5'-UTR	x
chr11:57069281-57069399,-	2874	36.2	8.7221e+07	1.032	TNKS1BP1	CPHX1	up	Coding CDS	x
chr2:239229337-239229426,+	29001	36.3	1.74442e+08	1.008	TRAF3IP1	CPHX1	up	Coding CDS	x
chr4:188925408-188925802,+	33657	36.4	1.08846e+08	0.989	ZFP42	CPHX1	up	Coding 3'-UTR
chrX:119602965-119603228,-	44734	36.6	2.04	0.944	LAMP2	CPHX1	up	Coding 5'-UTR	x
chr22:46507231-46507347,+	27315	36.6	9.34069e+07	0.944	MIRLET7BHG	CPHX1	up	Coding 3'-UTR	x
chr17:8198617-8198715,-	15406	36.6	8.7221e+07	0.944	SLC25A35	CPHX1	up	Coding upstream	x
chr17:39958560-39959211,-	13522	36.65	3.124	0.944	LEPREL4	CPHX1	up	Coding CDS	x
chr14:20925152-20925680,+	7796	36.75	2.081	0.922	APEX1	CPHX1	up	Coding CDS	x
chr6:44376229-44376369,+	38573	36.75	1.08846e+08	0.922	CDC5L	CPHX1	up	Coding CDS	x
chr1:31811825-31811895,+	22879	36.85	1.86814e+08	0.898	ZCCHC17	CPHX1	up	Coding CDS	x
chr11:47185988-47186900,-	2765	37.05	5.674	0.857	ARFGAP2	CPHX1	up	Coding 3'-UTR	x
chr11:118917274-118917514,-	2025	37.05	1.60614e+08	0.857	HYOU1	CPHX1	up	Coding CDS	x
chr17:38083737-38083869,-	13424	37.1	2.17692e+08	0.857	ORMDL3	CPHX1	up	Coding 5'-UTR	x
chr11:2417824-2417944,+	2448	37.2	8.7221e+07	0.835	CD81	CPHX1	up	Coding CDS	x
chr6:83648141-83648178,+	38827	37.3	1.08846e+08	0.811	chr6:83648141-83648178,+	CPHX1	up	Unannotated	x
chr5:89797679-89797805,+	36565	37.3	1.8166e+08	0.811	POLR3G	CPHX1	up	Coding CDS	x
chr5:131892565-131892996,+	34756	37.35	3.223	0.811	RAD50	CPHX1	up	Coding 5'-UTR	x
chr16:88876831-88877110,-	12404	37.4	1.8166e+08	0.806	APRT	CPHX1	up	Coding CDS	x
chrX:41206135-41206265,+	45302	37.45	1.55862e+08	0.792	DDX3X	CPHX1	up	Coding CDS	x
chr1:169763794-169763856,-	21179	37.45	1.08846e+08	0.792	METTL18	CPHX1	up	Intron	x
chr19:4431953-4432204,+	18073	37.5	9.08301e+07	0.792	CHAF1A	CPHX1	up	Coding CDS	x
chr3:49399929-49400059,-	32368	37.5	1.60614e+08	0.792	RHOA	CPHX1	up	Coding CDS	x
chr1:70703116-70703235,+	24041	37.65	1.60614e+08	0.755	SRSF11	CPHX1	up	Coding CDS	x
chr7:44880513-44880555,-	40395	37.7	8.7221e+07	0.743	H2AFV	CPHX1	up	Coding CDS	x
chr2:27665644-27665768,+	29330	37.7	9.34069e+07	0.743	KRTCAP3	CPHX1	up	Coding CDS	x
chr3:154998129-154998392,-	31175	37.8	8.7221e+07	0.743	chr3:154998129-154998392,-	CPHX1	up	Unannotated	x
chr1:26607550-26607959,+	22637	37.9	5.373	0.719	SH3BGRL3	CPHX1	up	Coding CDS	x
chr19:54634738-54635027,+	18935	37.95	2.61663e+08	0.719	PRPF31	CPHX1	up	Coding CDS	x
chrX:153628317-153628555,+	45059	38.05	1	0.679	DQ570720|SNORA70	CPHX1	up	Noncoding upstream
chr3:10357005-10357119,-	30505	38.05	1.96573e+08	0.679	SEC13	CPHX1	up	Coding CDS	x
chr19:19902417-19902591,-	16980	38.05	1.96573e+08	0.679	ZNF506	CPHX1	up	Noncoding other exon	x
chr7:99688195-99688297,+	41200	38.1	9.34069e+07	0.667	COPS6	CPHX1	up	Coding CDS	x
chr19:3577952-3578111,+	17386	38.1	1.08846e+08	0.667	HMG20B	CPHX1	up	Coding CDS	x
chr1:175161777-175161953,-	21307	38.15	1.74442e+08	0.667	KIAA0040	CPHX1	up	Coding 5'-UTR	x
chr9:128001220-128001609,-	43083	38.25	1.649	0.667	HSPA5	CPHX1	up	Coding CDS	x
chr3:133539060-133539335,+	30938	38.3	1.55862e+08	0.645	SRPRB	CPHX1	up	Coding 3'-UTR
chr6:32945543-32945782,+	38054	38.35	3.26538e+08	0.645	BRD2	CPHX1	up	Coding CDS	x
chr1:9219112-9219231,+	24268	38.4	9.08301e+07	0.645	chr1:9219112-9219231,+	CPHX1	up	Unannotated	x
chr22:29784433-29784570,-	26588	38.5	2.17692e+08	0.619	AP1B1	CPHX1	up	Coding 5'-UTR	x
chr14:69520700-69521241,-	8565	38.5	1.08846e+08	0.619	DCAF5	CPHX1	up	Coding CDS	x
chr1:226006326-226006415,+	22108	38.6	1.60614e+08	0.61	EPHX1	CPHX1	up	Intron	x
chr5:179249926-179250168,+	35795	38.65	9.34069e+07	0.594	SQSTM1	CPHX1	up	Coding 5'-UTR
chr12:123465664-123465846,+	4886	38.7	8.7221e+07	0.594	ARL6IP4	CPHX1	up	Coding 5'-UTR
chr12:31538634-31538933,-	5349	38.75	9.34069e+07	0.582	DENND5B	CPHX1	up	Coding 3'-UTR	x
chr22:27053453-27053618,+	26518	38.75	1.86814e+08	0.582	MIAT	CPHX1	up	Noncoding 1st exon	x
chr19:38780768-38780920,+	17598	38.75	1.74442e+08	0.582	SPINT2	CPHX1	up	Coding CDS	x
chr1:26227262-26227491,-	22621	38.8	9.08301e+07	0.568	STMN1	CPHX1	up	Coding 3'-UTR	x
chr16:88636765-88636920,+	12371	38.8	1.74442e+08	0.568	ZC3H18	CPHX1	up	Coding 5'-UTR
chr2:47388883-47388971,-	29594	38.85	1.08846e+08	0.568	CALM2	CPHX1	up	Coding CDS	x
chr14:21679004-21679293,-	7832	38.95	1.60614e+08	0.568	HNRNPC	CPHX1	up	Coding 3'-UTR	x
chr17:7591628-7591955,+	15064	39	2.5	0.543	WRAP53	CPHX1	up	Coding 5'-UTR	x
chr1:200376150-200376740,-	21578	39	1.86814e+08	0.543	ZNF281	CPHX1	up	Coding CDS	x
chr11:64811731-64812134,+	3391	39.05	8.7221e+07	0.543	SAC3D1	CPHX1	up	Coding CDS	x
chr9:114133901-114134018,-	42894	39.1	8.7221e+07	0.543	KIAA0368	CPHX1	up	Coding CDS	x
chr1:115322944-115323373,-	19929	39.15	1.836	0.513	SIKE1	CPHX1	up	Coding 5'-UTR	x
chr1:169396526-169396737,-	21173	39.2	3.134	0.513	CCDC181	CPHX1	up	Coding 5'-UTR	x
chr4:47465603-47465748,-	33928	39.2	2.7249e+08	0.513	COMMD8	CPHX1	up	Coding 5'-UTR	x
chr20:18296913-18297370,+	24506	39.2	1.55862e+08	0.513	ZNF133	CPHX1	up	Coding CDS	x
chr7:148878699-148878804,+	39797	39.2	9.08301e+07	0.513	ZNF398	CPHX1	up	Coding 3'-UTR	x
chr5:142783957-142784055,-	35161	39.25	8.7221e+07	0.513	NR3C1	CPHX1	up	Coding 5'-UTR	x
chrX:41088821-41089032,+	45293	39.25	1.60614e+08	0.513	USP9X	CPHX1	up	Coding CDS	x
chr12:6958729-6959009,-	6423	39.3	1.55862e+08	0.513	CDCA3	CPHX1	up	Coding CDS	x
chr12:53495830-53495976,+	5782	39.35	1.8166e+08	0.513	IGFBP6	CPHX1	up	Coding CDS	x
chr6:35855801-35855888,-	38240	39.35	8.7221e+07	0.513	SRPK1	CPHX1	up	Coding 5'-UTR	x
chr13:98662364-98662478,+	7540	39.45	1.55862e+08	0.507	IPO5	CPHX1	up	Coding CDS	x
chr1:33276241-33276325,-	23012	39.45	1.60614e+08	0.507	YARS	CPHX1	up	Coding CDS	x
chr2:19370661-19370702,-	28301	39.5	1.74442e+08	0.492	chr2:19370661-19370702,-	CPHX1	up	Unannotated	x
chr10:135044698-135045012,+	621	39.55	1.55862e+08	0.492	UTF1	CPHX1	up	Coding CDS	x
chr17:49238525-49238633,+	14218	39.6	2.61663e+08	0.492	NME1|NME1-NME2	CPHX1	up	Coding CDS	x
chr5:7539789-7540124,+	36407	39.65	2.17692e+08	0.458	ADCY2	CPHX1	up	Intron	x
chr5:149826365-149826526,-	35319	39.65	2.274	0.458	RPS14	CPHX1	up	Coding CDS	x
chr2:198260813-198261037,-	28327	39.65	1.55862e+08	0.458	SF3B1	CPHX1	up	Coding CDS	x
chr8:22132803-22132911,+	41912	39.7	3.11725e+08	0.458	PIWIL2	CPHX1	up	Coding 5'-UTR	x
chr12:58087867-58088105,+	6195	39.75	3.708	0.458	OS9	CPHX1	up	Coding 5'-UTR	x
chr16:28855974-28856180,-	10989	39.75	1.55862e+08	0.458	TUFM	CPHX1	up	Coding CDS	x
chr1:120286509-120286731,+	20030	39.85	5.122	0.458	PHGDH	CPHX1	up	Coding CDS	x
chr2:9728294-9728406,-	30380	39.85	1.8166e+08	0.458	YWHAQ	CPHX1	up	Coding CDS
chr17:80541912-80542101,+	15343	39.9	1.08846e+08	0.432	FOXK2	CPHX1	up	Coding CDS	x
chr1:32504186-32504220,+	22918	40	1.55862e+08	0.432	KHDRBS1	CPHX1	up	Coding CDS	x
chr15:65425250-65425362,-	9762	40	2.05787e+08	0.432	PDCD7	CPHX1	up	Coding CDS	x
chr3:127816387-127816513,-	30806	40	1	0.432	RUVBL1	CPHX1	up	Intron	x
chr1:64377322-64377691,+	23930	40.1	1.8166e+08	0.432	ROR1	CPHX1	up	Intron	x
chr15:55790405-55790723,-	9538	40.2	1.605	0.402	DYX1C1|DYX1C1-CCPG1	CPHX1	up	Coding 5'-UTR	x
chr1:150266781-150266858,+	20252	40.25	2.33794e+08	0.402	MRPS21	CPHX1	up	Coding 5'-UTR	x
chr17:65713832-65714337,+	14599	40.25	1.367	0.402	NOL11	CPHX1	up	Coding 5'-UTR	x
chr17:30687932-30687986,+	13133	40.25	1.08846e+08	0.402	ZNF207	CPHX1	up	Coding CDS	x
chr19:13035904-13035983,-	16440	40.35	1.08846e+08	0.402	FARSA	CPHX1	up	Coding CDS	x
chr19:12911730-12911855,-	16417	40.5	1.74442e+08	0.392	PRDX2	CPHX1	up	Coding CDS	x
chr8:11689609-11689727,+	41453	40.55	1.60614e+08	0.373	FDFT1	CPHX1	up	Intron	x
chr19:12405528-12405705,-	16325	40.55	5.207	0.373	ZNF44	CPHX1	up	Coding 5'-UTR	x
chr12:124069077-124069493,+	4924	40.6	3.403	0.373	TMED2	CPHX1	up	Coding 5'-UTR	x
chr15:25585249-25585358,-	9108	40.7	9.34069e+07	0.373	UBE3A	CPHX1	up	Coding CDS	x
chr2:220036819-220037314,-	28723	40.75	9.34069e+07	0.373	CNPPD1	CPHX1	up	Coding CDS
chr8:98863643-98864627,+	42741	40.75	2.565	0.373	LAPTM4B	CPHX1	up	Coding CDS
chrX:135991532-135991654,+	44897	40.8	1.60614e+08	0.373	AK055694	CPHX1	up	Noncoding 1st exon
chr3:53303889-53304214,-	32629	40.9	1.60614e+08	0.342	chr3:53303889-53304214,-	CPHX1	up	Unannotated	x
chr2:38313191-38313449,-	29477	40.95	1.08846e+08	0.342	chr2:38313191-38313449,-	CPHX1	up	Unannotated	x
chr15:74988222-74988430,-	9968	40.95	2.355	0.342	EDC3	CPHX1	up	Coding 5'-UTR	x
chr17:40023383-40023795,-	13540	41	9.08301e+07	0.342	ACLY	CPHX1	up	Coding 3'-UTR	x
chr16:67644666-67645293,+	11783	41	2.80221e+08	0.342	CTCF	CPHX1	up	Coding 5'-UTR	x
chr3:49062073-49062228,-	32307	41.15	8.7221e+07	0.342	IMPDH2	CPHX1	up	Coding CDS	x
chr10:75553744-75553802,+	1341	41.15	9.34069e+07	0.342	ZSWIM8	CPHX1	up	Coding CDS	x
chr17:2236348-2236410,-	12857	41.2	9.34069e+07	0.342	TSR1	CPHX1	up	Coding CDS	x
chr10:129902501-129902726,-	565	41.25	1.55862e+08	0.31	MKI67	CPHX1	up	Coding CDS	x
chr16:70099676-70099841,-	11979	41.25	2.33794e+08	0.31	PDXDC2P	CPHX1	up	Noncoding 1st exon	x
chr12:6978856-6978937,+	6447	41.3	1.96573e+08	0.31	TPI1	CPHX1	up	Coding CDS	x
chr3:179371008-179371142,+	31355	41.3	1.86814e+08	0.31	USP13	CPHX1	up	Coding 5'-UTR	x
chr7:2353963-2354084,-	40050	41.35	1.96573e+08	0.31	SNX8	CPHX1	up	Coding 5'-UTR	x
chr16:85015627-85015672,+	12300	41.4	8.7221e+07	0.31	chr16:85015627-85015672,+	CPHX1	up	Unannotated	x
chr2:238484030-238484178,-	28965	41.4	1.55862e+08	0.31	RAB17	CPHX1	up	Coding CDS	x
chr3:194789475-194789724,-	31642	41.55	9.34069e+07	0.31	XXYLT1	CPHX1	up	Coding 3'-UTR	x
chr17:42153048-42153721,+	13779	41.6	3.93145e+08	0.31	G6PC3	CPHX1	up	Coding CDS	x
chr15:71029031-71029077,-	9858	41.6	1.86814e+08	0.31	UACA	CPHX1	up	Intron	x
chr15:72499468-72499614,-	9880	41.65	4.334	0.31	PKM	CPHX1	up	Coding CDS	x
chr11:67120911-67121088,-	3675	41.65	4.089	0.31	POLD4	CPHX1	up	Coding 5'-UTR	x
chr1:218502130-218502303,+	21969	41.65	8.7221e+07	0.31	RRP15	CPHX1	up	Intron
chr13:26042917-26043202,+	7080	41.7	1.08846e+08	0.31	ATP8A2	CPHX1	up	Coding 5'-UTR	x
chrX:152986327-152986421,-	44994	41.7	8.7221e+07	0.31	BCAP31	CPHX1	up	Coding CDS	x
chr7:155437835-155437996,-	39914	41.7	1.55862e+08	0.31	chr7:155437835-155437996,-	CPHX1	up	Unannotated	x
chr12:123238241-123238323,+	4875	41.7	1.08846e+08	0.31	DENR	CPHX1	up	Coding 5'-UTR	x
chr1:62663480-62663995,+	23866	41.7	1.60614e+08	0.31	L1TD1	CPHX1	up	Intron	x
chr15:44314335-44314371,+	9441	41.75	9.34069e+07	0.31	chr15:44314335-44314371,+	CPHX1	up	Unannotated	x
chr7:150497927-150498109,+	39834	41.75	9.34069e+07	0.31	TMEM176A	CPHX1	up	Intron	x
chr2:190627512-190627665,+	28282	41.8	1.55862e+08	0.282	OSGEPL1-AS1	CPHX1	up	Noncoding 1st exon
chr6:79711616-79711835,-	38804	41.8	1.55862e+08	0.282	PHIP	CPHX1	up	Coding CDS	x
chr1:229643935-229644109,-	22240	41.85	2.05787e+08	0.282	NUP133	CPHX1	up	Coding 5'-UTR	x
chr12:105380046-105380245,+	4361	41.95	1.469	0.282	C12orf45	CPHX1	up	Coding 5'-UTR	x
chr15:101142340-101142442,-	8999	42.05	9.08301e+07	0.282	LINS	CPHX1	up	Coding 5'-UTR	x
chr5:172748500-172748536,-	35584	42.05	9.34069e+07	0.282	STC2	CPHX1	up	Intron	x
chr1:1655478-1656073,-	21075	42.15	1.442	0.243	CDK11A|CDK11B	CPHX1	up	Coding 5'-UTR	x
chr6:80247274-80247433,+	38812	42.15	2.05787e+08	0.243	chr6:80247274-80247433,+	CPHX1	up	Unannotated	x
chr15:77363234-77363506,-	10056	42.15	3.26538e+08	0.243	TSPAN3	CPHX1	up	Coding 5'-UTR
chr13:49550744-49550857,+	7330	42.2	1.8166e+08	0.243	FNDC3A	CPHX1	up	Coding upstream	x
chr1:32796377-32796509,+	22967	42.2	9.08301e+07	0.243	HDAC1	CPHX1	up	Coding CDS	x
chr10:102312615-102313178,+	88	42.3	2.05787e+08	0.243	HIF1AN	CPHX1	up	Coding 3'-UTR	x
chr14:39644039-39644075,+	8200	42.3	1.60614e+08	0.243	PNN	CPHX1	up	Coding upstream	x
chr5:139947492-139948563,+	35055	42.4	1.96573e+08	0.243	SLC35A4	CPHX1	up	Coding CDS	x
chrY:6784031-6784300,+	46018	42.4	1.74442e+08	0.243	TBL1Y	CPHX1	up	Intron	x
chr10:104221133-104221207,+	170	42.4	2.17692e+08	0.243	TMEM180	CPHX1	up	Coding 5'-UTR	x
chr6:43276488-43276605,-	38478	42.45	2.808	0.243	CRIP3	CPHX1	up	Coding upstream
chr6:27661794-27662040,+	37553	42.45	1.08846e+08	0.243	LOC100507173	CPHX1	up	Noncoding 1st exon
chr5:89770561-89770837,+	36559	42.5	1.719	0.243	POLR3G	CPHX1	up	Coding 5'-UTR	x
chr6:136610851-136611091,-	36976	42.6	1.542	0.243	BCLAF1	CPHX1	up	Coding 5'-UTR	x
chr17:61668184-61668451,+	14446	42.6	1.8166e+08	0.243	DCAF7	CPHX1	up	Coding 3'-UTR	x
chr19:39264127-39264188,-	17653	42.6	1.55862e+08	0.243	LGALS7	CPHX1	up	Coding 5'-UTR	x
chr14:21859106-21859201,-	7868	42.65	1.74442e+08	0.243	CHD8	CPHX1	up	Coding CDS	x
chr2:3523402-3523542,+	29416	42.75	3.48884e+08	0.208	chr2:3523402-3523542,+	CPHX1	up	Unannotated	x
chr2:96942642-96942722,-	30351	42.75	9.34069e+07	0.208	SNRNP200	CPHX1	up	Coding CDS	x
chr3:45266331-45266646,-	32069	42.75	8.7221e+07	0.208	TMEM158	CPHX1	up	Coding CDS	x
chr4:83349431-83349614,-	34327	42.8	1.60614e+08	0.208	HNRPDL	CPHX1	up	Coding CDS	x
chr3:97483575-97483700,+	32892	42.85	1.74442e+08	0.208	ARL6	CPHX1	up	Coding 5'-UTR	x
chr21:34863958-34864062,-	25879	42.85	7.947	0.208	DNAJC28	CPHX1	up	Coding 5'-UTR	x
chr21:44481700-44481957,-	26064	42.9	1.96573e+08	0.208	CBS	CPHX1	up	Intron	x
chr5:15555773-15555820,-	35411	42.9	1.08846e+08	0.208	chr5:15555773-15555820,-	CPHX1	up	Unannotated
chr2:178129277-178129463,-	28200	42.9	2.80221e+08	0.208	NFE2L2	CPHX1	up	Coding 5'-UTR
chr11:131123198-131123481,+	2259	43	2.971	0.208	chr11:131123198-131123481,+	CPHX1	up	Unannotated	x
chr6:138820487-138820597,-	37001	43	1.08846e+08	0.208	NHSL1	CPHX1	up	Coding 5'-UTR	x
chr5:81573512-81574039,-	36504	43	1.507	0.208	RPS23	CPHX1	up	Coding CDS	x
chr17:15621913-15622273,+	12633	43	9.34069e+07	0.208	ZNF286A	CPHX1	up	Coding 3'-UTR	x
chr5:156768042-156768080,+	35416	43.05	1.74442e+08	0.208	CYFIP2	CPHX1	up	Coding CDS	x
chr6:28890990-28891790,-	37622	43.05	4.54151e+08	0.208	TRIM27	CPHX1	up	Coding 5'-UTR	x
chr7:82785632-82785691,-	40951	43.1	1.96573e+08	0.208	PCLO	CPHX1	up	Coding CDS
chr9:130453693-130453868,+	43132	43.1	1.8166e+08	0.208	STXBP1	CPHX1	up	Coding 3'-UTR	x
chr20:3204039-3204186,+	24799	43.15	1.8166e+08	0.208	ITPA	CPHX1	up	Coding CDS	x
chr1:68698100-68698247,-	24029	43.15	1.74442e+08	0.208	WLS	CPHX1	up	Coding 5'-UTR	x
chr16:81064332-81064452,+	12227	43.2	9.08301e+07	0.208	CENPN	CPHX1	up	Coding 3'-UTR	x
chr20:5096095-5096195,-	25466	43.2	9.34069e+07	0.208	PCNA	CPHX1	up	Coding CDS	x
chr2:114384817-114384967,+	27603	43.2	1.74442e+08	0.208	RABL2A	CPHX1	up	Coding 5'-UTR	x
chr14:104199637-104199777,+	7733	43.2	1.86814e+08	0.208	ZFYVE21	CPHX1	up	Coding 3'-UTR	x
chr11:77850758-77850966,+	4029	43.25	2.17692e+08	0.208	LOC100289388	CPHX1	up	Noncoding 1st exon	x
chr3:169482770-169482851,-	31283	43.3	1.8166e+08	0.208	TERC	CPHX1	up	Noncoding 1st exon	x
chr16:58699173-58699712,-	11689	43.35	1.74442e+08	0.208	chr16:58699173-58699712,-	CPHX1	up	Unannotated	x
chr1:93306018-93306103,+	24288	43.35	9.34069e+07	0.208	SNORA66	CPHX1	up	Noncoding upstream	x
chr4:88853166-88853404,+	34408	43.4	2.05787e+08	0.195	chr4:88853166-88853404,+	CPHX1	up	Unannotated	x
chr16:74700684-74700908,-	12140	43.4	3.207	0.195	RFWD3	CPHX1	up	Coding 5'-UTR	x
chr4:26300618-26300809,-	33720	43.45	2.17692e+08	0.168	chr4:26300618-26300809,-	CPHX1	up	Unannotated	x
chr11:57296131-57296348,-	2904	43.45	1.74442e+08	0.168	TIMM10	CPHX1	up	Coding CDS	x
chr8:11142285-11142439,+	41425	43.5	3.265	0.168	MTMR9	CPHX1	up	Coding 5'-UTR	x
chr20:32307901-32308243,-	24812	43.5	3.825	0.168	PXMP4	CPHX1	up	Coding 5'-UTR	x
chr7:100887960-100888036,-	39099	43.55	1.8166e+08	0.168	FIS1	CPHX1	up	Intron	x
chr2:12770605-12770676,-	27694	43.6	2.05787e+08	0.168	chr2:12770605-12770676,-	CPHX1	up	Unannotated	x
chr11:18610295-18610470,+	2391	43.65	3.877	0.168	chr11:18610295-18610470,+	CPHX1	up	Unannotated
chrX:12809477-12809638,+	44774	43.65	2.779	0.168	PRPS2	CPHX1	up	Coding 5'-UTR	x
chr19:38032298-38032644,+	17575	43.65	2.17692e+08	0.168	ZNF793	CPHX1	up	Coding 3'-UTR
chr10:116195409-116195445,-	352	43.7	1.74442e+08	0.168	ABLIM1	CPHX1	up	Coding 3'-UTR	x
chr3:106646682-106646841,-	30515	43.7	1.74442e+08	0.168	LINC00882	CPHX1	up	Noncoding other exon	x
chr19:49846488-49846642,-	18536	43.7	1.96573e+08	0.168	TEAD2	CPHX1	up	Coding CDS
chr4:153700657-153700927,-	33398	43.7	9.34069e+07	0.168	TIGD4	CPHX1	up	Coding 5'-UTR
chr17:41446588-41446656,+	13721	43.75	1.55862e+08	0.168	chr17:41446588-41446656,+	CPHX1	up	Unannotated
chr2:88355150-88355392,-	30290	43.75	6.043	0.168	KRCC1	CPHX1	up	Coding 5'-UTR
chr11:134116153-134117203,+	2281	43.75	1.74442e+08	0.168	VPS26B	CPHX1	up	Coding 3'-UTR
chr1:29063013-29063276,+	22819	43.75	1.86814e+08	0.168	YTHDF2	CPHX1	up	Coding 5'-UTR
chr20:34129538-34129680,-	24912	43.8	2.05787e+08	0.168	chr20:34129538-34129680,-	CPHX1	up	Unannotated	x
chr2:152118246-152118517,-	27911	43.8	16.836	0.168	RBM43	CPHX1	up	Coding 5'-UTR	x
chr19:23598679-23598979,-	17152	43.85	2.214	0.168	AK022793	CPHX1	up	Noncoding 1st exon	x
chr7:21985399-21985557,-	39988	43.85	1.705	0.168	CDCA7L	CPHX1	up	Coding 5'-UTR
chr14:89737016-89737072,-	8832	43.85	1.55862e+08	0.168	FOXN3	CPHX1	up	Intron	x
chr2:102460937-102461134,+	27438	43.85	1.08846e+08	0.168	MAP4K4	CPHX1	up	Intron	x
chr4:178230961-178231125,+	33566	43.85	2.33794e+08	0.168	NEIL3	CPHX1	up	Coding 5'-UTR	x
chr3:14219966-14220195,-	31058	43.85	1.988	0.168	XPC	CPHX1	up	Coding 5'-UTR	x
chr19:19756096-19756339,-	16956	43.9	1.74442e+08	0.168	ATP13A1	CPHX1	up	Coding CDS	x
chr17:3749337-3749546,-	13385	43.9	1.8166e+08	0.168	C17orf85	CPHX1	up	Coding 5'-UTR	x
chr22:41626504-41627088,+	27101	43.9	3.48884e+08	0.168	L3MBTL2	CPHX1	up	Coding 3'-UTR
chr16:56692110-56692203,+	11588	43.9	1.8166e+08	0.168	MT1F	CPHX1	up	Intron	x
chr7:99160081-99160117,+	41177	43.9	1.55862e+08	0.168	ZNF655	CPHX1	up	Coding CDS	x
chr19:47364001-47364104,-	18294	43.95	9.34069e+07	0.168	chr19:47364001-47364104,-	CPHX1	up	Unannotated	x
chr9:77111936-77112093,-	44152	43.95	3.93145e+08	0.168	chr9:77111936-77112093,-	CPHX1	up	Unannotated	x
chr19:45582451-45582737,+	18159	44	2.406	0.168	GEMIN7	CPHX1	up	Coding 5'-UTR	x
chr19:15367789-15368012,-	16625	44.05	1.74442e+08	0.168	BRD4	CPHX1	up	Coding CDS	x
chr1:82329875-82329938,+	24138	44.05	1.74442e+08	0.168	LPHN2	CPHX1	up	Intron	x
chr9:15307118-15307355,-	43677	44.05	1.55862e+08	0.168	TTC39B	CPHX1	up	Coding 5'-UTR	x
chr12:26112266-26112359,-	5242	44.15	1.08846e+08	0.168	RASSF8-AS1	CPHX1	up	Noncoding 1st exon
chr2:46769425-46769639,-	29578	44.2	1.8166e+08	0.168	AF086285	CPHX1	up	Noncoding upstream
chr7:104750582-104750621,-	39210	44.2	1.55862e+08	0.168	chr7:104750582-104750621,-	CPHX1	up	Unannotated
chr1:153634757-153634807,-	20443	44.2	9.34069e+07	0.168	ILF2	CPHX1	up	Coding 3'-UTR	x
chr2:198380701-198380870,+	28360	44.2	1.419	0.168	MOB4	CPHX1	up	Coding 5'-UTR	x
chr12:53861018-53861077,+	5835	44.2	1.74442e+08	0.168	PCBP2	CPHX1	up	Coding 5'-UTR	x
chr17:26688549-26688677,+	12920	44.25	1.74442e+08	0.168	TMEM199	CPHX1	up	Coding 3'-UTR	x
chr2:102460567-102460698,+	27436	44.3	1.55862e+08	0.123	MAP4K4	CPHX1	up	Coding 5'-UTR	x
chrX:153588358-153588938,-	45045	44.45	1.08846e+08	0.123	FLNA	CPHX1	up	Coding CDS	x
chr3:186857015-186857342,-	31588	44.5	1.685	0.123	RPL39L	CPHX1	up	Coding 5'-UTR	x
chr8:21862516-21862756,+	41898	44.5	1.96573e+08	0.123	XPO7	CPHX1	up	Coding CDS	x
chr5:134260183-134260312,-	34861	44.55	2.61663e+08	0.123	chr5:134260183-134260312,-	CPHX1	up	Unannotated	x
chr12:123868145-123868374,-	4915	44.6	2.7249e+08	0.123	chr12:123868145-123868374,-	CPHX1	up	Unannotated	x
chr2:24524834-24525009,-	29136	44.6	1.08846e+08	0.123	ITSN2	CPHX1	up	Coding CDS	x
chr2:10268985-10269079,+	27459	44.6	9.34069e+07	0.123	RRM2	CPHX1	up	Coding CDS	x
chr3:42306202-42306394,-	31990	44.65	1.74442e+08	0.123	CCK	CPHX1	up	Coding 5'-UTR	x
chr14:99947672-99947908,+	8990	44.65	1.798	0.123	CCNK	CPHX1	up	Coding 5'-UTR	x
chr1:12203021-12204097,+	20050	44.65	6.269	0.123	TNFRSF8	CPHX1	up	Coding 3'-UTR	x
chr2:3592780-3593313,-	29419	44.7	1.74442e+08	0.123	RNASEH1	CPHX1	up	Coding 3'-UTR	x
chr18:43753481-43753614,+	15752	44.75	1.60614e+08	0.123	C18orf25	CPHX1	up	Coding upstream	x
chr19:47906466-47906786,-	18340	44.75	1.55862e+08	0.123	MEIS3	CPHX1	up	Coding CDS	x
chr9:139744915-139745012,+	43600	44.85	2.05787e+08	0.123	PHPT1	CPHX1	up	Coding CDS	x
chr19:40882323-40882438,+	17849	44.85	1.74442e+08	0.123	PLD3	CPHX1	up	Intron	x
chr8:103668715-103668781,+	41347	44.9	1.86814e+08	0.123	chr8:103668715-103668781,+	CPHX1	up	Unannotated	x
chr17:45011241-45011360,+	13929	44.9	1.60614e+08	0.123	GOSR2	CPHX1	up	Intron	x
chrX:24711946-24712128,+	45232	44.9	1.68	0.123	POLA1	CPHX1	up	Coding 5'-UTR	x
chr14:71276586-71277108,+	8606	44.95	3.26538e+08	0.123	chr14:71276586-71277108,+	CPHX1	up	Unannotated	x
chr5:147251295-147252046,+	35263	45	2.042	0.123	chr5:147251295-147252046,+	CPHX1	up	Unannotated	x
chr14:90420820-90421186,-	8849	45	2.839	0.123	EFCAB11	CPHX1	up	Coding 5'-UTR	x
chr12:12274193-12274352,-	4847	45.05	1.60614e+08	0.123	LRP6	CPHX1	up	Coding CDS	x
chr2:27609108-27609188,-	29312	45.05	1.08846e+08	0.123	PPM1G	CPHX1	up	Coding CDS	x
chr20:35202888-35203038,+	24987	45.05	5.625	0.123	TGIF2|TGIF2-C20orf24	CPHX1	up	Coding 5'-UTR
chr5:35991268-35991550,-	36015	45.1	1.55862e+08	0.123	UGT3A1	CPHX1	up	Coding 5'-UTR	x
chr5:32415074-32415290,-	35955	45.1	1.08846e+08	0.123	ZFR	CPHX1	up	Coding CDS	x
chr2:191208558-191208801,+	28291	45.15	1.74442e+08	0.123	INPP1	CPHX1	up	Coding 5'-UTR	x
chr21:44496766-44497000,+	26073	45.2	2.7249e+08	0.123	chr21:44496766-44497000,+	CPHX1	up	Unannotated	x
chr7_gl000195_random:57180-58104,-	41261	45.2	2.33794e+08	0.123	LOC389831	CPHX1	up	Intron	x
chr11:811603-811645,+	4056	45.2	4.67587e+08	0.123	RPLP2	CPHX1	up	Coding CDS	x
chr6:24840424-24840648,-	37438	45.25	1.74442e+08	0.123	FAM65B	CPHX1	up	Coding 3'-UTR	x
chr11:46958244-46958402,+	2762	45.3	2.485	0.123	C11orf49	CPHX1	up	Coding 5'-UTR	x
chr2:27579506-27580069,-	29288	45.3	7.47	0.123	GTF3C2	CPHX1	up	Coding 5'-UTR	x
chr1:149719276-149719525,-	20194	45.35	1.08846e+08	0.123	chr1:149719276-149719525,-	CPHX1	up	Unannotated	x
chr20:49546613-49546890,-	25439	45.4	1.60614e+08	0.123	ADNP	CPHX1	up	Intron	x
chr2:100055535-100055673,-	27412	45.4	1.8166e+08	0.123	REV1	CPHX1	up	Coding CDS	x
chr1:153599657-153599751,-	20432	45.4	1.86814e+08	0.123	S100A13	CPHX1	up	Coding 5'-UTR	x
chr4:104119435-104119561,-	33022	45.45	2.61663e+08	0.123	CENPE	CPHX1	up	Coding 5'-UTR	x
chr2:96931931-96932227,+	30340	45.45	1.852	0.123	CIAO1	CPHX1	up	Coding 5'-UTR	x
chr3:12880848-12881026,-	30838	45.45	2.868	0.123	RPL32	CPHX1	up	Coding CDS	x
chr2:12857851-12858510,+	27727	45.45	2.628	0.123	TRIB2	CPHX1	up	Coding 5'-UTR	x
chr8:35244422-35244585,+	42153	45.45	1.08846e+08	0.123	UNC5D	CPHX1	up	Intron	x
chr20:5107641-5107795,+	25471	45.5	6.06	0.123	CDS2	CPHX1	up	Coding 5'-UTR	x
chr8:17103800-17104083,-	41853	45.6	2.98	0.071	CNOT7	CPHX1	up	Coding 5'-UTR	x
chr1:70705122-70705203,+	24042	45.6	2.17692e+08	0.071	SRSF11	CPHX1	up	Coding CDS	x
chr2:202507332-202507426,-	28431	45.6	3.43	0.071	TMEM237	CPHX1	up	Coding 5'-UTR	x
chr22:18484190-18484285,-	26258	45.65	1.8166e+08	0.071	MICAL3	CPHX1	up	Coding 5'-UTR	x
chr18:11947690-11947908,-	15465	45.75	1.86814e+08	0.071	chr18:11947690-11947908,-	CPHX1	up	Unannotated	x
chr8:110552096-110552483,+	41421	45.75	2.371	0.071	EBAG9	CPHX1	up	Coding 5'-UTR	x
chr3:45046783-45046906,+	32063	45.75	1.08846e+08	0.071	EXOSC7	CPHX1	up	Coding CDS	x
chr6:30265974-30266081,-	37687	45.75	1.8166e+08	0.071	HCG17|HCG18	CPHX1	up	Intron	x
chr19:47291674-47291865,-	18286	45.75	2.05787e+08	0.071	SLC1A5	CPHX1	up	Coding 5'-UTR	x
chr1:171511217-171511368,+	21213	45.8	1.60614e+08	0.071	PRRC2C	CPHX1	up	Coding CDS	x
chr14:58449771-58449928,-	8385	45.85	1.74442e+08	0.071	chr14:58449771-58449928,-	CPHX1	up	Unannotated	x
chr1:46093841-46094068,-	23588	45.85	1.55862e+08	0.071	GPBP1L1	CPHX1	up	Coding CDS	x
chr19:5978072-5978344,-	19319	45.9	3.257	0.071	RANBP3	CPHX1	up	Coding 5'-UTR	x
chr1:46082306-46082375,+	23584	45.95	1.96573e+08	0.071	NASP	CPHX1	up	Coding CDS	x
chr3:12586898-12587065,-	30754	46.05	1.74442e+08	0.071	C3orf83	CPHX1	up	Coding upstream	x
chr17:37018532-37018598,-	13358	46.05	1.74442e+08	0.071	chr17:37018532-37018598,-	CPHX1	up	Unannotated	x
chr18:976848-976887,-	16041	46.05	9.34069e+07	0.071	chr18:976848-976887,-	CPHX1	up	Unannotated	x
chrX:113706628-113706716,+	44672	46.1	1.96573e+08	0.071	chrX:113706628-113706716,+	CPHX1	up	Unannotated	x
chr3:113557718-113557783,+	30600	46.1	1.86814e+08	0.071	GRAMD1C	CPHX1	up	Coding 5'-UTR
chr20:44538155-44538307,-	25265	46.1	3.73628e+08	0.071	PLTP	CPHX1	up	Coding CDS	x
chr22:25010961-25011094,+	26475	46.15	2.17692e+08	0.071	GGT1	CPHX1	up	Coding CDS	x
chr19:19302847-19303039,-	16916	46.15	2.149	0.071	MEF2BNB|MEF2BNB-MEF2B	CPHX1	up	Coding 5'-UTR
chr1:150336985-150337328,+	20267	46.15	2.745	0.071	RPRD2	CPHX1	up	Coding 5'-UTR
chr17:80543835-80544076,+	15344	46.2	1.74442e+08	0.071	FOXK2	CPHX1	up	Coding CDS	x
chr1:226496810-226496975,-	22136	46.2	1.96573e+08	0.071	LIN9	CPHX1	up	Coding 5'-UTR	x
chrX:54840801-54840866,+	45609	46.2	1.96573e+08	0.071	SNORA11	CPHX1	up	Noncoding 1st exon	x
chrX:2882299-2882435,-	45240	46.25	1.08846e+08	0.071	ARSE	CPHX1	up	Coding 5'-UTR	x
chr10:64028310-64028603,-	1076	46.25	3.513	0.071	RTKN2	CPHX1	up	Coding 5'-UTR	x
chr22:35743287-35743834,+	26779	46.25	1.08846e+08	0.071	TOM1	CPHX1	up	Coding 3'-UTR	x
chr4:188924251-188925321,+	33656	46.3	3.31	0.071	ZFP42	CPHX1	up	Coding CDS	x
chr6:2764954-2764992,+	37552	46.35	1.60614e+08	0.071	chr6:2764954-2764992,+	CPHX1	up	Unannotated	x
chr2:148778992-148779035,+	27883	46.35	1.86814e+08	0.071	MBD5	CPHX1	up	Intron	x
chr19:23578127-23578333,-	17149	46.35	2.808	0.071	ZNF91	CPHX1	up	Coding 5'-UTR	x
chr12:54679603-54680394,+	5882	46.4	2.80221e+08	0.071	HNRNPA1	CPHX1	up	Intron	x
chr1:33311243-33311337,+	23019	46.4	1.86814e+08	0.071	S100PBP	CPHX1	up	Intron	x
chr17:27052921-27053084,-	12987	46.4	9.34069e+07	0.071	TLCD1	CPHX1	up	Coding CDS	x
chr11:126138937-126139274,+	2199	46.45	2.814	0.071	FOXRED1	CPHX1	up	Coding 5'-UTR	x
chr17:75136985-75137155,+	15035	46.45	1.74442e+08	0.071	SEC14L1	CPHX1	up	Coding 5'-UTR	x
chr15:100273833-100273967,+	8995	46.5	1.86814e+08	0.071	chr15:100273833-100273967,+	CPHX1	up	Unannotated	x
chr19:19887539-19887795,+	16978	46.5	9.34069e+07	0.071	chr19:19887539-19887795,+	CPHX1	up	Unannotated	x
chr17:73772707-73772810,-	14903	46.5	1.74442e+08	0.071	H3F3B	CPHX1	up	Coding 3'-UTR	x
chrX:23761242-23761437,-	45207	46.55	1.969	0.071	ACOT9	CPHX1	up	Coding 5'-UTR	x
chr12:53427613-53427818,+	5768	46.55	1.55862e+08	0.071	EIF4B	CPHX1	up	Coding CDS	x
chr3:47205861-47205898,+	32114	46.55	1.60614e+08	0.071	KIF9-AS1	CPHX1	up	Noncoding 1st exon	x
chr19:58258173-58258383,+	19187	46.55	2.05787e+08	0.071	ZNF587|ZNF776	CPHX1	up	Coding 5'-UTR
chr20:44452668-44453198,-	25242	46.6	2.069	0.071	TNNC2	CPHX1	up	Coding CDS
chr5:34805420-34805532,+	35993	46.65	1.60614e+08	0.071	RAI14	CPHX1	up	Intron	x
chr7:111846684-111846862,+	39291	46.65	5.019	0.071	ZNF277	CPHX1	up	Coding 5'-UTR	x
chr16:25180433-25180534,+	10878	46.7	2.17692e+08	0.071	LCMT1	CPHX1	up	Coding CDS	x
chr4:129191484-129192072,-	33235	46.7	1.86814e+08	0.071	PGRMC2	CPHX1	up	Coding 3'-UTR	x
chr15:76221238-76221338,+	10035	46.75	1.74442e+08	0.071	FBXO22	CPHX1	up	Intron	x
chr19:38872728-38872868,+	17619	46.75	1.74442e+08	0.071	PSMD8	CPHX1	up	Coding CDS	x
chr3:184964266-184964358,-	31506	46.8	1.74442e+08	0.071	EHHADH	CPHX1	up	Intron	x
chr7:148922020-148923207,+	39805	46.8	2.61663e+08	0.071	ZNF282	CPHX1	up	Coding 3'-UTR	x
chr21:47865399-47865450,+	26197	46.85	1.08846e+08	0.071	PCNT	CPHX1	up	Coding 3'-UTR	x
chr14:23392260-23392355,-	7930	46.85	1.60614e+08	0.071	PRMT5	CPHX1	up	Coding CDS	x
chr14:53185009-53185070,+	8319	46.85	1.60614e+08	0.071	PSMC6	CPHX1	up	Coding 3'-UTR	x
chr8:50822347-50822415,+	42359	46.85	1.74442e+08	0.071	SNTG1	CPHX1	up	Coding 5'-UTR	x
chr10:126686533-126686727,-	514	46.9	1.86814e+08	0.071	CTBP2	CPHX1	up	Coding CDS	x
chr5:52776586-52776754,+	36125	46.9	1.74442e+08	0.071	FST	CPHX1	up	Coding 5'-UTR	x
chr6:35437855-35438128,+	38220	46.9	3.188	0.071	RPL10A	CPHX1	up	Coding CDS	x
chr11:22851241-22851417,-	2440	46.95	2.63	0.071	SVIP	CPHX1	up	Coding 5'-UTR	x
chr20:49801455-49801619,-	25447	47	6.53848e+08	0.071	chr20:49801455-49801619,-	CPHX1	up	Unannotated
chr8:28559009-28559176,+	42044	47.1	2.05787e+08	0.071	EXTL3	CPHX1	up	Coding 5'-UTR	x
chr17:7253649-7253878,+	14784	47.15	5.89718e+08	0.071	ACAP1	CPHX1	up	Intron	x
chr16:22879340-22879441,+	10755	47.15	1.86814e+08	0.071	HS3ST2	CPHX1	up	Intron	x
chr17:65375105-65375287,+	14575	47.15	1.55862e+08	0.071	PITPNC1	CPHX1	up	Intron	x
chr3:9821802-9822182,-	32906	47.15	2.05787e+08	0.071	TADA3	CPHX1	up	Coding CDS
chr17:76988015-76988564,-	15110	47.2	9.34069e+07	0.071	CANT1	CPHX1	up	Coding 3'-UTR	x
chr5:89783817-89783946,+	36564	47.2	3.93145e+08	0.071	POLR3G	CPHX1	up	Coding CDS	x
chr7:23514161-23514559,+	40046	47.25	4.875	0.071	chr7:23514161-23514559,+	CPHX1	up	Unannotated	x
chr8:27457297-27457511,-	42017	47.3	2.05787e+08	0.071	CLU	CPHX1	up	Coding CDS	x
chr3:49065864-49065961,-	32316	47.35	1.86814e+08	0.071	IMPDH2	CPHX1	up	Coding CDS	x
chr1:235491843-235492049,+	22356	47.4	5.60441e+08	0.071	GGPS1	CPHX1	up	Coding 5'-UTR	x
chr19:21373915-21373998,+	17062	47.45	1.8166e+08	0.071	chr19:21373915-21373998,+	CPHX1	up	Unannotated	x
chr4:113558569-113558762,+	33099	47.55	2.7249e+08	0.071	LARP7	CPHX1	up	Coding 5'-UTR	x
chr6:160211797-160212158,+	37272	47.55	1.74442e+08	0.071	MRPL18	CPHX1	up	Coding CDS	x
chr9:82187084-82187143,+	44198	47.55	1.8166e+08	0.071	TLE4	CPHX1	up	Coding 5'-UTR	x
chr14:35591542-35592178,+	8161	47.6	2.595	0.071	KIAA0391	CPHX1	up	Coding 5'-UTR	x
chr5:125937069-125937174,+	34692	47.6	1.55862e+08	0.071	PHAX	CPHX1	up	Intron	x
chr7:14029243-14029353,-	39683	47.65	3.11725e+08	0.071	ETV1	CPHX1	up	Coding 5'-UTR	x
chrX:48327320-48327550,-	45426	47.65	8.7221e+07	0.071	SLC38A5	CPHX1	up	Intron	x
chr15:25324205-25324320,+	9096	47.65	1.08846e+08	0.071	SNORD116-13	CPHX1	up	Noncoding 1st exon	x
chrX:23925811-23926084,-	45212	47.7	1.85	0.071	APOO	CPHX1	up	Coding 5'-UTR	x
chr22:50713494-50714162,-	27375	47.75	3.11725e+08	0.071	PLXNB2	CPHX1	up	Coding CDS	x
chrX:53405816-53406076,-	45549	47.85	9.34069e+07	0.047	SMC1A	CPHX1	up	Coding 3'-UTR	x
chr7:141438402-141438438,+	39703	47.85	2.61663e+08	0.047	SSBP1	CPHX1	up	Coding 5'-UTR	x
chr2:67558922-67559190,+	29865	47.9	1.512	0	chr2:67558922-67559190,+	CPHX1	up	Unannotated	x
chr12:9087734-9087834,+	6724	47.9	1.55862e+08	0	PHC1	CPHX1	up	Coding CDS	x
chr1:43123985-43124280,+	23352	47.9	1.252	0	PPIH	CPHX1	up	Coding 5'-UTR	x
chr10:13378243-13378346,-	599	47.9	2.61663e+08	0	SEPHS1	CPHX1	up	Coding CDS	x
chr5:149737233-149737417,+	35298	47.9	1.657	0	TCOF1	CPHX1	up	Coding 5'-UTR	x
chr13:45910544-45910583,-	7284	47.95	2.7249e+08	0	chr13:45910544-45910583,-	CPHX1	up	Unannotated
chr19:59049652-59049809,-	19284	48	1.60614e+08	0	chr19:59049652-59049809,-	CPHX1	up	Unannotated	x
chrX:131157228-131157672,+	44830	48	5.884	0	MST4	CPHX1	up	Coding 5'-UTR	x
chr22:47369045-47369228,+	27340	48	1.96573e+08	0	TBC1D22A	CPHX1	up	Intron	x
chr12:49245802-49245990,-	5571	48.05	3.401	0	DDX23	CPHX1	up	Coding 5'-UTR	x
chr2:201753663-201754077,-	28401	48.05	3.68	0	PPIL3	CPHX1	up	Coding 5'-UTR	x
chr15:44119105-44119290,+	9439	48.1	3.48884e+08	0	WDR76	CPHX1	up	Coding 5'-UTR	x
chr1:28798265-28798423,+	22775	48.15	1.55862e+08	0	PHACTR4	CPHX1	up	Intron	x
chr6:42995102-42995259,+	38451	48.15	1.8166e+08	0	RRP36	CPHX1	up	Coding CDS	x
chr19:37064247-37064435,+	17518	48.2	3.694	0	BC039524	CPHX1	up	Noncoding 1st exon
chr8:95565863-95566069,+	42684	48.2	9.34069e+07	0	chr8:95565863-95566069,+	CPHX1	up	Unannotated
chr14:53417093-53417343,-	8331	48.2	2.80221e+08	0	FERMT2	CPHX1	up	Coding 5'-UTR
chr3:52288722-52289894,-	32545	48.2	6.722	0	WDR82	CPHX1	up	Coding 3'-UTR
chr15:44117003-44117119,+	9437	48.25	9.34069e+07	0	chr15:44117003-44117119,+	CPHX1	up	Unannotated
chr6:32917388-32917478,-	38041	48.25	1.74442e+08	0	HLA-DMA	CPHX1	up	Coding CDS	x
chr19:582758-583473,+	19188	48.35	2.238	0	BSG	CPHX1	up	Coding 3'-UTR
chr2:128604010-128604125,-	27731	48.35	1.60614e+08	0	POLR2D	CPHX1	up	Coding 3'-UTR
chr11:764819-764885,+	3971	48.35	1.96573e+08	0	TALDO1	CPHX1	up	Coding CDS
chr11:62600414-62600584,-	3188	48.35	3.11725e+08	0	WDR74	CPHX1	up	Coding CDS
chr2:3622620-3622785,-	29427	48.4	8.851	0	chr2:3622620-3622785,-	CPHX1	up	Unannotated	x
chr6:26189271-26189342,-	37470	48.4	1.96573e+08	0	HIST1H4D	CPHX1	up	Coding upstream	x
chr5:9546372-9546499,+	36617	48.45	4.35384e+08	0	LOC100505806	CPHX1	up	Noncoding 1st exon
chr1:160951480-160951651,+	20953	48.55	1.86814e+08	0	chr1:160951480-160951651,+	CPHX1	up	Unannotated	x
chr4:159630519-159630955,-	33440	48.55	2.17692e+08	0	PPID	CPHX1	up	Coding CDS
chr2:70121075-70121159,+	29911	48.55	1.856	0	SNRNP27	CPHX1	up	Coding 5'-UTR
chr12:21799833-21799941,-	5204	48.6	2.61663e+08	0	LDHB	CPHX1	up	Coding CDS
chr1:36929299-36929397,-	23148	48.65	5.875	0	MRPS15	CPHX1	up	Intron	x
chr10:135122854-135122967,+	627	48.65	1.96573e+08	0	PRAP1	CPHX1	up	Coding 5'-UTR	x
chr1:28562882-28563025,+	22761	48.7	3.26538e+08	0	ATPIF1	CPHX1	up	Coding CDS	x
chr22:29170571-29170703,-	26546	48.75	1.86814e+08	0	chr22:29170571-29170703,-	CPHX1	up	Unannotated	x
chr7_gl000195_random:59561-59618,-	41264	48.75	1.60614e+08	0	LOC389831	CPHX1	up	Intron	x
chr1:32403375-32403476,-	22908	48.8	1.96573e+08	0	PTP4A2	CPHX1	up	Intron	x
chr2:128463792-128463967,-	27720	48.8	1.55862e+08	0	WDR33	CPHX1	up	Coding CDS	x
chr3:49203700-49203782,-	32353	48.9	1.86814e+08	0	CCDC71	CPHX1	up	Coding 5'-UTR	x
chr11:88029301-88029416,-	4135	48.9	2.05787e+08	0	CTSC	CPHX1	up	Coding CDS	x
chrY:21729201-21729464,+	45994	48.9	1.757	0	TXLNG2P	CPHX1	up	Noncoding 1st exon
chr20:58569060-58569420,+	25595	48.95	1.86814e+08	0	CDH26	CPHX1	up	Coding CDS	x
chr8:25169995-25170037,+	41984	49	1.74442e+08	0	DOCK5	CPHX1	up	Intron	x
chr1:151512779-151512826,+	20378	49.05	1.60614e+08	0	TUFT1	CPHX1	up	Coding 5'-UTR	x
chr11:89956064-89956467,-	4154	49.1	1.455	0	CHORDC1	CPHX1	up	Coding 5'-UTR	x
chr6:34210504-34210572,+	38162	49.1	2.05787e+08	0	HMGA1	CPHX1	up	Coding CDS	x
chr12:133707158-133707314,+	5099	49.1	4.881	0	ZNF10|ZNF268	CPHX1	up	Coding 5'-UTR	x
RNA_SPIKE_ERCC-00043:1-107,+	10	49.15	9.34069e+07	0	RNA_SPIKE_ERCC-00043:1-107,+	CPHX1	up	Unannotated	x
chr16:29874895-29875051,+	11084	49.25	1.86814e+08	0	CDIPT-AS1	CPHX1	up	Noncoding 1st exon	x
chr7:76090987-76091153,+	40901	49.25	1.96573e+08	0	DTX2	CPHX1	up	Coding 5'-UTR	x
chr18:45456652-45456866,-	15768	49.25	2.61663e+08	0	SMAD2	CPHX1	up	Coding 5'-UTR	x
chr6:116575141-116575285,-	36811	49.25	9.08301e+07	0	TSPYL4	CPHX1	up	Coding 5'-UTR	x
chrY:5198223-5198262,-	46013	49.3	1.8166e+08	0	chrY:5198223-5198262,-	CPHX1	up	Unannotated
chr9:131591685-131591889,-	43280	49.35	8.7221e+07	0	C9orf114	CPHX1	up	Intron	x
chr7:107204403-107204596,+	39244	49.35	2.855	0	DUS4L	CPHX1	up	Coding 5'-UTR
chr1:156163861-156163979,+	20770	49.35	3.11725e+08	0	SLC25A44	CPHX1	up	Coding 5'-UTR
chr14:69346679-69346805,-	8549	49.4	1.60614e+08	0	ACTN1	CPHX1	up	Coding CDS
chr10:101491697-101491992,-	45	49.4	3.356	0	COX15	CPHX1	up	Coding 5'-UTR	x
chr17:7218650-7218777,-	14771	49.4	1.947	0	GPS2	CPHX1	up	Coding 5'-UTR	x
chr11:121178112-121178189,+	2090	49.4	1.60614e+08	0	SC5D	CPHX1	up	Coding CDS	x
chr5:143550073-143550352,-	35171	49.45	1.937	0	YIPF5	CPHX1	up	Coding 5'-UTR	x
chr15:56285723-56285912,-	9539	49.5	2.17692e+08	0	NEDD4	CPHX1	up	Coding 5'-UTR
chr9:90033606-90033650,-	44283	49.55	2.61663e+08	0	chr9:90033606-90033650,-	CPHX1	up	Unannotated
chr2:209090524-209090574,+	28571	49.65	1.96573e+08	0	chr2:209090524-209090574,+	CPHX1	up	Unannotated	x
chr16:15744091-15744151,+	10547	49.65	6.532	0	NDE1	CPHX1	up	Coding 5'-UTR	x
chr19:6373642-6374103,+	19341	49.7	5.95	0	ALKBH7	CPHX1	up	Intron	x
chr14:39649711-39650914,+	8212	49.7	2.759	0	PNN	CPHX1	up	Coding CDS	x
chr11:65337868-65338026,+	3486	49.75	1.892	0	SSSCA1	CPHX1	up	Coding 5'-UTR	x
chr3:154780559-154780612,+	31168	49.8	5.23326e+08	0	MME	CPHX1	up	Intron	x
chr2:148601595-148601652,-	27878	49.85	1.74442e+08	0	chr2:148601595-148601652,-	CPHX1	up	Unannotated	x
chr11:77047131-77047274,-	3986	49.85	2.61663e+08	0	PAK1	CPHX1	up	Coding CDS	x
chr1:28284948-28285496,+	22745	49.85	1.08846e+08	0	SMPDL3B	CPHX1	up	Coding CDS	x
chr11:118889188-118889638,+	2016	49.85	1.651	0	TRAPPC4	CPHX1	up	Coding 5'-UTR	x
chr9:34646603-34646933,+	43879	49.9	3.401	0	GALT	CPHX1	up	Coding 5'-UTR	x
chr1:150131035-150131657,+	20229	49.9	2.61663e+08	0	PLEKHO1	CPHX1	up	Coding 5'-UTR	x
chr3:33759529-33759568,-	31862	49.95	9.08301e+07	0	CLASP2	CPHX1	up	Coding 5'-UTR	x
chr2:24307579-24307922,-	29135	50.05	2.363	0	TP53I3	CPHX1	up	Coding 5'-UTR	x
chrX:97993084-97993231,-	45933	50.3	2.80221e+08	0	chrX:97993084-97993231,-	CPHX1	up	Unannotated	x
chr17:26989186-26989360,+	12956	50.3	3.076	0	SUPT6H	CPHX1	up	Coding 5'-UTR	x
chr1:200379332-200379577,+	21582	50.45	1.8166e+08	0	chr1:200379332-200379577,+	CPHX1	up	Unannotated	x
chr17:37008857-37008985,-	13356	50.55	2.169	0	RPL23	CPHX1	up	Coding CDS	x
chr14:23057881-23058264,-	7905	50.6	1.559	0	DAD1	CPHX1	up	Coding 5'-UTR	x
chrX:140271101-140271418,-	44928	50.6	2.153	0	LDOC1	CPHX1	up	Coding 5'-UTR	x
chr19:58181859-58181899,+	19178	50.6	4.67034e+08	0	ZSCAN4	CPHX1	up	Coding 5'-UTR	x
chr4:73935263-73935524,-	34181	50.7	2.61663e+08	0	COX18	CPHX1	up	Coding 5'-UTR	x
chr12:93477439-93477501,-	6744	50.7	1.381	0	LOC643339	CPHX1	up	Intron	x
chr7:140396481-140396642,+	39688	50.7	1.242	0	NDUFB2	CPHX1	up	Coding 5'-UTR	x
chr17:73663131-73663269,-	14893	50.75	1.08846e+08	0	RECQL5	CPHX1	up	Coding 5'-UTR
chr16:3550896-3551131,+	11345	50.85	2.301	0	CLUAP1	CPHX1	up	Coding 5'-UTR	x
chr20:34214127-34214839,-	24923	50.85	6.872	0	CPNE1	CPHX1	up	Coding CDS	x
chr6:110501570-110501827,+	36752	50.9	2.101	0	CDC40	CPHX1	up	Coding 5'-UTR	x
chr13:94217808-94217892,+	7513	51	3.73628e+08	0	GPC6	CPHX1	up	Intron	x
chr16:3074032-3074366,+	11202	51	2.541	0	THOC6	CPHX1	up	Coding 5'-UTR	x
chr8:101562959-101563091,-	41287	51.05	1.96573e+08	0	ANKRD46	CPHX1	up	Intron	x
chr20:35864986-35865149,+	25022	51.05	1.74442e+08	0	RPN2	CPHX1	up	Coding CDS	x
chr11:114320716-114320799,+	1900	51.1	1.74442e+08	0	REXO2	CPHX1	up	Coding 3'-UTR	x
chr19:22604922-22605259,-	17113	51.1	2.743	0	ZNF98	CPHX1	up	Coding 5'-UTR	x
chr3:49720673-49720821,+	32398	51.15	1.8166e+08	0	APEH	CPHX1	up	Coding CDS	x
chr11:73584752-73584788,-	3898	51.15	1.60614e+08	0	COA4	CPHX1	up	Intron	x
chr1:111889117-111889293,+	19788	51.15	6.562	0	PIFO	CPHX1	up	Coding 5'-UTR
chr1:43826409-43826632,+	23418	51.3	2.05787e+08	0	CDC20	CPHX1	up	Coding CDS	x
chr3:179065479-179065597,+	31346	51.3	2.674	0	MFN1	CPHX1	up	Coding 5'-UTR	x
chr1:70876885-70877116,+	24054	51.35	10.651	0	CTH	CPHX1	up	Coding 5'-UTR	x
chr5:141690312-141691408,-	35141	51.4	5.073	0	SPRY4	CPHX1	up	Coding 3'-UTR
chr20:47835805-47836078,+	25368	51.5	1.364	0	DDX27	CPHX1	up	Coding 5'-UTR	x
chrX:102840340-102840616,+	44582	51.5	1.283	0	TCEAL4	CPHX1	up	Coding 5'-UTR	x
chr1:85527996-85528069,+	24163	51.5	1.86814e+08	0	WDR63	CPHX1	up	Coding 5'-UTR	x
chr1:109505983-109506125,-	19685	51.55	6.638	0	AKNAD1|CLCC1	CPHX1	up	Coding 5'-UTR
chr15:69113037-69113296,-	9843	51.55	1.698	0	ANP32A	CPHX1	up	Coding 5'-UTR
chr8:109799705-109799854,-	41410	51.55	1.74442e+08	0	TMEM74	CPHX1	up	Coding 5'-UTR	x
chr1:171506442-171506574,+	21206	51.6	3.48884e+08	0	PRRC2C	CPHX1	up	Coding CDS	x
chr15:59949605-59949788,-	9624	51.65	1.722	0	GTF2A2	CPHX1	up	Coding 5'-UTR
chr16:1749856-1751946,+	10569	51.65	2.262	0	HN1L	CPHX1	up	Coding 3'-UTR
chr12:122628628-122628787,+	4831	51.65	2.17692e+08	0	MLXIP	CPHX1	up	Coding 3'-UTR	x
chr18:29078181-29078315,+	15606	51.75	1.74442e+08	0	DSG2	CPHX1	up	Coding 5'-UTR	x
chr17:28511646-28511802,+	13069	51.75	1.60614e+08	0	NSRP1	CPHX1	up	Coding CDS	x
chr5:74806937-74807221,-	36397	51.8	1.60614e+08	0	COL4A3BP	CPHX1	up	Coding 5'-UTR	x
chr6:33243912-33244044,+	38094	51.8	2.501	0	RPS18	CPHX1	up	Coding CDS	x
chr11:16996556-16996633,-	2327	51.85	1.632	0	PLEKHA7	CPHX1	up	Intron	x
chr19:39360484-39360738,-	17686	51.85	3.178	0	RINL	CPHX1	up	Coding CDS	x
chr1:210111504-210111622,+	21816	52	1.96573e+08	0	SYT14	CPHX1	up	Coding 5'-UTR	x
chr9:135819888-135820021,-	43453	52.05	9.34069e+07	0	TSC1	CPHX1	up	Coding 5'-UTR	x
chr20:21735861-21735909,+	24559	52.1	3.129	0	chr20:21735861-21735909,+	CPHX1	up	Unannotated	x
chr11:72295332-72295695,-	3868	52.1	1.8166e+08	0	PDE2A	CPHX1	up	Coding CDS	x
chr5:107005240-107005465,+	34533	52.25	3.21229e+08	0	chr5:107005240-107005465,+	CPHX1	up	Unannotated	x
chr1:225683638-225684653,-	22086	52.3	2.05787e+08	0	ENAH	CPHX1	up	Coding 3'-UTR	x
chr19:23257977-23258156,+	17132	52.35	2.7249e+08	0	chr19:23257977-23258156,+	CPHX1	up	Unannotated	x
chr11:67353577-67353682,+	3708	52.35	2.868	0	GSTP1	CPHX1	up	Coding CDS
chr6:25279682-25279832,+	37442	52.45	3.21229e+08	0	LRRC16A	CPHX1	up	Coding 5'-UTR	x
chr22:41601281-41601428,+	27097	52.5	2.17692e+08	0	L3MBTL2	CPHX1	up	Coding 5'-UTR	x
chrX:77365365-77365414,+	45862	52.55	1.96573e+08	0	PGK1	CPHX1	up	Coding 5'-UTR	x
chr5:149759164-149759418,+	35302	52.55	1.8166e+08	0	TCOF1	CPHX1	up	Coding CDS	x
chrX:118827054-118827363,-	44711	52.7	2.595	0	SEPT6	CPHX1	up	Coding 5'-UTR	x
chr11:119205209-119205382,+	2064	52.7	6.486	0	RNF26	CPHX1	up	Coding 5'-UTR	x
chr1:16161182-16161483,-	21018	52.75	3.221	0	chr1:16161182-16161483,-	CPHX1	up	Unannotated	x
chrX:102942917-102942952,-	44595	52.8	2.284	0	MORF4L2	CPHX1	up	Coding 5'-UTR	x
chr5:172755309-172755503,-	35587	52.8	3.793	0	STC2	CPHX1	up	Coding 5'-UTR	x
chr19:46376051-46376874,+	18231	52.85	1.96573e+08	0	FOXA3	CPHX1	up	Coding CDS	x
chr15:31196084-31196187,+	9158	52.95	1.96573e+08	0	FAN1	CPHX1	up	Coding 5'-UTR	x
chr2:96940603-96940893,-	30349	52.95	2.05787e+08	0	SNRNP200	CPHX1	up	Coding CDS	x
chr1:1590223-1590784,-	20880	53	1.564	0	CDC2L1	CPHX1	up	Noncoding 1st exon	x
chr2:233562008-233562102,+	28923	53.05	2.735	0	GIGYF2	CPHX1	up	Coding 5'-UTR	x
chr11:58345378-58345757,-	2952	53.05	1.60614e+08	0	LPXN	CPHX1	up	Coding 5'-UTR	x
chr3:48637068-48637184,-	32236	53.05	6.17361e+08	0	UQCRC1	CPHX1	up	Coding CDS	x
chr19:54972481-54972735,+	18966	53.15	1.60614e+08	0	LENG8	CPHX1	up	Coding 3'-UTR	x
chr17:9479109-9479273,-	15445	53.15	2.24	0	STX8	CPHX1	up	Coding 5'-UTR	x
chr2:174090023-174090236,+	28136	53.15	3.48884e+08	0	ZAK	CPHX1	up	Coding 3'-UTR	x
chr5:54461892-54462174,+	36139	53.2	1.96573e+08	0	GPX8	CPHX1	up	Coding 3'-UTR	x
chr13:43597335-43597859,+	7262	53.25	2.046	0	DNAJC15	CPHX1	up	Coding 5'-UTR	x
chr13:50265390-50265476,-	7347	53.3	1.08846e+08	0	EBPL	CPHX1	up	Coding CDS	x
chr3:49720052-49720169,+	32397	53.4	1.74442e+08	0	APEH	CPHX1	up	Coding CDS
chr19:45542284-45542493,+	18154	53.65	6.562	0	CLASRP	CPHX1	up	Coding 5'-UTR
chr10:102148042-102148133,+	78	53.7	1.532	0	LINC00263	CPHX1	up	Noncoding other exon
chr14:31343670-31343801,+	8104	53.8	2.33794e+08	0	COCH	CPHX1	up	Coding 5'-UTR	x
chr3:123680000-123680283,-	30716	53.9	2.858	0	CCDC14	CPHX1	up	Coding 5'-UTR
chr15:78837977-78838106,+	10097	53.9	1.60614e+08	0	PSMA4	CPHX1	up	Coding CDS	x
chr2:74668935-74669099,-	30085	54.05	2.17692e+08	0	RTKN	CPHX1	up	Coding 5'-UTR	x
chr16:19873159-19873507,-	10630	54.2	4.36105e+08	0	GPRC5B	CPHX1	up	Coding CDS	x
chr7:75932853-75933182,+	40893	54.3	1.518	0	HSPB1	CPHX1	up	Coding CDS	x
chr8:101724880-101725011,-	41298	54.3	3.244	0	PABPC1	CPHX1	up	Coding CDS	x
chr7:56101654-56101933,-	40523	54.3	4.445	0	PSPH	CPHX1	up	Coding 5'-UTR	x
chr20:49411534-49411710,+	25430	54.35	11.518	0	BCAS4	CPHX1	up	Coding CDS	x
chr8:92082431-92082694,+	42657	54.35	2.354	0	OTUD6B	CPHX1	up	Coding 5'-UTR	x
chr10:112343607-112343687,+	286	54.35	2.61663e+08	0	SMC3	CPHX1	up	Coding CDS
chr15:81281914-81282234,-	10145	54.4	1.703	0	MESDC2	CPHX1	up	Coding 5'-UTR
chr19:1241723-1241990,+	16326	54.45	1.96573e+08	0	ATP5D	CPHX1	up	Coding 5'-UTR	x
chr1:110881604-110881828,-	19750	54.5	1.74442e+08	0	LOC440600	CPHX1	up	Noncoding 1st exon	x
chr1:153955011-153955081,-	20494	54.55	3.63321e+08	0	RAB13	CPHX1	up	Coding CDS	x
chr14:52327211-52327508,+	8303	54.6	3.93145e+08	0	GNG2	CPHX1	up	Coding 5'-UTR	x
chr3:52570488-52570860,+	32575	54.6	1.572	0	SMIM4	CPHX1	up	Coding 5'-UTR
chr19:34012591-34012752,-	17287	54.65	1.879	0	PEPD	CPHX1	up	Coding 5'-UTR	x
chr9:127620160-127620454,-	43058	54.7	3.946	0	RPL35	CPHX1	up	Coding CDS	x
chr1:59165581-59165826,-	23839	54.85	4.127	0	MYSM1	CPHX1	up	Coding 5'-UTR
chr10:76980517-76980728,+	1409	54.85	2.33794e+08	0	VDAC2	CPHX1	up	Coding CDS	x
chr5:54455965-54456224,+	36137	54.95	3.453	0	GPX8	CPHX1	up	Coding 5'-UTR	x
chr9:34178986-34179231,+	43855	54.95	7.779	0	UBAP1	CPHX1	up	Coding 5'-UTR	x
chr3:100211395-100211653,+	30452	55	3.195	0	TMEM45A	CPHX1	up	Coding 5'-UTR	x
chr1:16524793-16525236,-	21072	55.05	1.74442e+08	0	ARHGEF19	CPHX1	up	Coding CDS	x
chr3:49055742-49056030,-	32303	55.1	5.118	0	DALRD3	CPHX1	up	Coding 5'-UTR	x
chr16:53242317-53242521,+	11551	55.15	2.163	0	CHD9	CPHX1	up	Intron	x
chr6:160211427-160211737,+	37271	55.15	1.677	0	MRPL18	CPHX1	up	Coding 5'-UTR	x
chr19:11101828-11101999,+	16222	55.15	2.17692e+08	0	SMARCA4	CPHX1	up	Coding CDS	x
chr1:155036162-155036371,+	20607	55.2	3.765	0	EFNA3|EFNA4	CPHX1	up	Coding 5'-UTR	x
chr5:116790623-116790914,+	34630	55.2	1.96573e+08	0	LOC728342	CPHX1	up	Intron	x
chr17:26898398-26898557,-	12931	55.2	6.162	0	PIGS	CPHX1	up	Coding 5'-UTR	x
chr5:81570081-81570387,-	36500	55.25	1.74442e+08	0	RPS23	CPHX1	up	Coding 3'-UTR
chr21:37476829-37476996,+	25962	55.3	2.17692e+08	0	chr21:37476829-37476996,+	CPHX1	up	Unannotated
chr11:706943-706991,-	3818	55.35	1.86814e+08	0	chr11:706943-706991,-	CPHX1	up	Unannotated	x
chr3:190142431-190142504,+	31608	55.35	1.828	0	chr3:190142431-190142504,+	CPHX1	up	Unannotated	x
chr14:24592386-24593082,+	8021	55.45	1.08846e+08	0	DCAF11	CPHX1	up	Coding CDS
chr16:8948900-8949179,-	12448	55.55	1.74442e+08	0	CARHSP1	CPHX1	up	Coding CDS	x
chr6:86387672-86387747,-	38861	55.7	2.61663e+08	0	SNORD50B	CPHX1	up	Noncoding upstream
chr19:19014077-19014260,-	16881	55.9	2.61663e+08	0	COPE	CPHX1	up	Coding CDS	x
chr5:145316204-145316383,+	35173	55.9	1.96573e+08	0	SH3RF2	CPHX1	up	Coding 5'-UTR	x
chrX:101771594-101771729,-	44547	55.95	1.609	0	TMSB15A	CPHX1	up	Coding 5'-UTR	x
chr5:18049554-18049594,+	35848	56.15	2.33794e+08	0	chr5:18049554-18049594,+	CPHX1	up	Unannotated	x
chr1:65614683-65614873,+	23958	56.3	2.993	0	AK4	CPHX1	up	Intron
chr6:167650492-167650904,+	37326	56.3	1.74442e+08	0	chr6:167650492-167650904,+	CPHX1	up	Unannotated	x
chr1:10490751-10490945,+	19645	56.35	5.373	0	APITD1-CORT	CPHX1	up	Coding 5'-UTR	x
chr20:18547956-18548240,+	24521	56.4	1.775	0	LINC00493	CPHX1	up	Coding 5'-UTR	x
chr17:41166741-41168153,-	13693	56.4	1.716	0	VAT1	CPHX1	up	Coding CDS	x
chr7:1609711-1609869,+	39946	56.45	1.96573e+08	0	PSMG3-AS1	CPHX1	up	Noncoding 1st exon	x
chr16:10674406-10674556,-	10397	56.5	2.82	0	EMP2	CPHX1	up	Coding 5'-UTR	x
chr12:14922880-14922922,-	5119	56.55	1.86814e+08	0	HIST4H4	CPHX1	up	Intron	x
chr7:75615655-75616021,+	40869	56.6	3.11725e+08	0	POR	CPHX1	up	Coding CDS	x
chr18:54305574-54305955,-	15836	56.6	1.701	0	TXNL1	CPHX1	up	Coding 5'-UTR
chr8:101730315-101730508,-	41302	56.7	1.96573e+08	0	PABPC1	CPHX1	up	Coding CDS	x
chr11:65771136-65771338,+	3548	56.75	3.11725e+08	0	BANF1	CPHX1	up	Coding CDS	x
chr2:128283539-128284121,-	27716	56.8	2.964	0	IWS1	CPHX1	up	Coding 5'-UTR
chr8:57124242-57124440,+	42407	56.85	2.072	0	CHCHD7	CPHX1	up	Coding 5'-UTR	x
chr1:68151041-68151221,+	24022	56.85	3.48884e+08	0	GADD45A	CPHX1	up	Coding 5'-UTR	x
chr1:173835129-173835166,-	21279	56.85	1.60614e+08	0	SNORD44	CPHX1	up	Noncoding 1st exon	x
chr1:155990679-155990806,-	20734	56.85	1.686	0	SSR2	CPHX1	up	Coding 5'-UTR	x
chr19:52900816-52901086,-	18815	56.9	3.42	0	AK097590|BX537909	CPHX1	up	Noncoding 1st exon	x
chr15:52861045-52861247,-	9526	56.9	2.775	0	ARPP19	CPHX1	up	Coding 5'-UTR	x
chr2:150444098-150444387,-	27906	56.9	1.776	0	MMADHC	CPHX1	up	Coding 5'-UTR	x
chr7:38948754-38948824,-	40250	56.9	7.707	0	VPS41	CPHX1	up	Coding 5'-UTR	x
chr5:169010607-169010916,+	35527	56.95	1.703	0	SPDL1	CPHX1	up	Coding 5'-UTR	x
chr2:3623107-3623274,+	29428	57.05	2.91	0	RPS7	CPHX1	up	Coding 5'-UTR	x
chr15:41136386-41136653,-	9287	57.1	2.915	0	chr15:41136386-41136653,-	CPHX1	up	Unannotated	x
chr19:37957950-37958199,-	17564	57.2	2.7249e+08	0	ZNF569	CPHX1	up	Coding 5'-UTR	x
chr19:10812077-10812418,+	16181	57.4	3.396	0	QTRT1	CPHX1	up	Coding 5'-UTR	x
chr16:30362178-30363047,-	11138	57.5	2.05787e+08	0	CD2BP2	CPHX1	up	Coding 3'-UTR	x
chr14:93260623-93260840,+	8916	57.65	5.035	0	GOLGA5	CPHX1	up	Coding 5'-UTR	x
chr5:54462199-54462849,+	36140	57.65	2.80221e+08	0	GPX8	CPHX1	up	Coding 3'-UTR	x
chr14:102606165-102606376,+	7647	57.65	9.793	0	WDR20	CPHX1	up	Coding 5'-UTR	x
chr2:58273686-58274125,+	29717	57.75	2.328	0	VRK2	CPHX1	up	Coding 5'-UTR	x
chr19:49994431-49994469,+	18561	57.9	3.955	0	SNORD35A	CPHX1	up	Noncoding 1st exon	x
chr15:77339050-77339260,-	10051	57.95	2.05787e+08	0	TSPAN3	CPHX1	up	Coding CDS	x
chr15:64673525-64673758,-	9700	58	1.806	0	KIAA0101	CPHX1	up	Coding 5'-UTR	x
chr19:19626873-19627141,+	16944	58.1	1.413	0	NDUFA13|YJEFN3	CPHX1	up	Coding 5'-UTR	x
chr7:128502857-128503116,+	39446	58.15	1.679	0	ATP6V1F	CPHX1	up	Coding 5'-UTR	x
chr12:427272-427599,-	5435	58.15	3.21229e+08	0	KDM5A	CPHX1	up	Coding CDS	x
chr20:35944711-35945237,+	25024	58.15	1.74442e+08	0	MANBAL	CPHX1	up	Coding CDS	x
chr2:99797521-99797712,+	30423	58.2	1.626	0	MRPL30	CPHX1	up	Coding 5'-UTR	x
chr12:53293559-53293849,-	5739	58.25	5.544	0	KRT8	CPHX1	up	Coding CDS	x
chr15:25272205-25273204,+	9082	58.3	2.7249e+08	0	chr15:25272205-25273204,+	CPHX1	up	Unannotated	x
chr4:71767991-71768225,+	34177	58.3	2.17692e+08	0	MOB1B	CPHX1	up	Coding 5'-UTR	x
chr19:48565240-48565499,-	18385	58.3	4.34	0	PLA2G4C	CPHX1	up	Coding CDS	x
chr15:65822751-65823056,+	9777	58.3	1.624	0	PTPLAD1	CPHX1	up	Coding 5'-UTR	x
chr2:74177752-74177859,+	30039	58.35	1.86814e+08	0	DGUOK	CPHX1	up	Coding CDS	x
chr3:42845893-42846082,-	32013	58.4	1.869	0	HIGD1A	CPHX1	up	Coding 5'-UTR	x
chr5:115781963-115783481,-	34615	58.4	2.222	0	SEMA6A	CPHX1	up	Coding CDS	x
chr17:29158917-29159422,+	13101	58.55	3.688	0	ATAD5	CPHX1	up	Coding 5'-UTR	x
chr16:1832818-1833037,+	10583	58.55	2.134	0	NUBP2	CPHX1	up	Coding 5'-UTR	x
chr10:53457517-53458157,-	998	58.6	1.96573e+08	0	CSTF2T	CPHX1	up	Coding CDS	x
chr1:202858101-202858383,-	21671	58.6	3.065	0	RABIF	CPHX1	up	Coding 5'-UTR
chr11:76155247-76155861,-	3962	58.65	3.183	0	chr11:76155247-76155861,-	CPHX1	up	Unannotated	x
chr14:102549371-102549632,-	7634	58.75	3.473	0	HSP90AA1	CPHX1	up	Coding CDS	x
chr1:36859143-36859741,-	23140	58.75	2.61663e+08	0	LSM10	CPHX1	up	Coding 5'-UTR	x
chr14:90798185-90798481,-	8862	58.75	1.648	0	NRDE2	CPHX1	up	Coding 5'-UTR	x
chr13:27829352-27829491,+	7098	58.8	1.873	0	RPL21	CPHX1	up	Coding CDS	x
chr16:1359616-1359774,+	10471	58.9	1.821	0	UBE2I	CPHX1	up	Coding 5'-UTR	x
chr19:1605359-1605609,-	16647	58.95	1.37	0	UQCR11	CPHX1	up	Coding 5'-UTR	x
chr19:44084652-44085008,+	18051	59.1	3.653	0	PINLYP	CPHX1	up	Coding 5'-UTR	x
chr6:33168486-33168792,+	38073	59.2	7.947	0	SLC39A7	CPHX1	up	Coding 5'-UTR	x
chr16:80552366-80552538,-	12221	59.25	1.60614e+08	0	chr16:80552366-80552538,-	CPHX1	up	Unannotated	x
chr3:42632196-42632572,+	31996	59.25	1.624	0	SS18L2	CPHX1	up	Coding 5'-UTR	x
chr12:89919468-89919901,-	6711	59.4	2.33794e+08	0	POC1B|POC1B-GALNT4	CPHX1	up	Coding 5'-UTR	x
chr1:87170421-87170654,+	24183	59.4	17.355	0	SH3GLB1	CPHX1	up	Coding 5'-UTR	x
chr17:1325413-1326754,-	12588	59.55	4.54151e+08	0	CRK	CPHX1	up	Coding 3'-UTR	x
chr11:46771824-46771958,-	2755	59.6	1.86814e+08	0	CKAP5	CPHX1	up	Coding CDS	x
chr12:6645660-6645759,+	6325	59.6	4.774	0	GAPDH	CPHX1	up	Coding 5'-UTR	x
chr17:79935819-79936211,+	15276	59.7	1.96573e+08	0	ASPSCR1	CPHX1	up	Coding 5'-UTR	x
chr5:79946241-79947496,-	36479	59.7	1.754	0	DHFR	CPHX1	up	Intron	x
chr20:33999915-34000185,+	24907	59.75	2.05787e+08	0	chr20:33999915-34000185,+	CPHX1	up	Unannotated	x
chr22:30163279-30163596,+	26619	59.8	1.445	0	UQCR10	CPHX1	up	Coding 5'-UTR	x
chr10:93666865-93668188,-	1576	59.85	3.411	0	FGFBP3	CPHX1	up	Coding CDS	x
chr12:19590837-19591045,-	5179	59.9	3.89656e+08	0	chr12:19590837-19591045,-	CPHX1	up	Unannotated	x
chr19:54371091-54371197,+	18903	60	3.48884e+08	0	MYADM	CPHX1	up	Coding 5'-UTR	x
chr2:198360018-198360100,-	28352	60.15	1.96573e+08	0	HSPD1	CPHX1	up	Coding 5'-UTR	x
chr3:119217325-119217774,+	30645	60.15	1.899	0	TIMMDC1	CPHX1	up	Coding 5'-UTR	x
chr1:28562564-28562781,+	22760	60.2	1.487	0	ATPIF1	CPHX1	up	Coding 5'-UTR	x
chr10:70660946-70661426,+	1164	60.25	1.588	0	DDX50	CPHX1	up	Coding 5'-UTR	x
chr11:31531233-31531553,+	2544	60.25	2.33794e+08	0	ELP4	CPHX1	up	Coding 5'-UTR	x
chr17:7297423-7297646,-	14803	60.3	9.536	0	C17orf61-PLSCR3|PLSCR3	CPHX1	up	Coding 5'-UTR	x
chr2:69870707-69871119,-	29907	60.35	2.043	0	AAK1	CPHX1	up	Coding 5'-UTR
chr5:134099601-134099782,+	34842	60.4	2.05787e+08	0	DDX46	CPHX1	up	Coding CDS	x
chr19:58361197-58361400,+	19199	60.4	2.05787e+08	0	ZNF587	CPHX1	up	Coding 5'-UTR	x
chr19:38794804-38794923,+	17604	60.45	1.65	0	C19orf33	CPHX1	up	Coding 5'-UTR
chr11:22646973-22647409,-	2438	60.6	7.329	0	FANCF	CPHX1	up	Coding 5'-UTR	x
chr13:98628861-98629040,+	7535	60.6	2.685	0	IPO5	CPHX1	up	Coding 5'-UTR
chr5:149758806-149758971,+	35301	60.7	3.11725e+08	0	TCOF1	CPHX1	up	Coding CDS
chr16:11681001-11681109,-	10426	60.85	2.05787e+08	0	LITAF	CPHX1	up	Coding upstream
chr15:42787775-42787941,+	9380	60.9	1.951	0	SNAP23	CPHX1	up	Coding 5'-UTR	x
chr2:105953632-105953987,-	27491	60.95	4.67034e+08	0	chr2:105953632-105953987,-	CPHX1	up	Unannotated	x
chr20:18447989-18448212,+	24512	60.95	7.673	0	POLR3F	CPHX1	up	Coding 5'-UTR
chr7:45022753-45022906,-	40400	61	2.17692e+08	0	chr7:45022753-45022906,-	CPHX1	up	Unannotated	x
chr16:2933162-2933367,+	11026	61.05	4.883	0	FLYWCH2	CPHX1	up	Coding 5'-UTR	x
chr8:74204008-74204123,-	42545	61.15	1.74442e+08	0	RPL7	CPHX1	up	Coding CDS	x
chr13:21721731-21721922,+	7044	61.15	2.80221e+08	0	SAP18	CPHX1	up	Coding 3'-UTR	x
chr4:134070428-134070514,+	33268	61.3	3.21229e+08	0	PCDH10	CPHX1	up	Coding 5'-UTR	x
chr12:79258427-79258930,+	6614	61.4	1.977	0	SYT1	CPHX1	up	Coding 5'-UTR	x
chr15:63340681-63340906,+	9654	61.4	7.642	0	TPM1	CPHX1	up	Coding 5'-UTR	x
chr19:57831556-57831781,-	19141	61.45	1.74442e+08	0	chr19:57831556-57831781,-	CPHX1	up	Unannotated	x
chr2:15731766-15732073,+	27958	61.45	2.117	0	DDX1	CPHX1	up	Coding 5'-UTR	x
chr3:52007810-52008096,-	32515	61.5	4.233	0	ABHD14B	CPHX1	up	Coding 5'-UTR	x
chr19:54291124-54291245,+	18900	61.5	4.54151e+08	0	MIR372	CPHX1	up	Noncoding 1st exon	x
chr8:97247688-97247890,-	42707	61.5	1.526	0	UQCRB	CPHX1	up	Coding 5'-UTR	x
chr14:24845734-24846084,+	8087	61.6	1.74442e+08	0	NFATC4	CPHX1	up	Coding CDS
chr7:66205284-66205779,+	40680	61.6	4.132	0	RABGEF1	CPHX1	up	Coding 5'-UTR
chr7:128695042-128695265,-	39466	61.7	2.798	0	TNPO3	CPHX1	up	Coding 5'-UTR
chr1:95699710-95699871,+	24358	61.75	5.673	0	RWDD3|TMEM56-RWDD3	CPHX1	up	Coding 5'-UTR	x
chr2:129023328-129024471,-	27754	61.9	4.11574e+08	0	HS6ST1	CPHX1	up	Coding 3'-UTR	x
chr21:33985192-33985346,+	25865	62	1.96573e+08	0	chr21:33985192-33985346,+	CPHX1	up	Unannotated	x
chr14:21825356-21825508,-	7849	62.05	1.74442e+08	0	SUPT16H	CPHX1	up	Coding CDS	x
chr19:55741237-55741828,-	19000	62.15	2.33794e+08	0	PPP6R1	CPHX1	up	Coding 3'-UTR	x
chr19:9731664-9731933,-	19531	62.15	3.509	0	ZNF561	CPHX1	up	Coding 5'-UTR	x
chr10:72648288-72648366,-	1244	62.3	1.561	0	PCBD1	CPHX1	up	Coding 5'-UTR
chr21:33976680-33976968,-	25862	62.35	3.48884e+08	0	C21orf59	CPHX1	up	Coding 5'-UTR
chr22:45559522-45559744,-	27282	62.35	2.05787e+08	0	LOC100506714	CPHX1	up	Noncoding 1st exon
chr9:140167339-140167899,+	43646	62.35	2.61663e+08	0	NELFB	CPHX1	up	Coding CDS
chr10:102286732-102286829,-	81	62.45	1.74442e+08	0	SEC31B	CPHX1	up	Coding 5'-UTR	x
chr14:23426125-23426371,-	7941	62.55	2.669	0	HAUS4	CPHX1	up	Coding 5'-UTR	x
chr3:48481571-48481722,+	32217	62.55	1.564	0	TMA7	CPHX1	up	Coding 5'-UTR	x
chr3:48509408-48510582,-	32222	62.7	4.36105e+08	0	SHISA5	CPHX1	up	Coding CDS	x
chr22:20109787-20109944,+	26336	62.75	13.907	0	RANBP1	CPHX1	up	Coding CDS	x
chr3:50388053-50388428,-	32469	62.8	2.303	0	NPRL2	CPHX1	up	Coding 5'-UTR	x
chrX:135962756-135962971,-	44896	62.8	1.526	0	RBMX	CPHX1	up	Coding 5'-UTR	x
chr7:23145351-23146186,+	40013	62.85	2.318	0	KLHL7	CPHX1	up	Coding 5'-UTR	x
chr2:162016803-162017013,+	28011	62.85	4.139	0	TANK	CPHX1	up	Coding 5'-UTR	x
chr17:2233511-2233659,-	12854	62.95	2.645	0	SNORD91A	CPHX1	up	Noncoding 1st exon	x
chr10:104262357-104262550,-	175	63	2.217	0	ACTR1A	CPHX1	up	Coding 5'-UTR	x
chr19:40327211-40327342,-	17795	63.05	3.21229e+08	0	FBL	CPHX1	up	Coding CDS	x
chr3:49449594-49449896,+	32374	63.15	4.54151e+08	0	TCTA	CPHX1	up	Coding 5'-UTR	x
chr19:10226643-10226804,-	16063	63.2	2.80221e+08	0	EIF3G	CPHX1	up	Coding CDS	x
chr19:13858663-13858768,+	16505	63.45	1.96573e+08	0	CCDC130	CPHX1	up	Coding 5'-UTR	x
chr14:74111591-74111745,+	8660	63.45	3.318	0	DNAL1	CPHX1	up	Coding 5'-UTR	x
chr2:105953730-105954143,+	27492	63.5	1.81	0	C2orf49	CPHX1	up	Coding 5'-UTR	x
chr7:56019484-56019666,+	40514	63.7	2.953	0	MRPS17	CPHX1	up	Coding 5'-UTR	x
chrX:134529167-134529271,+	44871	63.95	5.23326e+08	0	chrX:134529167-134529271,+	CPHX1	up	Unannotated	x
chr5:80597373-80597684,+	36491	64.1	1.544	0	ZCCHC9	CPHX1	up	Coding 5'-UTR	x
chr16:69496622-69497253,+	11950	64.15	3.11725e+08	0	CYB5B	CPHX1	up	Coding 3'-UTR	x
chr6:157556653-157556758,-	37209	64.2	1.08846e+09	0	chr6:157556653-157556758,-	CPHX1	up	Unannotated	x
chr6:33423832-33425182,+	38141	64.25	3.48884e+08	0	ZBTB9	CPHX1	up	Coding CDS	x
chr1:156564497-156565525,-	20817	64.35	5.413	0	GPATCH4	CPHX1	up	Coding CDS	x
chr5:137878757-137878965,-	34931	64.4	5.186	0	ETF1	CPHX1	up	Coding 5'-UTR
chr8:30515422-30515622,-	42106	64.5	4.11574e+08	0	GTF2E2	CPHX1	up	Coding 5'-UTR
chr1:35450799-35451019,-	23044	64.55	2.826	0	LOC653160|ZMYM6NB	CPHX1	up	Coding 5'-UTR
chr10:74385768-74385947,-	1290	64.6	4.414	0	MICU1	CPHX1	up	Coding 5'-UTR	x
chr22:29663881-29664338,+	26570	64.75	2.567	0	EWSR1	CPHX1	up	Coding 5'-UTR	x
chr10:102289137-102289897,-	82	64.75	1.962	0	NDUFB8|SEC31B	CPHX1	up	Coding 5'-UTR	x
chr16:2255397-2255513,+	10740	64.8	4.748	0	MLST8	CPHX1	up	Coding 5'-UTR
chr10:62538197-62538368,+	1071	64.85	2.352	0	CDK1	CPHX1	up	Coding 5'-UTR	x
chr10:104474030-104474278,-	183	65.05	2.419	0	ARL3	CPHX1	up	Coding 5'-UTR	x
chr5:178053947-178054162,-	35750	65.05	4.258	0	CLK4	CPHX1	up	Coding 5'-UTR	x
chr7:108209874-108210215,-	39267	65.1	2.048	0	THAP5	CPHX1	up	Coding 5'-UTR	x
chr18:20513314-20513527,+	15541	65.15	4.987	0	RBBP8	CPHX1	up	Coding 5'-UTR	x
chr7:12727207-12727353,+	39386	65.25	5.792	0	ARL4A	CPHX1	up	Coding 5'-UTR
chr3:101280449-101280653,-	30470	65.4	2.33794e+08	0	chr3:101280449-101280653,-	CPHX1	up	Unannotated	x
chr19:47104499-47104694,+	18256	65.7	3.283	0	CALM3	CPHX1	up	Coding 5'-UTR	x
chr1:32502517-32502644,+	22916	65.9	2.61663e+08	0	KHDRBS1	CPHX1	up	Coding CDS	x
chr5:68558065-68558230,+	36274	66.25	1.96573e+08	0	CDK7	CPHX1	up	Coding CDS
chr12:58114572-58115096,+	6199	66.25	13.349	0	OS9	CPHX1	up	Coding CDS	x
chr16:279278-279499,-	10931	66.6	4.695	0	LUC7L	CPHX1	up	Coding 5'-UTR	x
chr16:56703480-56703824,+	11594	66.7	1.615	0	MT1H	CPHX1	up	Coding 5'-UTR	x
chr7:29185972-29186172,-	40160	66.95	4.243	0	CPVL	CPHX1	up	Coding 5'-UTR	x
chr1:93302846-93302962,+	24286	67	3.21229e+08	0	SNORD21	CPHX1	up	Noncoding 1st exon	x
chr13:41885354-41885583,+	7250	67.1	3.11725e+08	0	NAA16	CPHX1	up	Coding 5'-UTR	x
chr12:38974911-38974955,-	5409	67.15	3.63321e+08	0	BC040886	CPHX1	up	Intron	x
chr9:26956315-26956514,+	43756	67.15	3.279	0	IFT74	CPHX1	up	Coding 5'-UTR	x
chr19:11998590-11998782,+	16307	67.15	4.36105e+08	0	ZNF69	CPHX1	up	Coding 5'-UTR	x
chrX:40594876-40595014,+	45277	67.25	2.33794e+08	0	BC039399	CPHX1	up	Coding CDS	x
chr7:23053580-23053771,-	40011	67.65	7.553	0	FAM126A	CPHX1	up	Coding 5'-UTR	x
chr20:60714131-60714252,-	25613	67.65	7.974	0	PSMA7	CPHX1	up	Coding CDS	x
chr15:40675103-40675307,+	9251	67.7	3.305	0	KNSTRN	CPHX1	up	Coding CDS	x
chr17:40610859-40610981,+	13616	67.9	3.89656e+08	0	ATP6V0A1	CPHX1	up	Coding 5'-UTR	x
chr5:147250924-147251042,+	35262	67.9	3.21229e+08	0	chr5:147250924-147251042,+	CPHX1	up	Unannotated	x
chr9:135282084-135282250,-	43438	68	1.937	0	TTF1	CPHX1	up	Coding 5'-UTR	x
chr22:35796014-35796201,+	26789	68.45	4.339	0	MCM5	CPHX1	up	Coding 5'-UTR	x
chr5:89705462-89705625,-	36556	68.5	5.338	0	CETN3	CPHX1	up	Coding 5'-UTR	x
chr11:13484639-13484867,-	2294	69	5.4423e+08	0	BTBD10	CPHX1	up	Coding 5'-UTR	x
chr22:38864079-38864241,+	26957	69	1.96573e+08	0	KDELR3	CPHX1	up	Coding 5'-UTR	x
chr1:89149836-89150308,+	24206	69	2.162	0	PKN2	CPHX1	up	Coding 5'-UTR	x
chr5:64064740-64065045,+	36206	69.2	2.614	0	CWC27	CPHX1	up	Coding 5'-UTR	x
chr19:54705136-54705149,+	18953	69.35	2.33794e+08	0	RPS9	CPHX1	up	Coding CDS
chr5:158164535-158164639,-	35436	69.75	3.93145e+08	0	EBF1	CPHX1	up	Intron	x
chr22:31829873-31830042,+	26705	70	1.86814e+08	0	DRG1	CPHX1	up	Coding CDS	x
chr3:132757174-132757279,+	30919	70.3	2.17692e+08	0	TMEM108	CPHX1	up	Coding 5'-UTR	x
chr21:19191620-19191715,-	25775	71	4.36105e+08	0	C21orf91	CPHX1	up	Coding 5'-UTR	x
chr7:6056505-6056543,+	40562	71.45	2.7249e+08	0	AIMP2	CPHX1	up	Intron
chr13:52733678-52733929,-	7406	71.55	4.878	0	NEK3	CPHX1	up	Coding 5'-UTR
chr4:119199669-119200291,+	33133	72.35	1.813	0	SNHG8	CPHX1	up	Noncoding 1st exon	x
chr10:17727447-17727738,+	702	72.55	2.61663e+08	0	STAM	CPHX1	up	Intron	x
chr3:57261829-57261965,+	32668	72.75	6.326	0	APPL1	CPHX1	up	Coding 5'-UTR	x
chr19:41770885-41771099,+	17927	72.95	3.93145e+08	0	HNRNPUL1	CPHX1	up	Coding 5'-UTR	x
chr14:104387723-104387983,-	7737	74.85	1.635	0	C14orf2	CPHX1	up	Coding 5'-UTR	x
chr4:189030483-189030848,-	33663	75	2.148	0	TRIML2	CPHX1	up	Coding upstream	x
chr12:7864009-7864237,+	6610	75.35	5.23326e+08	0	DPPA3	CPHX1	up	Coding 5'-UTR	x
chr17:4167227-4167306,-	13744	75.4	3.26538e+08	0	ANKFY1	CPHX1	up	Coding 5'-UTR	x
chr12:104323990-104324370,+	4317	76.4	1.657	0	HSP90B1	CPHX1	up	Coding 5'-UTR	x
chr6:74230475-74231083,-	38748	76.5	4.11	0	EEF1A1	CPHX1	up	Coding 5'-UTR
chr8:122653652-122654105,-	41501	79.5	11.089	0	HAS2	CPHX1	up	Coding upstream	x
chr16:75748125-75749122,-	12203	81	2.46944e+09	0	chr16:75748125-75749122,-	CPHX1	up	Coding CDS	x

## Sheet: CPHX2
TFE	Gene.Name	Score.d.	Fold.Change	q.value...	gene	overexpress	regulated	annotation	Expressed.in.preimplantation
chr12:53345914-53346126,+	5871	-74.9	0	0	KRT18	CPHX2	down	Coding CDS	x
chr1:154129023-154130190,-	20485	-70.6	0.273	0	TPM3	CPHX2	down	Coding CDS	x
chr7:158497390-158497534,-	40109	-70.45	0	0	NCAPG2	CPHX2	down	Coding 5'-UTR	x
chrX:14047886-14048067,-	45112	-65.25	0	0	GEMIN8	CPHX2	down	Coding 5'-UTR	x
chr5:76787958-76788352,-	36529	-65.15	0	0	WDR41	CPHX2	down	Coding 5'-UTR	x
chr19:55996538-55996625,+	19037	-65.05	0	0	NAT14	CPHX2	down	Coding 5'-UTR	x
chr1:35658355-35658753,-	23095	-63.75	0	0	SFPQ	CPHX2	down	Coding 5'-UTR
chr19:16628943-16630120,-	16711	-63	0	0	CHERP	CPHX2	down	Coding CDS	x
chr18:10525883-10526150,+	15450	-62.4	0.354	0	NAPG	CPHX2	down	Coding 5'-UTR	x
chr1:154193386-154193462,+	20504	-61.7	0	0	UBAP2L	CPHX2	down	Coding 5'-UTR	x
chr19:40331054-40331150,-	17822	-61.35	0	0	FBL	CPHX2	down	Coding 5'-UTR
chr19:49956650-49956794,-	18579	-60.95	0	0	chr19:49956650-49956794,-	CPHX2	down	Unannotated	x
chr11:119206564-119207895,+	2147	-60.75	0	0	RNF26	CPHX2	down	Coding CDS	x
chr15:38746289-38746433,+	9305	-59.8	0.148	0	FAM98B	CPHX2	down	Coding 5'-UTR	x
chr13:45563625-45563853,+	7378	-59.6	0	0	KIAA1704	CPHX2	down	Coding 5'-UTR	x
chr5:178986680-178986979,+	35870	-59.55	0	0	RUFY1	CPHX2	down	Coding 5'-UTR	x
chr12:49075957-49076055,-	5678	-59.1	0	0	KANSL2	CPHX2	down	Coding 5'-UTR	x
chr19:36640734-36641172,+	17515	-59	0	0	CAPNS1	CPHX2	down	Coding CDS	x
chr11:118927731-118927936,-	2111	-58.65	0.183	0	HYOU1	CPHX2	down	Coding 5'-UTR
chr12:7076300-7076939,-	6604	-58.3	0	0	PHB2	CPHX2	down	Coding CDS	x
chr3:39449838-39449918,+	32049	-57.55	0	0	SNORA6	CPHX2	down	Noncoding 1st exon	x
chr7:44529957-44530336,-	40521	-57.5	0.222	0	NUDCD3	CPHX2	down	Coding 5'-UTR	x
chr22:32352126-32353139,+	26757	-57.1	0	0	YWHAH	CPHX2	down	Coding 5'-UTR	x
chr21:33975471-33975634,-	25900	-56.75	0	0	C21orf59	CPHX2	down	Coding CDS
chr3:52435214-52436202,-	32646	-56.25	0	0	BAP1	CPHX2	down	Coding 3'-UTR
chr21:47423423-47424774,+	26187	-56.2	0	0	COL6A1	CPHX2	down	Coding CDS	x
chr15:74888271-74890298,+	10035	-56.15	0.356	0	ARID3B	CPHX2	down	Coding 3'-UTR	x
chr16:84733569-84733717,+	12318	-55.55	0.595	0.157	USP10	CPHX2	down	Coding 5'-UTR
chr11:118661807-118661964,-	2079	-55.3	0	0.157	DDX6	CPHX2	down	Coding 5'-UTR	x
chr11:61567260-61569087,-	3140	-55.2	0.274	0.157	FADS1	CPHX2	down	Coding 3'-UTR	x
chr16:31202285-31202431,+	11353	-54.85	0.363	0.157	FUS	CPHX2	down	Coding CDS	x
chr9:131709672-131709947,-	43469	-54.5	0	0.157	DOLK	CPHX2	down	Coding 5'-UTR	x
chr12:2912319-2913031,+	5375	-54.25	0	0.157	FKBP4	CPHX2	down	Coding CDS	x
chr16:88717364-88717501,-	12413	-53.85	0.458	0.244	BC033739|CYBA	CPHX2	down	Coding 5'-UTR	x
chr2:120436711-120436865,+	27699	-53.5	0.427	0.244	TMEM177	CPHX2	down	Coding 5'-UTR	x
chr17:42580660-42580859,-	13840	-53.4	0	0.244	GPATCH8	CPHX2	down	Coding 5'-UTR	x
chr12:6857249-6857706,-	6478	-52.45	0	0.369	MLF2	CPHX2	down	Coding 3'-UTR	x
chr2:219433265-219433717,+	28772	-52.4	0.405	0.369	RQCD1	CPHX2	down	Coding 5'-UTR	x
chr6:31324863-31325010,-	37980	-52.25	0	0.369	HLA-B	CPHX2	down	Coding 5'-UTR
chr17:42976710-42976874,-	13869	-51.55	0.198	0.472	EFTUD2	CPHX2	down	Coding 5'-UTR	x
chr3:185300201-185300667,+	31618	-51.4	0	0.543	SENP2	CPHX2	down	Coding 5'-UTR	x
chr5:177607753-177607906,+	35850	-51.2	0	0.543	chr5:177607753-177607906,+	CPHX2	down	Unannotated	x
chr1:109633300-109633504,+	19668	-51.15	0	0.543	TMEM167B	CPHX2	down	Coding 5'-UTR
chr2:27805866-27806009,+	29445	-51.15	0	0.543	ZNF512	CPHX2	down	Coding 5'-UTR
chr22:46663859-46663968,+	27351	-51.1	0	0.543	TTC38	CPHX2	down	Coding 5'-UTR	x
chr7:20162645-20162892,-	40147	-51.05	0.305	0.543	chr7:20162645-20162892,-	CPHX2	down	Unannotated
chr5:135468485-135468651,+	34985	-50.95	0	0.543	SMAD5	CPHX2	down	Coding 5'-UTR	x
chr9:34634853-34635853,-	44066	-50.75	0	0.587	SIGMAR1	CPHX2	down	Coding CDS	x
chr6:126111996-126112190,+	37003	-50.15	0	0.634	NCOA7	CPHX2	down	Coding 5'-UTR	x
chr11:6624634-6624936,-	3669	-50.05	0	0.634	RRP8	CPHX2	down	Coding 5'-UTR	x
chr3:49052231-49052953,+	32397	-49.85	0	0.634	WDR6	CPHX2	down	Coding CDS	x
chrX:69509832-69510187,+	45871	-49.75	0	0.634	KIF4A	CPHX2	down	Coding 5'-UTR	x
chr2:9771070-9771230,-	30498	-49.3	0	0.74	YWHAQ	CPHX2	down	Coding 5'-UTR
chr19:15529740-15529842,-	16662	-49.25	0	0.74	AKAP8L	CPHX2	down	Coding 5'-UTR	x
chr9:14722527-14722815,-	43856	-49.05	0	0.74	CER1	CPHX2	down	Coding 5'-UTR
chr11:64545834-64546311,-	3450	-48.1	0	0.872	SF1	CPHX2	down	Coding 5'-UTR
chr9:98637586-98637877,-	44615	-48	0	0.897	LINC00476	CPHX2	down	Noncoding 1st exon
chr12:88429245-88429488,+	6792	-47.85	0.185	0.936	C12orf29	CPHX2	down	Coding 5'-UTR
chr19:9929655-9929815,-	19546	-47.8	0	0.99	FBXL12	CPHX2	down	Coding 5'-UTR
chr17:37886447-37886798,-	13410	-47.75	0.305	0.99	MIEN1	CPHX2	down	Coding 5'-UTR
chr14:75530657-75530772,-	8810	-47.7	0.383	0.99	ACYP1	CPHX2	down	Coding 5'-UTR
chr5:93697896-93698074,-	36697	-47.6	0	0.99	KIAA0825	CPHX2	down	Intron
chr12:6666244-6666808,-	6432	-47.25	0	1.059	NOP2	CPHX2	down	Coding CDS
chr20:13619493-13619601,-	24478	-47.05	0	1.059	TASP1	CPHX2	down	Coding 5'-UTR
chr1:62190655-62190939,-	23885	-46.7	0	1.134	TM2D1	CPHX2	down	Coding 5'-UTR
chr11:65769420-65769585,-	3616	-46.65	0	1.134	EIF1AD	CPHX2	down	Coding 5'-UTR
chr4:95585571-95586271,+	34552	-46.4	0	1.144	PDLIM5	CPHX2	down	Coding 3'-UTR
chr20:60813562-60813653,+	25653	-46.25	0	1.204	OSBPL2	CPHX2	down	Coding 5'-UTR
chr1:26185739-26185967,-	22615	-46.15	0	1.204	AUNIP	CPHX2	down	Coding upstream
chr17:45973004-45973270,-	13994	-46.15	0	1.204	chr17:45973004-45973270,-	CPHX2	down	Unannotated
chr19:2037649-2038973,-	17024	-45.85	0	1.308	MKNK2	CPHX2	down	Coding CDS
chr19:41812264-41812853,+	17957	-45.5	0.215	1.468	HNRNPUL1	CPHX2	down	Coding CDS
chr1:244979063-244979342,+	22499	-45.3	0	1.493	chr1:244979063-244979342,+	CPHX2	down	Unannotated
chr4:174089822-174090112,+	33628	-44.7	0	1.638	GALNT7	CPHX2	down	Coding 5'-UTR
chr22:29137978-29138311,+	26572	-44.5	0.347	1.668	HSCB	CPHX2	down	Coding 5'-UTR
chr1:150594432-150595125,-	20259	-44.15	0	1.672	ENSA	CPHX2	down	Coding 3'-UTR
chrX:48382160-48382460,+	45628	-44.1	0	1.672	EBP	CPHX2	down	Coding CDS
chr14:21989371-21991631,-	7993	-44	0.309	1.672	SALL2	CPHX2	down	Coding CDS
chr14:21679565-21679724,-	7937	-43.7	0	1.749	HNRNPC	CPHX2	down	Coding CDS	x
chr12:53344536-53344690,+	5868	-43.65	0	1.749	KRT18	CPHX2	down	Coding CDS	x
chr5:158690084-158690368,+	35543	-43.4	0.44	1.796	UBLCP1	CPHX2	down	Coding 5'-UTR	x
chr19:18699555-18699710,+	16885	-43.35	0	1.796	C19orf60	CPHX2	down	Coding 5'-UTR	x
chr12:48176647-48177550,-	5648	-43.35	0	1.796	HDAC7	CPHX2	down	Coding 3'-UTR
chr2:220115124-220116035,-	28832	-43.25	0	1.83	TUBA4A	CPHX2	down	Coding CDS	x
chr13:26795744-26795980,-	7179	-43.1	0	1.843	RNF6	CPHX2	down	Coding 5'-UTR	x
chr12:19317478-19317999,-	5256	-42.45	0	1.994	chr12:19317478-19317999,-	CPHX2	down	Unannotated	x
chrX:47092361-47092559,+	45573	-42.45	0	1.994	chrX:47092361-47092559,+	CPHX2	down	Unannotated	x
chrX:130037070-130037247,-	44989	-42.4	0	1.994	ENOX2	CPHX2	down	Coding 5'-UTR
chr7:100472656-100472949,+	39202	-42.4	0.259	1.994	SRRT	CPHX2	down	Coding 5'-UTR	x
chr5:71403162-71403542,+	36412	-42.2	0.425	2.005	MAP1B	CPHX2	down	Coding 5'-UTR
chr1:13942811-13944326,+	20080	-42.15	0	2.022	PDPN	CPHX2	down	Coding 3'-UTR	x
chr17:72764607-72765392,+	14804	-41.85	0	2.14	SLC9A3R1	CPHX2	down	Coding CDS	x
chr2:188898374-188898786,+	28323	-41.8	0.348	2.183	chr2:188898374-188898786,+	CPHX2	down	Unannotated	x
chr5:16738245-16738630,-	35611	-41.8	0.389	2.183	MYO10	CPHX2	down	Coding 5'-UTR
chr17:80200638-80201481,-	15319	-41.65	0	2.24	CSNK1D	CPHX2	down	Coding 3'-UTR	x
chr20:30327024-30327378,+	24733	-41.5	0.426	2.308	TPX2	CPHX2	down	Coding 5'-UTR	x
chr10:89101999-89102193,-	1597	-41.45	0	2.308	NUTM2A-AS1	CPHX2	down	Noncoding 1st exon	x
chr1:113459800-113460346,-	19829	-41.4	0	2.319	SLC16A1	CPHX2	down	Coding CDS	x
chr4:74864018-74864599,-	34306	-41.35	0	2.319	CXCL5	CPHX2	down	Coding 5'-UTR	x
chr14:73925199-73925337,-	8744	-41.15	0	2.382	NUMB	CPHX2	down	Coding 5'-UTR	x
chr12:123756111-123756206,-	4987	-41.1	0	2.382	CDK2AP1	CPHX2	down	Coding 5'-UTR	x
chr8:11687753-11687929,+	41604	-40.65	0	2.613	FDFT1	CPHX2	down	Coding CDS	x
chr1:43149081-43149137,+	23395	-40.55	0	2.613	YBX1	CPHX2	down	Coding CDS	x
chr1:78245293-78245585,+	24146	-39.85	0	2.985	FAM73A	CPHX2	down	Coding 5'-UTR
chr7:72891310-72892894,-	40933	-39.4	0	3.1	BAZ1B	CPHX2	down	Coding CDS	x
chr1:76190058-76190634,+	24123	-39.3	0.507	3.139	ACADM	CPHX2	down	Coding 5'-UTR	x
chr2:196521436-196522079,+	28372	-39.3	0.306	3.139	SLC39A10	CPHX2	down	Coding 5'-UTR	x
chr6:30689324-30689624,+	37921	-39.1	0	3.176	TUBB	CPHX2	down	Coding 5'-UTR	x
chr4:41269978-41270246,+	33982	-39	0	3.206	UCHL1	CPHX2	down	Coding CDS
chr10:126677482-126678335,-	518	-38.85	0	3.317	CTBP2	CPHX2	down	Coding CDS
chr17:78120592-78121019,-	15150	-38.3	0	3.574	EIF4A3	CPHX2	down	Coding 5'-UTR
chr17:42263933-42264119,-	13793	-38.15	0	3.621	ASB16-AS1	CPHX2	down	Noncoding 1st exon	x
chr9:133569095-133569300,+	43544	-38.1	0.446	3.643	EXOSC2	CPHX2	down	Coding 5'-UTR	x
chr1:62675468-62676697,+	23914	-37.7	0.674	3.936	L1TD1	CPHX2	down	Coding CDS	x
chr2:207024037-207024264,-	28586	-37.65	0.943	3.94	NDUFS1	CPHX2	down	Coding 5'-UTR	x
chr4:57333604-57333753,-	34140	-37.6	0	3.944	chr4:57333604-57333753,-	CPHX2	down	Unannotated	x
chr1:157108105-157108368,-	20843	-37.55	0	3.974	ETV3	CPHX2	down	Coding 5'-UTR	x
chr1:75198836-75199198,+	24119	-37.35	0.605	3.974	TYW3	CPHX2	down	Coding 5'-UTR
chrX:84258823-84258951,+	46064	-37.3	0	4.019	APOOL	CPHX2	down	Coding 5'-UTR
chr20:50406561-50407757,-	25484	-37.25	0	4.071	SALL4	CPHX2	down	Coding CDS	x
chr5:42811938-42812056,-	36174	-37.2	0.396	4.089	SEPP1	CPHX2	down	Coding 5'-UTR	x
chr11:46958244-46958402,+	2856	-36.9	0	4.184	C11orf49	CPHX2	down	Coding 5'-UTR	x
chr2:26568919-26569138,+	29328	-36.4	0.287	4.424	EPT1	CPHX2	down	Coding 5'-UTR	x
chr6:88299543-88299790,-	39052	-36.35	0	4.486	RARS2	CPHX2	down	Coding 5'-UTR	x
chr2:3622620-3622785,-	29540	-36.3	0	4.511	chr2:3622620-3622785,-	CPHX2	down	Unannotated	x
chr14:102552095-102552364,-	7752	-36.15	0.666	4.569	HSP90AA1	CPHX2	down	Coding CDS	x
chr10:13386758-13386952,-	617	-35.9	0	4.677	SEPHS1	CPHX2	down	Coding 5'-UTR	x
chr6:30034722-30035256,+	37819	-35.35	0.198	4.944	PPP1R11	CPHX2	down	Coding 5'-UTR	x
chr7:66461709-66462013,+	40848	-35.3	0.658	4.964	TYW1	CPHX2	down	Coding 5'-UTR	x
chr4:2470821-2470963,+	33797	-35.25	0.427	4.964	RNF4	CPHX2	down	Coding 5'-UTR	x
chrX:134185926-134186276,-	45044	31.3	2.212	4.932	FAM127B	CPHX2	up	Coding 5'-UTR	x
chr1:28696762-28696889,+	22780	31.3	1.72298e+08	4.932	PHACTR4	CPHX2	up	Intron	x
chr6:99857049-99857126,-	39127	31.3	8.1147e+07	4.932	PNISR	CPHX2	up	Coding CDS	x
chr16:2009490-2009755,+	10716	31.4	1.262	4.89	NDUFB10	CPHX2	up	Coding 5'-UTR	x
chr3:121264582-121264911,-	30789	31.45	1.64415e+08	4.887	POLQ	CPHX2	up	Coding 5'-UTR
chr14:53200750-53200878,+	8404	31.55	8.22077e+07	4.771	STYX	CPHX2	up	Intron
chr11:125449994-125450100,+	2239	31.65	8.1147e+07	4.685	EI24	CPHX2	up	Coding CDS	x
chr1:168018762-168018799,-	21125	31.85	2.32922e+08	4.523	chr1:168018762-168018799,-	CPHX2	up	Unannotated	x
chr16:17431780-17431929,-	10637	32.25	5.294	4.243	AX747757	CPHX2	up	Coding 3'-UTR	x
chrX:13785251-13785403,+	45098	32.3	1.84967e+08	4.218	OFD1	CPHX2	up	Coding CDS	x
chr3:149686145-149686325,-	31226	32.3	1.72298e+08	4.218	PFN2	CPHX2	up	Coding CDS	x
chr12:122710376-122710674,-	4932	32.35	1.374	4.191	DIABLO	CPHX2	up	Coding 5'-UTR
chr19:10368900-10369029,+	16097	32.4	2.56689e+08	4.153	MRPL4	CPHX2	up	Coding CDS	x
chr18:21062177-21062465,+	15551	32.55	1.72298e+08	4.11	RIOK3	CPHX2	up	Coding 3'-UTR	x
chr6:136597248-136597478,-	37100	32.65	5.708	4.048	BCLAF1	CPHX2	up	Coding CDS	x
chr2:73466866-73466924,+	30107	32.7	1.72298e+08	4.011	CCT7	CPHX2	up	Coding 5'-UTR	x
chr1:156308215-156308410,+	20775	32.7	2.382	4.011	TSACC	CPHX2	up	Coding 5'-UTR	x
chr12:6485275-6485378,-	6375	32.85	1.62294e+08	3.942	SCNN1A	CPHX2	up	Coding upstream	x
chr1:149858087-149858244,-	20171	32.95	1.654	3.857	HIST2H2BE	CPHX2	up	Coding 5'-UTR	x
chr2:61371939-61372181,-	29859	32.95	1.947	3.857	LOC339803	CPHX2	up	Noncoding 1st exon	x
chrX:38420748-38420841,+	45437	33.1	2.41	3.778	TSPAN7	CPHX2	up	Coding 5'-UTR	x
chr21:27011823-27012156,+	25822	33.15	1.55281e+08	3.714	JAM2	CPHX2	up	Coding 5'-UTR	x
chr7:1062553-1062591,-	39403	33.15	3.28831e+08	3.714	MIR339	CPHX2	up	Noncoding 1st exon	x
chr11:62623438-62623853,+	3294	33.3	1.357	3.614	SLC3A2	CPHX2	up	Coding 5'-UTR	x
chr3:119217325-119217774,+	30763	33.3	1.598	3.614	TIMMDC1	CPHX2	up	Coding 5'-UTR
chr1:9747384-9747662,-	24431	33.4	1.046	3.591	BC038541	CPHX2	up	Noncoding 1st exon	x
chr1:151735782-151736030,-	20376	33.4	1.305	3.591	MRPL9	CPHX2	up	Coding 5'-UTR	x
chr6:108279102-108279516,-	36818	33.4	8.22077e+07	3.591	SEC63	CPHX2	up	Coding 5'-UTR	x
chr1:33241030-33241676,-	23017	33.55	2.512	3.527	YARS	CPHX2	up	Coding CDS	x
chr12:498738-498916,+	5741	33.65	1.72298e+08	3.459	CCDC77	CPHX2	up	Intron	x
chr8:144873242-144873472,-	41863	33.7	1.64415e+08	3.429	SCRIB	CPHX2	up	Coding CDS
chr19:2271781-2271953,+	17141	33.75	1.72298e+08	3.405	OAZ1	CPHX2	up	Coding CDS	x
chr19:50060132-50060494,-	18604	33.9	2.387	3.322	NOSIP	CPHX2	up	Coding CDS
chrY:2722176-2722420,+	46173	33.9	1.71126e+08	3.322	RPS4Y1	CPHX2	up	Intron
RNA_SPIKE_ERCC-00171:1-295,+	28	34.05	1.567	3.236	RNA_SPIKE_ERCC-00171:1-295,+	CPHX2	up	Unannotated	x
chr19:41939442-41939563,-	17983	34.15	8.22077e+07	3.211	ATP5SL	CPHX2	up	Coding CDS	x
chr5:177036577-177037113,+	35834	34.15	1.55281e+08	3.211	B4GALT7	CPHX2	up	Coding CDS	x
chr2:209104587-209104745,-	28641	34.15	1.46253e+08	3.211	IDH1	CPHX2	up	Coding CDS	x
chr19:41222715-41222833,-	17899	34.3	1.62294e+08	3.131	ADCK4	CPHX2	up	Coding 5'-UTR	x
chr4:775560-775657,-	34358	34.3	1.84967e+08	3.131	LOC100129917	CPHX2	up	Coding 5'-UTR	x
chr16:1838588-1839059,+	10660	34.35	2.43441e+08	3.121	NUBP2	CPHX2	up	Coding CDS	x
chr20:1099136-1099545,+	24461	34.35	1.185	3.121	PSMF1	CPHX2	up	Coding 5'-UTR	x
chr17:26662366-26662565,-	12923	34.4	1.857	3.103	IFT20	CPHX2	up	Coding 5'-UTR
chr16:72127266-72127559,-	12127	34.4	1.864	3.103	TXNL4B	CPHX2	up	Coding 5'-UTR
chr5:68661495-68661571,-	36382	34.6	1.46253e+08	3.03	TAF9	CPHX2	up	Coding 5'-UTR	x
chr20:31372573-31372665,+	24779	34.65	8.22077e+07	2.974	DNMT3B	CPHX2	up	Coding CDS	x
chr2:69614208-69614400,-	29996	34.65	1.484	2.974	GFPT1	CPHX2	up	Coding 5'-UTR	x
chr4:57301836-57302060,+	34129	34.7	2.519	2.906	PAICS	CPHX2	up	Coding 5'-UTR	x
chr18:77733668-77733846,-	16000	34.7	1.55281e+08	2.906	TXNL4A	CPHX2	up	Coding CDS	x
chr16:75600236-75600418,+	12221	34.75	1.623	2.886	GABARAPL2	CPHX2	up	Coding 5'-UTR	x
chr2:96940603-96940893,-	30447	34.8	1.72298e+08	2.876	SNRNP200	CPHX2	up	Coding CDS	x
chr14:58893772-58893919,-	8483	34.85	1.215	2.861	TIMM9	CPHX2	up	Coding 5'-UTR
chr2:242668102-242668352,+	29234	34.9	8.1147e+07	2.806	ING5	CPHX2	up	Coding 3'-UTR	x
chr17:38153773-38154113,+	13431	34.9	2.439	2.806	PSMD3	CPHX2	up	Coding CDS	x
chr8:74204008-74204123,-	42730	34.9	1.72298e+08	2.806	RPL7	CPHX2	up	Coding CDS	x
chr1:53068011-53068182,+	23756	34.95	2.064	2.788	GPX7	CPHX2	up	Coding 5'-UTR	x
chr16:89628749-89628799,+	12500	35.1	2.153	2.709	RPL13	CPHX2	up	Coding CDS	x
chr19:53445726-53445904,-	18857	35.1	2.92506e+08	2.709	ZNF321P	CPHX2	up	Coding 5'-UTR	x
chr9:95887192-95887258,-	44567	35.15	7.76406e+07	2.692	NINJ1	CPHX2	up	Coding CDS	x
chr12:56693862-56693973,+	6150	35.2	1.72298e+08	2.69	chr12:56693862-56693973,+	CPHX2	up	Unannotated	x
chr7:72425164-72425328,-	40918	35.2	1.41	2.69	NSUN5P2	CPHX2	up	Coding 5'-UTR	x
chr21:34697127-34697427,+	25915	35.35	1.73	2.611	IFNAR1	CPHX2	up	Coding 5'-UTR
chr1:29557260-29557484,-	22849	35.4	1.427	2.605	MECR	CPHX2	up	Coding 5'-UTR	x
chr1:31409490-31409671,-	22857	35.4	7.76406e+07	2.605	PUM1	CPHX2	up	Coding CDS	x
chr3:53164343-53164512,-	32706	35.5	2.202	2.55	RFT1	CPHX2	up	Coding 5'-UTR	x
chr18:12129463-12129502,+	15470	35.65	8.55631e+07	2.481	ANKRD62	CPHX2	up	Coding 3'-UTR	x
chr8:92107798-92107872,-	42842	35.65	1.71126e+08	2.481	chr8:92107798-92107872,-	CPHX2	up	Unannotated
chr4:69215444-69215968,-	34237	35.7	1.305	2.455	YTHDC1	CPHX2	up	Coding 5'-UTR	x
chr14:35451646-35451793,-	8242	35.8	6.637	2.41	chr14:35451646-35451793,-	CPHX2	up	Unannotated	x
chr2:198380701-198380870,+	28417	35.85	1.19	2.36	MOB4	CPHX2	up	Coding 5'-UTR
chr4:83279812-83279973,-	34410	35.9	1.64415e+08	2.347	HNRNPD	CPHX2	up	Coding 5'-UTR
chr4:134070428-134070514,+	33370	35.9	2.866	2.347	PCDH10	CPHX2	up	Coding 5'-UTR
chr19:19035483-19035508,+	16913	35.95	1.46253e+08	2.314	DDX49	CPHX2	up	Coding CDS	x
chr15:42787775-42787941,+	9465	35.95	1.434	2.314	SNAP23	CPHX2	up	Coding 5'-UTR
chr20:32664876-32665051,+	24848	36	2.56689e+08	2.312	RALY	CPHX2	up	Coding CDS	x
chr19:39390146-39390444,-	17708	36.05	1.46253e+08	2.269	SIRT2	CPHX2	up	Coding 5'-UTR	x
chr19:50372392-50373300,-	18675	36.35	3.27	2.132	AKT1S1	CPHX2	up	Coding CDS	x
chr7:77427571-77427810,-	41091	36.35	2.603	2.132	TMEM60	CPHX2	up	Coding 5'-UTR	x
chr17:30696314-30696473,+	13133	36.35	1.64415e+08	2.132	ZNF207	CPHX2	up	Coding CDS	x
chr2:109335889-109336118,+	27584	36.4	5.952	2.113	RANBP2	CPHX2	up	Coding 5'-UTR	x
chr15:40075074-40075181,+	9308	36.7	8.22077e+07	1.981	chr15:40075074-40075181,+	CPHX2	up	Unannotated	x
chr10:64028310-64028603,-	1122	36.7	3.052	1.981	RTKN2	CPHX2	up	Coding 5'-UTR	x
chr1:155142144-155142218,+	20601	36.75	3.3994e+08	1.981	chr1:155142144-155142218,+	CPHX2	up	Unannotated	x
chr17:72869004-72869165,-	14813	36.8	8.1147e+07	1.981	FDXR	CPHX2	up	Coding 5'-UTR	x
chr15:42749585-42749771,-	9462	36.8	1.84967e+08	1.981	ZNF106	CPHX2	up	Coding 5'-UTR	x
chr11:27639398-27639727,-	2561	36.85	1.46253e+08	1.936	LINC00678	CPHX2	up	Noncoding other exon	x
chr2:37423557-37423663,+	29561	36.85	1.872	1.936	LOC100505876	CPHX2	up	Coding 5'-UTR	x
chr5:71615922-71616125,-	36428	36.85	2	1.936	MRPS27	CPHX2	up	Coding 5'-UTR	x
chr7:140156452-140156540,-	39838	36.95	1.64415e+08	1.911	MKRN1	CPHX2	up	Coding CDS
chr21:30671145-30671274,+	25866	37.1	5.353	1.848	BACH1	CPHX2	up	Coding 5'-UTR	x
chrX:48327320-48327550,-	45614	37.1	8.55631e+07	1.848	SLC38A5	CPHX2	up	Intron
chr8:87520725-87521010,-	42809	37.15	1.792	1.816	RMDN1	CPHX2	up	Coding 5'-UTR	x
chr19:14682663-14683003,-	16613	37.2	1.282	1.816	NDUFB7	CPHX2	up	Coding 5'-UTR	x
chr16:2021745-2021943,-	10728	37.3	3.89	1.772	TCRBV20S1	CPHX2	up	Intron	x
chr9:35096526-35096595,-	44097	37.35	1.55281e+08	1.741	PIGO	CPHX2	up	Coding 5'-UTR	x
chr1:172413048-172413353,-	21207	37.45	1.956	1.722	PIGC	CPHX2	up	Coding 5'-UTR	x
chr5:138940908-138941424,+	35103	37.45	1.464	1.722	UBE2D2	CPHX2	up	Coding 5'-UTR	x
chr14:77796103-77796150,+	8867	37.5	8.22077e+07	1.708	GSTZ1	CPHX2	up	Coding CDS	x
chr16:133386-133620,+	10539	37.5	2.32922e+08	1.708	MPG	CPHX2	up	Coding CDS	x
chr15:45365575-45366398,+	9550	37.5	8.55631e+07	1.708	SORD	CPHX2	up	Coding CDS	x
chr19:4653028-4653186,+	18270	37.5	2.92506e+08	1.708	TNFAIP8L1	CPHX2	up	Coding 3'-UTR	x
chr22:17083103-17083105,+	26227	37.55	1.62294e+08	1.697	TPTEP1	CPHX2	up	Noncoding 1st exon	x
chr12:6772212-6772317,-	6471	37.6	1.886	1.662	ING4	CPHX2	up	Coding 5'-UTR	x
chr17:58227271-58227406,+	14433	37.65	1.55281e+08	1.659	CA4	CPHX2	up	Coding 5'-UTR	x
chr2:62104055-62104145,-	29889	37.7	1.71126e+08	1.659	CCT4	CPHX2	up	Coding CDS	x
chr5:79950469-79950654,+	36586	37.75	1.72298e+08	1.621	MSH3	CPHX2	up	Coding 5'-UTR	x
chr15:90814531-90815136,+	10368	37.75	3.42252e+08	1.621	NGRN	CPHX2	up	Coding CDS	x
chr16:56704418-56704483,+	11663	37.8	1.84967e+08	1.605	MT1H	CPHX2	up	Coding CDS
chr19:36128064-36128254,+	17437	37.8	1.84967e+08	1.605	RBM42	CPHX2	up	Coding CDS
chr10:135122854-135122967,+	641	37.85	1.46253e+08	1.59	PRAP1	CPHX2	up	Coding 5'-UTR	x
chr6:74363516-74363723,-	38927	37.85	2.277	1.59	SLC17A5	CPHX2	up	Coding 5'-UTR	x
chr19:571563-571901,-	19109	37.95	1.84967e+08	1.537	chr19:571563-571901,-	CPHX2	up	Unannotated	x
chr17:42143832-42144062,-	13776	37.95	1.23	1.537	LSM12	CPHX2	up	Coding 5'-UTR	x
chr17:33288525-33288994,+	13163	37.95	2.157	1.537	ZNF830	CPHX2	up	Coding 5'-UTR	x
chr16:75703261-75703320,-	12243	38	1.46253e+08	1.537	chr16:75703261-75703320,-	CPHX2	up	Coding CDS	x
chr17:7154514-7154662,-	14752	38	2.92506e+08	1.537	CTDNEP1	CPHX2	up	Coding 5'-UTR	x
chr16:3073646-3074067,-	11262	38	1.342	1.537	HCFC1R1	CPHX2	up	Coding 5'-UTR
chr7:134671137-134671451,+	39731	38.1	1.91	1.537	AGBL3	CPHX2	up	Coding 5'-UTR
chr7:108166473-108166639,-	39431	38.1	2.084	1.537	PNPLA8	CPHX2	up	Coding 5'-UTR	x
chr14:35590980-35591551,-	8250	38.1	2.731	1.537	PPP2R3C	CPHX2	up	Coding 5'-UTR	x
chr9:132575942-132576471,-	43512	38.35	1.84967e+08	1.422	TOR1A	CPHX2	up	Coding CDS
chr6:160114177-160114363,-	37384	38.4	1.284	1.387	SOD2	CPHX2	up	Coding 5'-UTR
chr14:22025595-22025762,-	8001	38.5	8.1147e+07	1.354	chr14:22025595-22025762,-	CPHX2	up	Unannotated	x
chr3:101231731-101231908,+	30575	38.5	1.62294e+08	1.354	chr3:101231731-101231908,+	CPHX2	up	Unannotated
chr2:85555395-85555518,+	30299	38.6	8.22077e+07	1.354	chr2:85555395-85555518,+	CPHX2	up	Unannotated	x
chr15:75312276-75313769,+	10068	38.6	5.753	1.354	SCAMP5	CPHX2	up	Coding 3'-UTR
chr4:44728510-44728651,-	34017	38.65	2.46623e+08	1.326	GNPDA2	CPHX2	up	Coding 5'-UTR	x
chr19:7620495-7620649,+	19406	38.65	1.46253e+08	1.326	PNPLA6	CPHX2	up	Coding CDS	x
chr17:47022224-47022443,+	14066	38.7	9.83	1.326	chr17:47022224-47022443,+	CPHX2	up	Unannotated
chrX:77385637-77385868,-	46042	38.7	1.84967e+08	1.326	TAF9B	CPHX2	up	Coding 3'-UTR
chr10:18948117-18948242,-	732	38.75	1.72298e+08	1.326	chr10:18948117-18948242,-	CPHX2	up	Unannotated
chr7:23145351-23146186,+	40192	38.75	1.513	1.326	KLHL7	CPHX2	up	Coding 5'-UTR	x
chr9:123963917-123964259,-	43203	38.8	1.993	1.296	RAB14	CPHX2	up	Coding 5'-UTR	x
chr1:149871090-149871272,+	20174	38.85	7.405	1.296	BOLA1	CPHX2	up	Coding 5'-UTR
chr6:82957328-82957503,-	38996	38.85	4.883	1.296	IBTK	CPHX2	up	Coding 5'-UTR
chr7:72722695-72722880,-	40926	38.85	1.51	1.296	NSUN5	CPHX2	up	Coding 5'-UTR	x
chr4:24474240-24474529,-	33789	38.85	1.46253e+08	1.296	PPARGC1A	CPHX2	up	Coding 5'-UTR	x
chr1:23637694-23637806,-	22378	38.9	7.523	1.259	HNRNPR	CPHX2	up	Coding CDS	x
chr7:100074900-100075301,-	39151	38.9	8.55631e+07	1.259	TSC22D4	CPHX2	up	Coding 5'-UTR	x
chr9:131873593-131873973,+	43485	39	3.3994e+08	1.259	PPP2R4	CPHX2	up	Coding 5'-UTR	x
chr17:65713832-65714337,+	14619	39.05	1.592	1.245	NOL11	CPHX2	up	Coding 5'-UTR	x
chr3:49720673-49720821,+	32495	39.1	8.55631e+07	1.229	APEH	CPHX2	up	Coding CDS	x
chr12:30907640-30907741,-	5410	39.15	1.64415e+08	1.188	CAPRIN2	CPHX2	up	Coding upstream	x
chr1:71533731-71533980,-	24107	39.15	1.72298e+08	1.188	MIR186	CPHX2	up	Noncoding upstream	x
chr5:176923658-176923877,-	35814	39.15	1.71126e+08	1.188	PDLIM7	CPHX2	up	Intron	x
chr4:68566912-68567175,+	34225	39.2	2.073	1.188	LOC550112	CPHX2	up	Coding 5'-UTR	x
chr1:150131035-150131657,+	20204	39.2	1.84967e+08	1.188	PLEKHO1	CPHX2	up	Coding 5'-UTR	x
chr4:57253491-57253740,-	34125	39.3	2.396	1.179	AASDH	CPHX2	up	Coding 5'-UTR	x
chr10:85904653-85904772,+	1561	39.3	1.55281e+08	1.179	GHITM	CPHX2	up	Coding CDS	x
chr2:56150846-56150973,-	29826	39.35	5.362	1.159	EFEMP1	CPHX2	up	Coding 5'-UTR	x
chr2:233415261-233415454,+	29022	39.35	1.217	1.159	EIF4E2	CPHX2	up	Coding 5'-UTR	x
chr15:78441657-78441772,+	10147	39.35	1.554	1.159	IDH3A	CPHX2	up	Coding 5'-UTR	x
chr2:26413824-26414264,-	29307	39.45	1.55281e+08	1.145	HADHA	CPHX2	up	Coding CDS	x
chr17:57232269-57232894,-	14390	39.45	1.382	1.145	SKA2	CPHX2	up	Coding 5'-UTR	x
chr20:17949236-17949678,-	24540	39.5	1.964	1.123	AK296947|SNX5	CPHX2	up	Coding 5'-UTR	x
chr22:18095578-18095601,-	26263	39.6	1.46253e+08	1.091	ATP6V1E1	CPHX2	up	Coding CDS	x
chr3:9834179-9834808,+	33020	39.65	1.276	1.072	ARPC4|ARPC4-TTLL3	CPHX2	up	Coding 5'-UTR	x
chrUn_gl000220:97082-97182,+	44689	39.65	1.46253e+08	1.072	LOC100507412	CPHX2	up	Noncoding 1st exon	x
chr7:138720886-138720991,+	39800	39.7	8.55631e+07	1.058	chr7:138720886-138720991,+	CPHX2	up	Unannotated	x
chr1:151965020-151965127,-	20386	39.8	8.22077e+07	1.058	S100A10	CPHX2	up	Intron	x
chr2:98280327-98280420,-	30507	39.85	8.55631e+07	1.018	ACTR1B	CPHX2	up	Coding 5'-UTR	x
chr12:107797036-107797137,+	4481	39.85	1.64415e+08	1.018	BTBD11	CPHX2	up	Intron	x
chr15:59949605-59949788,-	9708	39.85	1.265	1.018	GTF2A2	CPHX2	up	Coding 5'-UTR	x
chr16:55523582-55523736,+	11626	39.95	8.1147e+07	1.018	MMP2	CPHX2	up	Coding CDS	x
chr20:34287232-34287378,+	24967	39.95	1.162	1.018	ROMO1	CPHX2	up	Coding 5'-UTR	x
chr15:64679925-64680163,+	9786	39.95	2.56	1.018	TRIP4	CPHX2	up	Coding 5'-UTR	x
chr2:152320493-152320874,+	27936	40	2.32922e+08	0.985	RIF1	CPHX2	up	Coding CDS	x
chr1:6245756-6246876,-	23891	40.05	2.181	0.985	RPL22	CPHX2	up	Coding CDS	x
chr7:100277195-100277778,-	39174	40.1	3.69935e+08	0.985	GIGYF1	CPHX2	up	Coding 3'-UTR	x
chr22:50691450-50691855,-	27409	40.15	1.62294e+08	0.937	MAPK12	CPHX2	up	Coding CDS	x
chr1:120112457-120112581,+	20005	40.2	1.72298e+08	0.937	HSD3BP4	CPHX2	up	Noncoding 1st exon	x
chr19:5916355-5917535,-	19317	40.2	3.663	0.937	RANBP3	CPHX2	up	Coding 3'-UTR	x
chrX:154842467-154842635,-	45307	40.25	2.826	0.937	TMLHE	CPHX2	up	Coding 5'-UTR	x
chr3:12574830-12574886,+	30866	40.25	1.71126e+08	0.937	TSEN2	CPHX2	up	Intron	x
chr5:137910864-137911224,-	35055	40.3	1.34	0.923	HSPA9	CPHX2	up	Coding 5'-UTR	x
chr9:6015551-6015656,-	44254	40.3	2.445	0.923	RANBP6	CPHX2	up	Coding 5'-UTR	x
chr6:27146046-27146427,+	37675	40.35	2.153	0.898	chr6:27146046-27146427,+	CPHX2	up	Unannotated	x
chr17:19764161-19764227,+	12817	40.35	1.64415e+08	0.898	TRNA_Gly	CPHX2	up	Noncoding 1st exon	x
chr19:58816676-58816811,+	19245	40.4	1.348	0.898	LOC113386	CPHX2	up	Noncoding 1st exon	x
chrX:114957704-114957841,-	44859	40.45	1.46253e+08	0.898	chrX:114957704-114957841,-	CPHX2	up	Unannotated	x
chr19:52403346-52403373,-	18772	40.45	1.72298e+08	0.898	ZNF649	CPHX2	up	Coding 5'-UTR	x
chr20:509451-509497,-	25497	40.5	1.55281e+08	0.885	CSNK2A1	CPHX2	up	Intron	x
chr19:47290496-47290850,-	18322	40.5	6.968	0.885	SLC1A5	CPHX2	up	Coding 5'-UTR	x
chr1:173793756-173794150,+	21244	40.55	2.333	0.885	DARS2	CPHX2	up	Coding 5'-UTR	x
chr1:894559-894678,-	24285	40.55	3.088	0.885	NOC2L	CPHX2	up	Coding 5'-UTR	x
chr2:24223450-24223515,+	29175	40.55	4.65844e+08	0.885	UBXN2A	CPHX2	up	Coding 3'-UTR	x
chr20:3748310-3748435,-	25104	40.6	1.209	0.866	C20orf27	CPHX2	up	Coding 5'-UTR	x
chr8:6566092-6566408,+	42629	40.65	1.431	0.866	AGPAT5	CPHX2	up	Coding 5'-UTR	x
chr5:59843244-59843385,+	36279	40.65	8.22077e+07	0.866	PART1	CPHX2	up	Noncoding other exon	x
chr9:129566872-129567313,-	43306	40.75	3.69935e+08	0.819	AX747444	CPHX2	up	Noncoding 1st exon
chr1:213031581-213031711,+	21851	40.8	8.22077e+07	0.819	FLVCR1	CPHX2	up	Coding 5'-UTR
chr11:67166411-67166610,-	3759	40.8	8.55631e+07	0.819	PPP1CA	CPHX2	up	Coding CDS	x
chr19:58101772-58101989,+	19162	40.8	1.84967e+08	0.819	ZIK1	CPHX2	up	Coding CDS	x
chr2:74375538-74375605,+	30147	40.9	8.22077e+07	0.819	BOLA3-AS1	CPHX2	up	Noncoding 1st exon	x
chr3:196163129-196163181,-	31780	40.9	4.65844e+08	0.819	chr3:196163129-196163181,-	CPHX2	up	Unannotated	x
chr1:19923378-19923697,+	21547	40.9	1.346	0.819	MINOS1|MINOS1-NBL1	CPHX2	up	Coding 5'-UTR	x
chr19:13858663-13858768,+	16520	41.05	3.3994e+08	0.769	CCDC130	CPHX2	up	Coding 5'-UTR	x
chr13:46553948-46554113,-	7407	41.05	1.55281e+08	0.769	ZC3H13	CPHX2	up	Coding CDS	x
chr4:162963017-162963143,+	33557	41.1	1.72298e+08	0.769	BC033991	CPHX2	up	Noncoding other exon	x
chr17:40976151-40976315,-	13672	41.1	1.616	0.769	BECN1	CPHX2	up	Coding 5'-UTR	x
chr2:99977739-99978283,+	30539	41.1	3.293	0.769	EIF5B	CPHX2	up	Coding CDS	x
chr16:3023139-3023295,-	11198	41.1	2.43441e+08	0.769	PKMYT1	CPHX2	up	Coding CDS	x
chr3:49027852-49028043,+	32387	41.15	1.46253e+08	0.769	P4HTM	CPHX2	up	Coding CDS	x
chr10:64966952-64967297,-	1130	41.25	1.46253e+08	0.719	JMJD1C	CPHX2	up	Coding CDS	x
chr2:27593344-27593673,+	29411	41.25	2.431	0.719	SNX17	CPHX2	up	Coding 5'-UTR	x
chr15:63340681-63340906,+	9740	41.25	2.522	0.719	TPM1	CPHX2	up	Coding 5'-UTR	x
chr16:4620731-4620851,-	11479	41.4	1.84967e+08	0.677	chr16:4620731-4620851,-	CPHX2	up	Unannotated	x
chr16:89352420-89352671,-	12465	41.5	1.55281e+08	0.677	ANKRD11	CPHX2	up	Coding CDS	x
chr5:7539789-7540124,+	36509	41.55	1.46253e+08	0.677	ADCY2	CPHX2	up	Intron	x
chr17:18110149-18110322,+	12752	41.55	3.24588e+08	0.677	ALKBH5	CPHX2	up	Coding CDS	x
chr11:6632895-6633111,-	3696	41.65	1.72298e+08	0.677	TAF10	CPHX2	up	Coding CDS
chr16:89962399-89962490,+	12536	41.7	1.62294e+08	0.632	TCF25	CPHX2	up	Coding CDS	x
chr1:224338794-224338877,+	22046	41.8	1.64415e+08	0.632	FBXO28	CPHX2	up	Intron	x
chr2:1635933-1638121,-	28066	41.8	2.305	0.632	PXDN	CPHX2	up	Coding CDS
chr5:68661048-68661463,-	36381	41.8	1.71126e+08	0.632	TAF9	CPHX2	up	Coding CDS	x
chr11:111749948-111750329,+	1932	41.9	1.649	0.632	C11orf1	CPHX2	up	Coding 5'-UTR	x
chr17:7591628-7591955,+	15069	42	2.669	0.575	WRAP53	CPHX2	up	Coding 5'-UTR	x
chr11:73881822-73882048,-	4004	42.05	1.72298e+08	0.575	C2CD3	CPHX2	up	Coding 5'-UTR
chr19:39398469-39399129,+	17713	42.05	1.62294e+08	0.575	NFKBIB	CPHX2	up	Coding 3'-UTR	x
chr11:58345378-58345757,-	3041	42.15	3.28831e+08	0.575	LPXN	CPHX2	up	Coding 5'-UTR	x
chr15:38432110-38432598,-	9301	42.2	1.72298e+08	0.551	chr15:38432110-38432598,-	CPHX2	up	Unannotated	x
chr7:149281624-149281727,-	39976	42.2	1.62294e+08	0.551	ZNF767	CPHX2	up	Intron	x
chr12:123717738-123718102,+	4980	42.25	1.662	0.551	C12orf65	CPHX2	up	Coding 5'-UTR	x
chr18:59854110-59854290,-	15892	42.25	1.72298e+08	0.551	PIGN	CPHX2	up	Coding 5'-UTR	x
chr12:121838396-121838631,+	4870	42.35	8.22077e+07	0.518	BC029038	CPHX2	up	Noncoding 1st exon	x
chr13:113917804-113918540,+	7052	42.35	1.71126e+08	0.518	CUL4A	CPHX2	up	Coding CDS	x
chr16:4475835-4476027,+	11453	42.35	2.937	0.518	DNAJA3	CPHX2	up	Coding 5'-UTR	x
chr10:116697907-116698236,+	365	42.35	2.933	0.518	TRUB1	CPHX2	up	Coding 5'-UTR	x
chr1:18737131-18737170,+	21457	42.4	1.71126e+08	0.518	chr1:18737131-18737170,+	CPHX2	up	Unannotated	x
chr6:34738068-34738172,+	38342	42.4	2.56689e+08	0.518	SNRPC	CPHX2	up	Coding CDS	x
chr19:57874788-57875071,+	19140	42.4	1.739	0.518	ZNF547	CPHX2	up	Coding 5'-UTR	x
chr1:114689140-114689285,-	19875	42.45	8.55631e+07	0.518	SYT6	CPHX2	up	Intron	x
chr20:32307901-32308243,-	24842	42.5	6.518	0.518	PXMP4	CPHX2	up	Coding 5'-UTR	x
chr11:71625970-71626012,+	3921	42.6	1.64415e+08	0.518	chr11:71625970-71626012,+	CPHX2	up	Unannotated	x
chr1:24019195-24019249,+	22415	42.6	3.756	0.518	RPL11	CPHX2	up	Coding CDS	x
chr1:9219112-9219231,+	24331	42.7	8.55631e+07	0.468	chr1:9219112-9219231,+	CPHX2	up	Unannotated	x
chr4:16192121-16192264,-	33555	42.7	2.46623e+08	0.468	TAPT1	CPHX2	up	Coding 3'-UTR	x
chr1:16133842-16134193,-	20991	42.7	2.772	0.468	UQCRHL	CPHX2	up	Coding 5'-UTR	x
chr17:15621913-15622273,+	12655	42.7	1.64415e+08	0.468	ZNF286A	CPHX2	up	Coding 3'-UTR
chr5:133311562-133311697,-	34891	42.75	1.71126e+08	0.468	VDAC1	CPHX2	up	Coding CDS	x
chr8:41479010-41479342,+	42434	42.95	1.72298e+08	0.468	AGPAT6	CPHX2	up	Coding 3'-UTR	x
chr5:172755309-172755503,-	35694	42.95	3.399	0.468	STC2	CPHX2	up	Coding 5'-UTR	x
chr15:64673525-64673758,-	9783	43	1.491	0.468	KIAA0101	CPHX2	up	Coding 5'-UTR	x
chr19:37019121-37019289,-	17539	43	4.061	0.468	ZNF260	CPHX2	up	Coding 5'-UTR	x
chr20:31444102-31444213,-	24810	43.1	1.72298e+08	0.468	chr20:31444102-31444213,-	CPHX2	up	Unannotated	x
chr9:140509528-140509646,+	43838	43.15	1.72298e+08	0.406	ARRDC1	CPHX2	up	Coding CDS	x
chr17:11900904-11901086,+	12594	43.15	1.46253e+08	0.406	chr17:11900904-11901086,+	CPHX2	up	Unannotated	x
chr19:32836484-32836640,+	17284	43.15	17.405	0.406	ZNF507	CPHX2	up	Coding 5'-UTR	x
chr1:156965548-156965730,-	20839	43.2	1.84967e+08	0.406	ARHGEF11	CPHX2	up	Intron	x
chr8:109455806-109455932,+	41561	43.2	2.753	0.406	EMC2	CPHX2	up	Coding 5'-UTR	x
chr13:27829202-27829239,+	7192	43.2	1.64415e+08	0.406	SNORD102	CPHX2	up	Noncoding 1st exon	x
chr15:40675103-40675307,+	9341	43.25	1.341	0.406	KNSTRN	CPHX2	up	Coding CDS
chr20:57556301-57556424,+	25609	43.25	2.555	0.406	NELFCD	CPHX2	up	Coding 5'-UTR	x
chr2:231944875-231945028,+	28947	43.35	1.64415e+08	0.406	PSMD1	CPHX2	up	Coding CDS	x
chr12:105380046-105380245,+	4456	43.4	1.399	0.406	C12orf45	CPHX2	up	Coding 5'-UTR	x
chr16:1819703-1820190,+	10647	43.45	2.43441e+08	0.406	MAPK8IP3	CPHX2	up	Coding 3'-UTR
chr19:7694527-7694837,+	19416	43.45	1.527	0.406	PET100	CPHX2	up	Coding 5'-UTR
chr6:116575141-116575285,-	36921	43.45	1.64415e+08	0.406	TSPYL4	CPHX2	up	Coding 5'-UTR	x
chr19:50308871-50309034,+	18650	43.5	8.55631e+07	0.406	AP2A1	CPHX2	up	Coding 5'-UTR	x
chr10:43904821-43904998,+	984	43.5	2.92506e+08	0.406	chr10:43904821-43904998,+	CPHX2	up	Unannotated	x
chr19:9938391-9938740,+	19547	43.6	1.171	0.341	UBL5	CPHX2	up	Coding 5'-UTR
chrX:119753804-119754131,+	44920	43.65	3.69935e+08	0.341	MCTS1	CPHX2	up	Coding 3'-UTR	x
chr1:171482197-171482311,+	21173	43.65	3.44597e+08	0.341	PRRC2C	CPHX2	up	Coding CDS	x
chr19:49314067-49314395,-	18506	43.7	1.624	0.341	BCAT2	CPHX2	up	Coding 5'-UTR	x
chr2:209051694-209051851,-	28636	43.7	8.22077e+07	0.341	C2orf80	CPHX2	up	Coding 5'-UTR	x
chr6:158589308-158589552,+	37354	43.7	2.415	0.341	GTF2H5	CPHX2	up	Coding 5'-UTR	x
chr2:242448683-242448825,-	29199	43.7	1.64415e+08	0.341	STK25	CPHX2	up	Coding 5'-UTR
chr17:73775738-73776031,-	14918	43.75	1.287	0.341	H3F3B	CPHX2	up	Coding 5'-UTR
chr17:45752007-45752148,+	13969	43.75	3.10562e+08	0.341	KPNB1	CPHX2	up	Coding CDS
chr3:185261902-185261939,-	31617	43.75	1.64415e+08	0.341	LIPH	CPHX2	up	Intron
chr11:2905047-2905404,-	2577	43.8	3.44597e+08	0.341	CDKN1C	CPHX2	up	Coding CDS
chr17:45761593-45761737,+	13981	43.8	1.84967e+08	0.341	chr17:45761593-45761737,+	CPHX2	up	Unannotated
chr16:20911989-20912211,+	10755	43.8	2.884	0.341	LYRM1	CPHX2	up	Coding 5'-UTR	x
chr8:117778673-117778952,+	41621	43.8	2.014	0.341	UTP23	CPHX2	up	Coding 5'-UTR	x
chr1:231664194-231664382,-	22268	43.85	1.702	0.341	chr1:231664194-231664382,-	CPHX2	up	Unannotated
chr18:34654767-34655361,+	15698	43.95	1.72298e+08	0.341	KIAA1328	CPHX2	up	Coding 3'-UTR	x
chr1:41445305-41445501,+	23363	44	2.18	0.341	CTPS1	CPHX2	up	Coding 5'-UTR
chr5:176885059-176885703,-	35803	44	1.84967e+08	0.341	DBN1	CPHX2	up	Coding CDS
chr20:2635976-2636163,+	24675	44	1.72298e+08	0.341	NOP56	CPHX2	up	Coding CDS	x
chrX:16888161-16888590,-	45342	44.1	1.714	0.341	RBBP7	CPHX2	up	Coding 5'-UTR	x
chr1:12090061-12090181,+	20033	44.2	2.32922e+08	0.341	MIIP	CPHX2	up	Coding CDS	x
chr11:126138937-126139274,+	2285	44.25	1.587	0.341	FOXRED1	CPHX2	up	Coding 5'-UTR	x
chr15:77197574-77197799,-	10124	44.25	1.71126e+08	0.341	SCAPER	CPHX2	up	Coding 5'-UTR	x
chr17:15466751-15466927,-	12641	44.3	2.286	0.341	TVP23C|TVP23C-CDRT4	CPHX2	up	Coding 5'-UTR	x
chr16:29869868-29870650,-	11140	44.35	5.16895e+08	0.281	CDIPT	CPHX2	up	Coding CDS	x
chr2:25896222-25896400,-	29287	44.35	1.55281e+08	0.281	DTNB	CPHX2	up	Coding 5'-UTR	x
chr1:59249658-59249742,-	23873	44.35	1.71126e+08	0.281	JUN	CPHX2	up	Coding 5'-UTR	x
chr16:74338227-74338292,+	12160	44.35	1.64415e+08	0.281	PSMD7	CPHX2	up	Coding CDS	x
chr12:7023637-7023823,+	6571	44.4	3.797	0.281	ENO2	CPHX2	up	Coding 5'-UTR	x
chr3:133524550-133524846,+	31039	44.4	1.572	0.281	SRPRB	CPHX2	up	Coding 5'-UTR
chr19:12305829-12305947,+	16329	44.5	3.56	0.281	AK023304|AX721123	CPHX2	up	Noncoding 1st exon	x
chr5:131132909-131133032,+	34840	44.5	8.55631e+07	0.281	chr5:131132909-131133032,+	CPHX2	up	Unannotated	x
chr1:226250818-226251005,+	22115	44.5	4.012	0.281	H3F3A	CPHX2	up	Intron	x
chr15:66160486-66160537,-	9868	44.55	1.84967e+08	0.281	chr15:66160486-66160537,-	CPHX2	up	Unannotated	x
chr6:53224335-53224608,+	38813	44.6	1.72298e+08	0.281	chr6:53224335-53224608,+	CPHX2	up	Unannotated	x
chr2:127453576-127454046,+	27731	44.65	1.72298e+08	0.281	GYPC	CPHX2	up	Coding CDS	x
chr10:104221133-104221207,+	180	44.65	1.71126e+08	0.281	TMEM180	CPHX2	up	Coding 5'-UTR	x
chr22:38082278-38082482,+	26922	44.75	1.553	0.281	NOL12|TRIOBP	CPHX2	up	Coding 5'-UTR	x
chr20:1305987-1306176,+	24470	44.75	8.55631e+07	0.281	SDCBP2-AS1	CPHX2	up	Noncoding 1st exon	x
chr17:75462513-75462632,+	15047	44.8	8.55631e+07	0.281	SEPT9	CPHX2	up	Intron	x
chr2:61372167-61372331,+	29860	44.8	1.794	0.281	C2orf74	CPHX2	up	Coding 5'-UTR	x
chr16:25122530-25122595,-	10948	44.85	1.55281e+09	0.281	chr16:25122530-25122595,-	CPHX2	up	Unannotated	x
chr6:43021988-43022218,-	38614	44.95	1.72298e+08	0.281	CUL7	CPHX2	up	Coding upstream	x
chr11:93394709-93394964,+	4279	45	1.6	0.281	KIAA1731	CPHX2	up	Coding 5'-UTR	x
chr20:31407592-31407834,+	24801	45	2.063	0.281	MAPRE1	CPHX2	up	Coding 5'-UTR	x
chr19:44084652-44085008,+	18080	45	4.702	0.281	PINLYP	CPHX2	up	Coding 5'-UTR	x
chr20:43129763-43129919,-	25204	45	1.46253e+08	0.281	SERINC3	CPHX2	up	Coding CDS	x
chr2:201173672-201173723,+	28437	45.05	8.22077e+07	0.281	SPATS2L	CPHX2	up	Coding 5'-UTR	x
chr16:25026730-25026877,+	10940	45.2	1.64415e+08	0.203	chr16:25026730-25026877,+	CPHX2	up	Unannotated	x
chr7:44858431-44858468,+	40561	45.2	3.28831e+08	0.203	chr7:44858431-44858468,+	CPHX2	up	Unannotated	x
chr4:7069698-7069960,-	34251	45.2	1.339	0.203	GRPEL1	CPHX2	up	Coding 5'-UTR	x
chr12:111158411-111158614,-	4597	45.2	2.32922e+08	0.203	PPP1CC	CPHX2	up	Coding 3'-UTR	x
chr20:33999915-34000185,+	24936	45.25	7.137	0.203	chr20:33999915-34000185,+	CPHX2	up	Unannotated	x
chr5:122111049-122111154,+	34751	45.25	1.71126e+08	0.203	SNX2	CPHX2	up	Coding 5'-UTR	x
chr16:89348696-89352118,-	12464	45.3	2.165	0.203	ANKRD11	CPHX2	up	Coding CDS	x
chr4:128886413-128886752,+	33330	45.35	5.039	0.203	C4orf29	CPHX2	up	Coding 5'-UTR	x
chr1:26560644-26560801,+	22634	45.35	2.228	0.203	CEP85	CPHX2	up	Coding 5'-UTR	x
chr19:13041426-13041536,-	16458	45.35	8.55631e+07	0.203	FARSA	CPHX2	up	Coding CDS	x
chr3:38180068-38180329,+	32005	45.35	5.206	0.203	MYD88	CPHX2	up	Coding 5'-UTR	x
chr17:6917486-6917790,+	14694	45.35	1.71126e+08	0.203	RNASEK-C17orf49	CPHX2	up	Coding 5'-UTR	x
chr5:118604374-118604602,+	34729	45.35	2.32922e+08	0.203	TNFAIP8	CPHX2	up	Coding 5'-UTR	x
chr4:153443248-153443291,-	33500	45.4	1.72298e+08	0.203	FBXW7	CPHX2	up	Intron	x
chr18:657769-657947,+	15929	45.4	9.412	0.203	TYMS	CPHX2	up	Coding CDS	x
chr11:123613667-123613708,-	2209	45.45	1.62294e+08	0.203	chr11:123613667-123613708,-	CPHX2	up	Unannotated	x
chr16:30035860-30036462,-	11166	45.45	2.32922e+08	0.203	FAM57B	CPHX2	up	Coding 3'-UTR	x
chr2:216877956-216878099,-	28695	45.45	2.051	0.203	MREG	CPHX2	up	Coding 5'-UTR	x
chr1:10464237-10464373,+	19617	45.45	1.72298e+08	0.203	PGD	CPHX2	up	Coding CDS	x
chr6:43026969-43027177,-	38619	45.5	1.807	0.203	MRPL2	CPHX2	up	Coding 5'-UTR	x
chr6:26240620-26240708,+	37634	45.55	2.43441e+08	0.203	chr6:26240620-26240708,+	CPHX2	up	Unannotated	x
chr19:7991735-7991919,-	19437	45.55	8.22077e+07	0.203	TIMM44	CPHX2	up	Coding 3'-UTR	x
chr12:6710455-6710683,-	6463	45.6	1.84967e+08	0.203	CHD4	CPHX2	up	Coding CDS	x
chr2:11412793-11412836,+	27645	45.65	1.72298e+08	0.203	chr2:11412793-11412836,+	CPHX2	up	Unannotated	x
chr17:4046870-4047149,+	13604	45.65	1.72298e+08	0.203	CYB5D2	CPHX2	up	Coding 5'-UTR
chr3:52084569-52084661,-	32624	45.65	1.64415e+08	0.203	DUSP7	CPHX2	up	Coding 3'-UTR
chr22:29663881-29664338,+	26603	45.65	1.715	0.203	EWSR1	CPHX2	up	Coding 5'-UTR
chr22:41940267-41940600,-	27177	45.65	3.259	0.203	POLR3H	CPHX2	up	Coding 5'-UTR	x
chr19:56989193-56989750,+	19100	45.65	2.449	0.203	ZNF667-AS1	CPHX2	up	Noncoding 1st exon	x
chr5:150537241-150537392,-	35439	45.7	2.32922e+08	0.203	ANXA6	CPHX2	up	Coding 5'-UTR	x
chr7:116502560-116502704,+	39473	45.7	1.689	0.203	CAPZA2	CPHX2	up	Coding 5'-UTR	x
chr14:23426125-23426371,-	8045	45.7	1.965	0.203	HAUS4	CPHX2	up	Coding 5'-UTR	x
chr2:201753663-201754077,-	28457	45.7	3.149	0.203	PPIL3	CPHX2	up	Coding 5'-UTR	x
chr2:219252506-219252683,+	28762	45.8	1.72298e+08	0.203	SLC11A1	CPHX2	up	Coding CDS	x
chr18:3450112-3450503,+	15689	45.8	1.653	0.203	TGIF1	CPHX2	up	Coding 5'-UTR	x
chr7:2353963-2354084,-	40226	45.85	7.429	0.203	SNX8	CPHX2	up	Coding 5'-UTR	x
chr22:35245042-35245089,+	26797	45.9	3.88203e+08	0.203	chr22:35245042-35245089,+	CPHX2	up	Unannotated	x
chr11:842414-842573,-	4181	45.9	1.342	0.203	POLR2L	CPHX2	up	Coding 5'-UTR
chr1:156281832-156282001,-	20763	45.95	2.304	0.203	CCT3	CPHX2	up	Coding CDS	x
chr10:102295683-102295892,+	86	45.95	4.127	0.203	HIF1AN	CPHX2	up	Coding 5'-UTR	x
chr8:120844919-120845103,-	41647	45.95	1.64415e+08	0.203	TAF2	CPHX2	up	Coding 5'-UTR	x
chr2:220118578-220118718,-	28836	45.95	1.288	0.203	TUBA4A	CPHX2	up	Coding 5'-UTR	x
chr3:38164534-38164605,-	32000	46	1.84967e+08	0.203	ACAA1	CPHX2	up	Coding CDS	x
chr14:35100104-35100146,+	8235	46	20.137	0.203	chr14:35100104-35100146,+	CPHX2	up	Unannotated	x
chrX:22010741-22010830,+	45378	46	1.72298e+08	0.203	SMS	CPHX2	up	Coding CDS	x
chr2:219618875-219619381,+	28797	46	1.72298e+08	0.203	TTLL4	CPHX2	up	Coding CDS	x
chr6:52284988-52285314,+	38783	46.1	3.038	0.203	EFHC1	CPHX2	up	Coding 5'-UTR	x
chr13:98628861-98629040,+	7644	46.1	1.935	0.203	IPO5	CPHX2	up	Coding 5'-UTR
chr1:151319354-151319586,+	20338	46.15	1.592	0.203	chr1:151319354-151319586,+	CPHX2	up	Unannotated
chr14:20811677-20811846,+	7886	46.15	2.307	0.203	PARP2	CPHX2	up	Coding 5'-UTR
chr9:128509611-128509931,+	43298	46.15	8.55631e+07	0.203	PBX3	CPHX2	up	Coding 5'-UTR
chr11:113644285-113644535,-	1966	46.15	7.293	0.203	ZW10	CPHX2	up	Coding 5'-UTR	x
chr21:35147087-35147123,+	25963	46.2	1.62294e+08	0.203	ITSN1	CPHX2	up	Coding CDS	x
chr1:116943599-116943628,+	19932	46.3	2.46623e+08	0.203	ATP1A1	CPHX2	up	Coding CDS	x
chr2:170430217-170430452,-	28096	46.3	2.32922e+08	0.203	FASTKD1	CPHX2	up	Coding 5'-UTR	x
chr14:92549497-92549573,-	9003	46.35	1.72298e+08	0.203	ATXN3	CPHX2	up	Coding 5'-UTR	x
chr16:29973392-29973453,+	11154	46.4	2.151	0.203	TMEM219	CPHX2	up	Coding 5'-UTR	x
chr4:100870445-100870533,-	33089	46.55	2.32922e+08	0.203	H2AFZ	CPHX2	up	Coding CDS	x
chr2:10270390-10271157,+	27500	46.55	1.71126e+08	0.203	RRM2	CPHX2	up	Coding 3'-UTR	x
chr6:7582924-7583009,+	38935	46.7	1.71126e+08	0.124	DSP	CPHX2	up	Coding CDS	x
chr3:7401275-7401328,-	32916	46.8	8.55631e+08	0.124	chr3:7401275-7401328,-	CPHX2	up	Unannotated
chr6:8102668-8102901,-	38993	46.8	1.506	0.124	EEF1E1	CPHX2	up	Coding 5'-UTR	x
chr19:39421110-39421383,-	17722	46.85	2.057	0.124	SARS2	CPHX2	up	Coding 5'-UTR	x
chr9:139296515-139297078,-	43743	46.85	2.56689e+08	0.124	SDCCAG3	CPHX2	up	Coding 3'-UTR	x
chr9:134109098-134109239,+	43574	46.9	8.22077e+07	0.124	chr9:134109098-134109239,+	CPHX2	up	Unannotated	x
chr22:31043100-31043347,+	26684	46.9	7.517	0.124	SLC35E4	CPHX2	up	Coding 3'-UTR	x
chr20:1880957-1881071,-	24576	46.95	1.684	0.124	chr20:1880957-1881071,-	CPHX2	up	Unannotated	x
chr6:27342905-27343065,-	37683	46.95	2.56689e+08	0.124	ZNF204P	CPHX2	up	Coding 5'-UTR	x
chr3:57124455-57124739,-	32756	47.05	1.72298e+08	0.124	IL17RD	CPHX2	up	Coding 3'-UTR	x
chr12:6978237-6978347,+	6534	47.05	1.84967e+08	0.124	TPI1	CPHX2	up	Coding 5'-UTR
chr2:85198499-85198590,+	30261	47.15	2.92506e+08	0.124	KCMF1	CPHX2	up	Coding 5'-UTR	x
chr6:43655377-43655665,-	38682	47.15	1.975	0.124	MRPS18A	CPHX2	up	Coding 5'-UTR	x
chr17:40950486-40950851,-	13667	47.2	1.419	0.124	COA3	CPHX2	up	Coding 5'-UTR	x
chr6:27861199-27861555,+	37720	47.2	3.10562e+08	0.124	HIST1H2BO	CPHX2	up	Coding 5'-UTR	x
chr6:24720948-24721126,-	37578	47.25	1.71126e+08	0.124	chr6:24720948-24721126,-	CPHX2	up	Unannotated	x
chr14:50319357-50319588,-	8351	47.25	2.039	0.124	NEMF	CPHX2	up	Coding 5'-UTR	x
chrX:57021806-57021998,-	45815	47.25	1.64415e+08	0.124	SPIN3	CPHX2	up	Coding 5'-UTR	x
chr1:1310501-1310767,-	20055	47.3	1.574	0.124	AURKAIP1	CPHX2	up	Coding 5'-UTR	x
chr5:42756866-42756987,+	36173	47.35	1.798	0.124	CCDC152	CPHX2	up	Coding 5'-UTR	x
chr1:156108279-156108620,+	20730	47.35	3.69935e+08	0.124	LMNA	CPHX2	up	Coding CDS	x
chr14:71276586-71277108,+	8693	47.45	7.673	0.124	chr14:71276586-71277108,+	CPHX2	up	Unannotated	x
chr16:29749064-29749280,+	11110	47.5	1.64415e+08	0.124	chr16:29749064-29749280,+	CPHX2	up	Unannotated	x
chr11:118436561-118436808,-	2055	47.55	3.613	0.124	IFT46	CPHX2	up	Coding 5'-UTR	x
chr19:54710417-54710592,+	18959	47.55	3.42252e+08	0.124	RPS9	CPHX2	up	Coding 3'-UTR	x
RIBO_U13369.1:40146-40217,-	4	47.6	2.92506e+08	0.124	RIBO_U13369.1:40146-40217,-	CPHX2	up	Unannotated	x
chr1:28156979-28157285,-	22732	47.65	1.55281e+08	0.124	chr1:28156979-28157285,-	CPHX2	up	Unannotated	x
chr1:26900722-26901334,+	22663	47.8	1.64415e+08	0.124	RPS6KA1	CPHX2	up	Coding 3'-UTR
chr9:71650940-71651027,+	44275	47.85	1.71126e+08	0.124	FXN	CPHX2	up	Intron	x
chr10:103921328-103921419,+	159	47.9	1.84967e+08	0.124	NOLC1	CPHX2	up	Coding CDS	x
chr7:151216546-151216871,-	40031	47.9	2.572	0.124	RHEB	CPHX2	up	Coding 5'-UTR	x
chr17:26901714-26901839,-	12946	47.95	1.72298e+08	0.124	ALDOC	CPHX2	up	Coding CDS
chr13:31036675-31036847,-	7240	47.95	2.534	0.124	HMGB1	CPHX2	up	Coding CDS
chr11:134093769-134093903,-	2366	48	3.965	0.124	NCAPD3	CPHX2	up	Coding 5'-UTR	x
chr9:138372519-138372626,-	43710	48.05	1.46253e+08	0.124	AK096249	CPHX2	up	Coding 5'-UTR
chr1:235491084-235491605,-	22361	48.05	1.941	0.124	ARID4B	CPHX2	up	Coding 5'-UTR	x
chr17:18759329-18759561,-	12788	48.05	1.969	0.124	chr17:18759329-18759561,-	CPHX2	up	Unannotated	x
chr20:21918284-21918511,+	24601	48.05	1.64415e+08	0.124	chr20:21918284-21918511,+	CPHX2	up	Unannotated	x
chr7:148726029-148726166,+	39956	48.1	1.71126e+08	0.124	chr7:148726029-148726166,+	CPHX2	up	Unannotated	x
chr11:7927419-7927837,-	4130	48.1	2.56689e+08	0.124	LOC283299	CPHX2	up	Noncoding 1st exon	x
chr12:96429139-96429477,-	6912	48.1	1.417	0.124	LTA4H	CPHX2	up	Coding 5'-UTR	x
chr19:57751616-57751937,-	19119	48.15	2.46623e+08	0.124	chr19:57751616-57751937,-	CPHX2	up	Unannotated	x
chr16:28503205-28503500,-	11037	48.15	2.877	0.124	CLN3	CPHX2	up	Coding 5'-UTR	x
chr20:34262986-34263063,-	24965	48.15	2.43441e+08	0.124	NFS1	CPHX2	up	Coding CDS	x
chr2:232573678-232573719,+	28997	48.15	3.28831e+08	0.124	PTMA	CPHX2	up	Intron	x
chr16:30546347-30546528,+	11227	48.25	5.22	0.124	AK056973	CPHX2	up	Noncoding 1st exon
chr17:36981419-36981634,-	13349	48.25	1.774	0.124	CWC25	CPHX2	up	Coding 5'-UTR
chr2:27545919-27545982,-	29391	48.3	1.407	0.124	MPV17	CPHX2	up	Coding 5'-UTR	x
chr4:122791433-122791691,-	33295	48.35	1.472	0.124	BBS7	CPHX2	up	Coding 5'-UTR	x
chr12:54653486-54653604,+	5985	48.35	1.71126e+08	0.124	chr12:54653486-54653604,+	CPHX2	up	Unannotated
chr7:91509944-91510058,-	41161	48.35	4.174	0.124	MTERF	CPHX2	up	Coding 5'-UTR
chr14:50099944-50100742,-	8338	48.45	2.32922e+08	0.124	DNAAF2	CPHX2	up	Coding CDS	x
chr4:154178451-154178771,+	33513	48.45	1.84967e+08	0.124	TRIM2	CPHX2	up	Coding 5'-UTR	x
chr14:21853531-21854217,-	7966	48.5	2.56689e+08	0.124	CHD8	CPHX2	up	Coding CDS	x
chr22:17985439-17985549,-	26250	48.5	1.84967e+08	0.124	chr22:17985439-17985549,-	CPHX2	up	Unannotated	x
chr8:144699575-144699727,-	41857	48.5	1.687	0.124	TSTA3	CPHX2	up	Coding 5'-UTR
chr12:56754187-56754342,+	6163	48.6	1.64415e+08	0.124	chr12:56754187-56754342,+	CPHX2	up	Unannotated
chr7:151329155-151329293,-	40034	48.6	1.72298e+08	0.124	PRKAG2	CPHX2	up	Coding 5'-UTR
chr8:101730315-101730508,-	41455	48.65	3.42252e+08	0.124	PABPC1	CPHX2	up	Coding CDS	x
chr7:106868433-106868550,+	39407	48.7	1.72298e+08	0.079	chr7:106868433-106868550,+	CPHX2	up	Unannotated	x
chr1:155232803-155233189,-	20635	48.7	1.64415e+08	0.079	CLK2	CPHX2	up	Coding CDS	x
chr17:37008857-37008985,-	13355	48.75	2.868	0	RPL23	CPHX2	up	Coding CDS	x
chr10:73975758-73975947,+	1339	48.8	1.218	0	ANAPC16	CPHX2	up	Coding 5'-UTR	x
chr1:40218966-40219297,+	23319	48.8	2.92506e+08	0	PPIE	CPHX2	up	Coding CDS	x
chr17:7481067-7481234,+	15018	48.8	7.31266e+08	0	SENP3-EIF4A1	CPHX2	up	Coding CDS	x
chr6:31504277-31504429,-	37996	48.85	2.92506e+08	0	ATP6V1G2-DDX39B|DDX39B	CPHX2	up	Coding CDS	x
chr20:60714131-60714252,-	25643	48.9	1.72298e+08	0	PSMA7	CPHX2	up	Coding CDS
chr2:188312942-188313042,-	28309	48.95	1.71126e+08	0	CALCRL	CPHX2	up	Coding 5'-UTR	x
chr19:18314683-18314875,-	16833	49	1.72298e+08	0	RAB3A	CPHX2	up	Coding 5'-UTR	x
chr19:36582214-36582483,+	17493	49	3.28831e+08	0	WDR62	CPHX2	up	Coding CDS
chr19:39123243-39123318,+	17654	49.05	1.84967e+08	0	EIF3K	CPHX2	up	Coding CDS	x
chr3:49017789-49017966,+	32378	49.1	2.46623e+08	0	ARIH2	CPHX2	up	Coding CDS	x
chr3:51705211-51705304,+	32602	49.15	3.10562e+08	0	TEX264	CPHX2	up	Coding 5'-UTR
chrX:54470854-54471777,+	45780	49.15	4.467	0	TSR2	CPHX2	up	Coding CDS	x
chr6:90539557-90539786,+	39096	49.2	2.116	0	CASP8AP2	CPHX2	up	Coding 5'-UTR	x
chr3:142166745-142166912,-	31167	49.2	1.55281e+08	0	XRN1	CPHX2	up	Coding 5'-UTR	x
chr2:9770288-9770750,-	30497	49.2	1.445	0	YWHAQ	CPHX2	up	Coding 5'-UTR	x
chr11:47185988-47186900,-	2858	49.25	3.42252e+08	0	ARFGAP2	CPHX2	up	Coding 3'-UTR	x
chr2:183580959-183581199,+	28285	49.25	2.574	0	DNAJC10	CPHX2	up	Coding 5'-UTR	x
chr4:39511973-39512075,-	33921	49.25	1.64415e+08	0	UGDH	CPHX2	up	Coding CDS	x
chr18:12702564-12702769,-	15493	49.3	8.822	0	CEP76	CPHX2	up	Coding 5'-UTR
chr5:162930084-162930430,+	35584	49.35	1.931	0	MAT2B	CPHX2	up	Coding 5'-UTR	x
chr14:92622826-92622975,+	9010	49.4	1.72298e+08	0	CPSF2	CPHX2	up	Coding CDS	x
chr12:56504970-56505130,+	6097	49.45	1.72298e+08	0	PA2G4	CPHX2	up	Coding CDS	x
chr19:59010484-59010654,-	19274	49.45	1.758	0	SLC27A5	CPHX2	up	Coding CDS	x
chr11:61560007-61560141,-	3137	49.45	1.388	0	TMEM258	CPHX2	up	Coding 5'-UTR	x
chr12:56320860-56321046,-	6053	49.5	3.42252e+08	0	WIBG	CPHX2	up	Coding 5'-UTR	x
chr1:11333234-11333424,+	19816	49.55	4.64	0	UBIAD1	CPHX2	up	Coding 5'-UTR	x
chr6:26538499-26538755,+	37651	49.65	1.864	0	HMGN4	CPHX2	up	Coding 5'-UTR	x
chr17:73900807-73901035,-	14940	49.65	1.944	0	MRPL38	CPHX2	up	Coding 5'-UTR	x
chr7:86848768-86849170,-	41136	49.65	1.64415e+08	0	TMEM243	CPHX2	up	Coding 5'-UTR	x
chr2:70889522-70890328,-	30047	49.7	1.84967e+08	0	ADD2	CPHX2	up	Coding 3'-UTR	x
chr1:203830546-203831312,+	21685	49.7	1.261	0	SNRPE	CPHX2	up	Coding 5'-UTR	x
chr1:113368135-113368482,-	19822	49.8	3.831	0	AX748125	CPHX2	up	Noncoding other exon	x
chr6:32097872-32098132,-	38130	49.8	4.868	0	FKBPL	CPHX2	up	Coding 5'-UTR	x
chr15:25200334-25200608,+	9141	49.8	2.46623e+08	0	SNRPN|SNURF	CPHX2	up	Intron	x
chr5:140044378-140044607,+	35170	49.8	2.307	0	WDR55	CPHX2	up	Coding 5'-UTR	x
chr12:8123096-8123444,-	6768	49.85	3.821	0	chr12:8123096-8123444,-	CPHX2	up	Unannotated	x
chr7:12765570-12765655,-	39555	49.85	2.46623e+08	0	chr7:12765570-12765655,-	CPHX2	up	Unannotated	x
chr1:6445711-6445884,-	23969	49.9	1.72298e+08	0	ACOT7	CPHX2	up	Coding 5'-UTR	x
chr1:151031955-151032186,-	20300	49.9	2.092	0	CDC42SE1	CPHX2	up	Coding 5'-UTR	x
chr22:30824580-30824899,+	26673	49.9	3.10562e+08	0	MTFP1	CPHX2	up	Coding CDS	x
chr3:52570488-52570860,+	32669	49.95	1.655	0	SMIM4	CPHX2	up	Coding 5'-UTR	x
chr19:40336931-40337097,-	17824	50	1.664	0	FBL	CPHX2	up	Coding 5'-UTR	x
chr1:151734859-151734956,-	20373	50	2.32922e+08	0	MRPL9	CPHX2	up	Coding CDS	x
chr12:49259533-49259658,-	5692	50	3.3994e+08	0	RND1	CPHX2	up	Coding 5'-UTR	x
chr8:98863643-98864627,+	42933	50.05	2.818	0	LAPTM4B	CPHX2	up	Coding CDS	x
chr11:6704124-6704757,-	3746	50.05	1.565	0	MRPL17	CPHX2	up	Coding 5'-UTR	x
chr3:150263839-150264742,-	31241	50.05	2.445	0	SERP1	CPHX2	up	Coding 5'-UTR	x
chr11:93466694-93466767,-	4282	50.05	1.64415e+08	0	SNORA18|TAF1D	CPHX2	up	Noncoding 1st exon	x
chr20:57484410-57484478,+	25601	50.1	1.84967e+08	0	GNAS	CPHX2	up	Coding CDS	x
chr2:135809832-135809904,+	27854	50.15	9.412	0	RAB3GAP1	CPHX2	up	Coding 5'-UTR	x
chr10:103868805-103868879,-	134	50.25	2.92506e+08	0	LDB1	CPHX2	up	Coding CDS	x
chr19:14640345-14640523,+	16601	50.3	1.254	0	TECR	CPHX2	up	Coding 5'-UTR	x
chr11:117198535-117198924,+	2026	50.35	2.846	0	CEP164	CPHX2	up	Coding 5'-UTR	x
chr5:139838752-139838940,+	35132	50.4	2.43441e+08	0	ANKHD1	CPHX2	up	Coding 5'-UTR	x
chr7:7680346-7680452,+	41072	50.4	2.851	0	LOC729852	CPHX2	up	Coding 5'-UTR	x
chr11:125453381-125453922,+	2242	50.45	2.43441e+08	0	EI24	CPHX2	up	Coding CDS	x
chr13:21348041-21348209,-	7129	50.45	2.069	0	N6AMT2	CPHX2	up	Coding 5'-UTR	x
chr4:25161907-25162201,-	33800	50.5	2.56689e+08	0	SEPSECS	CPHX2	up	Coding 5'-UTR	x
chr12:31246207-31246495,+	5422	50.6	2.46623e+08	0	DDX11	CPHX2	up	Coding CDS	x
chr2:150444098-150444387,-	27924	50.65	1.572	0	MMADHC	CPHX2	up	Coding 5'-UTR	x
chr17:73897793-73897988,-	14939	50.65	1.71126e+08	0	MRPL38	CPHX2	up	Coding CDS	x
chrX:69674925-69675113,+	45881	50.75	2.437	0	DLG3	CPHX2	up	Coding 5'-UTR
chr4:120221556-120222191,-	33264	50.8	1.455	0	C4orf3	CPHX2	up	Coding 5'-UTR
chr16:85722415-85722636,-	12348	50.8	1.596	0	GINS2	CPHX2	up	Coding 5'-UTR
chr9:134103392-134103718,+	43572	50.8	1.72298e+08	0	NUP214	CPHX2	up	Coding CDS
chr6:143381742-143381878,+	37149	50.9	1.64415e+08	0	AIG1	CPHX2	up	Coding upstream	x
chr8:121137298-121137538,+	41653	50.9	4.93246e+08	0	COL14A1	CPHX2	up	Coding 5'-UTR	x
chr14:74951118-74951283,-	8785	50.9	3.3994e+08	0	NPC2	CPHX2	up	Coding CDS	x
chr7:21940611-21941381,-	40158	50.95	3.10562e+08	0	CDCA7L	CPHX2	up	Coding 3'-UTR	x
chr1:11116661-11116809,-	19735	51.05	3.44597e+08	0	SRM	CPHX2	up	Coding CDS	x
chr10:13341977-13342113,-	603	51.3	3.498	0	PHYH	CPHX2	up	Coding 5'-UTR	x
chr11:69490247-69490443,+	3873	51.35	1.84967e+08	0	chr11:69490247-69490443,+	CPHX2	up	Unannotated	x
chr16:5147658-5147834,-	11599	51.35	2.733	0	FAM86A	CPHX2	up	Coding 5'-UTR
chr5:150648297-150648653,+	35444	51.35	1.64415e+08	0	GM2A	CPHX2	up	Coding 3'-UTR
chr1:153963187-153963699,+	20483	51.35	1.25	0	RPS27	CPHX2	up	Coding 5'-UTR	x
chr16:75703386-75703436,-	12244	51.4	2.92506e+08	0	chr16:75703386-75703436,-	CPHX2	up	Coding CDS
chr19:14588689-14589370,-	16591	51.4	1.71126e+08	0	GIPC1	CPHX2	up	Coding CDS	x
chr3:9788880-9789407,+	33004	51.45	1.71126e+08	0	BRPF1	CPHX2	up	Coding CDS	x
chr19:12920887-12921022,+	16437	51.45	1.46253e+08	0	RNASEH2A	CPHX2	up	Coding CDS	x
chr9:125676045-125676087,-	43221	51.45	2.56689e+08	0	ZBTB6	CPHX2	up	Coding upstream	x
chr20:33850024-33850139,-	24923	51.6	4.704	0	EDEM2	CPHX2	up	Intron
chr20:57485015-57485173,+	25604	51.65	2.733	0	GNAS	CPHX2	up	Coding CDS	x
chr10:6139012-6139151,+	1096	51.7	3.3994e+08	0	RBM17	CPHX2	up	Coding 5'-UTR	x
chr6:31605208-31605405,+	38023	51.75	1.71126e+08	0	PRRC2A	CPHX2	up	Coding CDS	x
chr19:41872220-41872259,-	17969	51.8	2.43441e+08	0	chr19:41872220-41872259,-	CPHX2	up	Unannotated	x
chr14:24047855-24048168,-	8107	51.85	2.935	0	JPH4	CPHX2	up	Coding 5'-UTR	x
chr6:28104485-28104655,-	37728	51.9	2.571	0	LOC100129195	CPHX2	up	Coding CDS
chr20:44035296-44035372,+	25247	51.95	3.42252e+08	0	DBNDD2	CPHX2	up	Coding 5'-UTR	x
chr22:18848281-18848497,+	26282	51.95	3.44597e+08	0	DQ786190	CPHX2	up	Noncoding 1st exon	x
chr3:124530058-124530147,-	30845	51.95	3.28831e+08	0	ITGB5	CPHX2	up	Intron	x
chr1:154947457-154947648,+	20569	52	1.55281e+08	0	CKS1B	CPHX2	up	Intron	x
chr1:153518229-153518248,-	20405	52.15	3.611	0	S100A4	CPHX2	up	Coding 5'-UTR	x
chr6:30687882-30688340,+	37920	52.25	1.273	0	TUBB	CPHX2	up	Coding 5'-UTR	x
chr1:156564497-156565525,-	20790	52.3	2.949	0	GPATCH4	CPHX2	up	Coding CDS	x
chr7:16685204-16685422,-	40124	52.35	1.84967e+08	0	ANKMY2	CPHX2	up	Coding 5'-UTR	x
chr9:117349772-117350374,+	43160	52.4	1.262	0	ATP6V1G1	CPHX2	up	Coding 5'-UTR	x
chr8:124408455-124408741,-	41685	52.45	3.318	0	ATAD2	CPHX2	up	Coding 5'-UTR	x
chr4:153701010-153701364,+	33505	52.5	2.371	0	ARFIP1	CPHX2	up	Coding 5'-UTR	x
chr16:75694666-75694939,+	12241	52.5	6.7988e+08	0	chr16:75694666-75694939,+	CPHX2	up	Unannotated	x
chr1:150230083-150230578,+	20213	52.65	1.409	0	CA14	CPHX2	up	Coding 5'-UTR
chrX:23761242-23761437,-	45388	52.8	2.038	0	ACOT9	CPHX2	up	Coding 5'-UTR	x
chr20:34252682-34252925,-	24963	52.95	1.995	0	CPNE1|RBM12	CPHX2	up	Coding 5'-UTR	x
chr9:124132405-124132615,-	43209	52.95	1.947	0	STOM	CPHX2	up	Coding 5'-UTR	x
chr18:9102594-9102829,+	16018	53	1.36	0	NDUFV2	CPHX2	up	Coding 5'-UTR	x
chr7:138942418-138942462,-	39811	53.05	2.92506e+08	0	BC045656	CPHX2	up	Noncoding 1st exon	x
chr14:62162136-62162557,+	8514	53.05	1.696	0	HIF1A	CPHX2	up	Coding 5'-UTR	x
chr6:3224895-3225021,-	38159	53.05	3.656	0	TUBB2B	CPHX2	up	Coding CDS
chr20:44108583-44108734,+	25260	53.05	3.42252e+08	0	WFDC2	CPHX2	up	Coding CDS	x
chr11:57432706-57432742,+	3014	53.15	1.72298e+08	0	chr11:57432706-57432742,+	CPHX2	up	Unannotated	x
chr19:39340492-39340612,-	17700	53.25	3.434	0	HNRNPL	CPHX2	up	Coding 5'-UTR	x
chr11:67938486-67938591,-	3822	53.3	2.92506e+08	0	SUV420H1	CPHX2	up	Coding 5'-UTR	x
chr19:24097652-24097799,+	17186	53.3	1.629	0	ZNF726	CPHX2	up	Coding 5'-UTR
chr12:133417810-133417915,-	5183	53.35	1.72298e+08	0	CHFR	CPHX2	up	Coding 3'-UTR
chr16:56716227-56716480,+	11665	53.35	1.652	0	MT1X	CPHX2	up	Coding 5'-UTR
chr2:28974611-28975042,+	29467	53.35	3.336	0	PPP1CB	CPHX2	up	Coding 5'-UTR
chr12:51566911-51567200,+	5831	53.55	2.43441e+08	0	chr12:51566911-51567200,+	CPHX2	up	Unannotated	x
chr7:1197794-1197863,-	39485	53.55	1.62294e+08	0	ZFAND2A	CPHX2	up	Coding 5'-UTR	x
chr16:74997723-74997759,+	12198	53.6	2.46623e+08	0	chr16:74997723-74997759,+	CPHX2	up	Unannotated	x
chrX:51546076-51546315,+	45714	53.6	5.148	0	MAGED1	CPHX2	up	Coding 5'-UTR	x
chr8:124428921-124429172,+	41686	53.6	2.852	0	WDYHV1	CPHX2	up	Coding 5'-UTR	x
chr3:100211395-100211653,+	30557	53.65	3.409	0	TMEM45A	CPHX2	up	Coding 5'-UTR	x
chr8:101562959-101563091,-	41438	53.85	4.65844e+08	0	ANKRD46	CPHX2	up	Intron
chr11:2421904-2422066,+	2528	53.95	1.84967e+08	0	TSSC4	CPHX2	up	Coding 5'-UTR	x
chr1:26737240-26737413,+	22648	54	2.45	0	LIN28A	CPHX2	up	Coding 5'-UTR	x
chrX:100662698-100663057,-	44711	54.2	2.206	0	GLA	CPHX2	up	Coding 5'-UTR	x
chr11:71164194-71164381,+	3917	54.25	2.431	0	NADSYN1	CPHX2	up	Coding 5'-UTR	x
chr5:151045922-151046070,-	35449	54.4	2.92506e+08	0	SPARC	CPHX2	up	Coding CDS	x
chr17:8079543-8079740,-	15367	54.4	3.117	0	TMEM107	CPHX2	up	Coding 5'-UTR	x
chr20:43976966-43977075,-	25242	54.45	4.588	0	SDC4	CPHX2	up	Coding 5'-UTR	x
chr20:54967413-54967865,+	25528	54.55	2.712	0	CSTF1	CPHX2	up	Coding 5'-UTR	x
chrX:64887454-64887711,+	45845	54.55	3.733	0	MSN	CPHX2	up	Coding 5'-UTR	x
chr19:10812077-10812418,+	16185	54.6	2.067	0	QTRT1	CPHX2	up	Coding 5'-UTR	x
chr6:26271540-26271661,-	37637	54.8	2.92506e+08	0	HIST1H3G	CPHX2	up	Coding upstream	x
chr12:121132632-121132803,+	4832	54.8	1.64415e+08	0	MLEC	CPHX2	up	Coding CDS	x
chr2:97523625-97523775,-	30494	54.9	2.353	0	ANKRD39	CPHX2	up	Coding 5'-UTR	x
chr7:99063734-99063864,-	41311	54.95	1.584	0	ATP5J2|ATP5J2-PTCD1	CPHX2	up	Coding 5'-UTR	x
chr5:78907894-78908135,-	36558	55.1	3.24588e+08	0	chr5:78907894-78908135,-	CPHX2	up	Unannotated	x
chr11:9685637-9685825,+	4338	55.15	2.794	0	SWAP70	CPHX2	up	Coding 5'-UTR	x
chr15:27018803-27018958,-	9224	55.35	4.667	0	GABRB3	CPHX2	up	Coding 5'-UTR	x
chr11:45939296-45939735,-	2796	55.4	3.067	0	PEX16	CPHX2	up	Coding 5'-UTR
chr4:4543552-4543792,-	34018	55.4	3.256	0	STX18	CPHX2	up	Coding 5'-UTR
chr19:58838189-58838394,-	19248	55.45	1.717	0	chr19:58838189-58838394,-	CPHX2	up	Unannotated
chr4:153900176-153900507,+	33510	55.5	1.64415e+08	0	FHDC1	CPHX2	up	Coding 3'-UTR
chr8:42195959-42196203,+	42447	55.6	1.661	0	POLB	CPHX2	up	Coding 5'-UTR
chr12:50135274-50135451,+	5758	55.85	1.356	0	TMBIM6	CPHX2	up	Coding 5'-UTR
chr19:15375215-15375577,-	16649	55.95	1.72298e+08	0	BRD4	CPHX2	up	Coding CDS	x
chr9:21802564-21802790,+	43929	56	2.994	0	MTAP	CPHX2	up	Coding 5'-UTR	x
chr1:205688655-205688794,-	21728	56	2.92506e+08	0	NUCKS1	CPHX2	up	Coding CDS	x
chr9:106856360-106856767,+	43031	56	2.161	0	SMC2	CPHX2	up	Coding 5'-UTR	x
chr19:36103636-36103831,+	17431	56.1	4.352	0	HAUS5	CPHX2	up	Coding 5'-UTR	x
chr1:54665808-54666262,+	23807	56.35	1.836	0	MRPL37	CPHX2	up	Coding 5'-UTR
chr12:119212135-119212471,-	4743	56.45	4.05735e+08	0	chr12:119212135-119212471,-	CPHX2	up	Unannotated	x
chr12:98987306-98987618,+	6939	56.45	1.55	0	SLC25A3	CPHX2	up	Coding 5'-UTR	x
chr19:46195145-46195692,-	18243	56.5	1.213	0	SNRPD2	CPHX2	up	Coding 5'-UTR	x
chr9:21031573-21031647,-	43923	56.6	1.64415e+08	0	PTPLAD2	CPHX2	up	Coding 5'-UTR	x
chr10:70716128-70716464,+	1227	56.7	2.814	0	DDX21	CPHX2	up	Coding 5'-UTR	x
chr8:92082431-92082694,+	42841	56.7	1.823	0	OTUD6B	CPHX2	up	Coding 5'-UTR	x
chr2:190648540-190648788,-	28344	56.8	5.193	0	ORMDL1	CPHX2	up	Coding upstream	x
chr2:138721992-138722155,+	27897	56.9	1.62294e+08	0	HNMT	CPHX2	up	Coding 5'-UTR	x
chr7:48019013-48019280,-	40598	57.15	1.868	0	HUS1	CPHX2	up	Coding 5'-UTR	x
chr1:77685042-77685143,-	24137	57.2	3.547	0	PIGK	CPHX2	up	Coding 5'-UTR	x
chr1:46153820-46153951,+	23620	57.2	2.655	0	TMEM69	CPHX2	up	Coding 5'-UTR	x
chr14:56046664-56046871,-	8447	57.45	4.949	0	KTN1-AS1	CPHX2	up	Noncoding 1st exon	x
chr11:18127278-18127673,-	2446	57.55	2.432	0	SAAL1	CPHX2	up	Coding 5'-UTR	x
chr11:66410864-66411611,+	3717	57.8	5.141	0	RBM14-RBM4|RBM4	CPHX2	up	Coding CDS	x
chr11:8932635-8932770,+	4235	57.85	3.627	0	AKIP1	CPHX2	up	Coding 5'-UTR	x
chr15:80445302-80445477,+	10208	57.85	3.099	0	FAH	CPHX2	up	Coding 5'-UTR	x
chr12:49463517-49463821,-	5708	57.85	1.892	0	RHEBL1	CPHX2	up	Coding 5'-UTR	x
chr5:77072029-77072241,-	36534	57.85	1.354	0	TBCA	CPHX2	up	Coding 5'-UTR	x
chr9:86595625-86595883,+	44435	58	3.117	0	RMI1	CPHX2	up	Coding 5'-UTR	x
chr20:5093466-5093765,-	25496	58.05	1.811	0	TMEM230	CPHX2	up	Coding 5'-UTR	x
chr7:128502857-128503116,+	39600	58.3	1.373	0	ATP6V1F	CPHX2	up	Coding 5'-UTR	x
chr12:57472408-57472578,-	6219	58.4	3.24588e+08	0	TMEM194A	CPHX2	up	Coding 5'-UTR	x
chr1:25573825-25574046,-	22602	58.5	1.629	0	C1orf63	CPHX2	up	Coding 5'-UTR	x
chr1:169763852-169764309,+	21155	58.65	4.407	0	C1orf112	CPHX2	up	Coding 5'-UTR	x
chr16:279278-279499,-	11002	58.7	3.475	0	LUC7L	CPHX2	up	Coding 5'-UTR	x
chr6:74230475-74231083,-	38919	58.8	1.95	0	EEF1A1	CPHX2	up	Coding 5'-UTR	x
chr3:57261829-57261965,+	32760	58.85	6.177	0	APPL1	CPHX2	up	Coding 5'-UTR	x
chr16:56701839-56702049,-	11659	58.95	1.911	0	MT1G	CPHX2	up	Coding 5'-UTR	x
chr22:29693821-29693976,+	26611	59	2.32922e+08	0	EWSR1	CPHX2	up	Coding CDS	x
chr21:46237863-46238071,-	26159	59.15	2.32922e+08	0	SUMO3	CPHX2	up	Coding 5'-UTR	x
chr6:43445286-43445366,+	38640	59.15	1.84967e+08	0	TJAP1	CPHX2	up	Coding 5'-UTR
chr19:37329188-37329334,-	17559	59.3	1.64415e+08	0	ZNF790	CPHX2	up	Coding 5'-UTR	x
chr1:8931950-8932042,-	24277	59.35	3.42252e+08	0	ENO1	CPHX2	up	Coding upstream	x
chr13:99105220-99105449,-	7665	59.6	3.548	0	STK24	CPHX2	up	Coding CDS	x
chr6:26033967-26034186,+	37601	59.95	2.56689e+08	0	chr6:26033967-26034186,+	CPHX2	up	Unannotated	x
chr5:139927172-139927425,+	35142	60.1	2.554	0	EIF4EBP3	CPHX2	up	Coding 5'-UTR	x
chr11:27384383-27384811,-	2551	60.15	1.46	0	CCDC34	CPHX2	up	Coding 5'-UTR	x
chr1:145575987-145576102,+	20119	60.15	2.56689e+08	0	PIAS3	CPHX2	up	Coding 5'-UTR	x
chr19:36633986-36634030,+	17511	60.35	2.32922e+08	0	CAPNS1	CPHX2	up	Coding CDS	x
chr16:30194885-30195046,+	11197	60.45	3.44597e+08	0	CORO1A	CPHX2	up	Coding 5'-UTR	x
chr5:146257590-146257780,-	35326	60.45	3.69935e+08	0	PPP2R2B	CPHX2	up	Coding 5'-UTR	x
chr9:131486273-131486436,-	43447	60.45	1.757	0	ZDHHC12	CPHX2	up	Coding 5'-UTR	x
chr17:47677404-47677880,-	14115	60.6	1.84967e+08	0	SPOP	CPHX2	up	Coding CDS	x
chr20:30539678-30539929,-	24745	60.7	1.782	0	PDRG1	CPHX2	up	Coding 5'-UTR	x
chr7:33148833-33149014,-	40391	60.75	3.3994e+08	0	RP9	CPHX2	up	Coding 5'-UTR	x
chr16:56659587-56659791,+	11643	60.85	1.546	0	MT1E	CPHX2	up	Coding 5'-UTR	x
chr19:16662646-16663048,-	16716	60.85	5.43484e+08	0	SLC35E1	CPHX2	up	Coding 3'-UTR	x
chr2:16081657-16081852,-	28038	60.9	4.264	0	MYCNOS	CPHX2	up	Coding 5'-UTR	x
chrY:22737482-22737810,+	46167	60.95	1.63	0	EIF1AY	CPHX2	up	Coding 5'-UTR	x
chr2:162016803-162017013,+	28050	60.95	3.849	0	TANK	CPHX2	up	Coding 5'-UTR	x
chr2:32264693-32265003,-	29497	61.2	1.311	0	DPY30	CPHX2	up	Coding 5'-UTR	x
chr19:39360484-39360738,-	17705	61.2	2.995	0	RINL	CPHX2	up	Coding CDS	x
chr3:56591179-56591281,+	32751	61.35	5.933	0	CCDC66	CPHX2	up	Coding 5'-UTR	x
chr11:63741909-63742266,+	3362	61.4	1.212	0	COX8A	CPHX2	up	Coding 5'-UTR	x
chr15:25272205-25273204,+	9181	61.65	1.72298e+08	0	chr15:25272205-25273204,+	CPHX2	up	Unannotated	x
chr16:56691552-56691998,+	11654	61.65	1.575	0	MT1F	CPHX2	up	Coding 5'-UTR	x
chr19:58912770-58913069,+	19262	61.7	3.308	0	chr19:58912770-58913069,+	CPHX2	up	Unannotated	x
chr6:148921445-148921489,+	37192	61.9	17.26	0	chr6:148921445-148921489,+	CPHX2	up	Unannotated	x
chr3:48509408-48510582,-	32323	62	18.301	0	SHISA5	CPHX2	up	Coding CDS	x
chr7:12727207-12727353,+	39544	62.05	3.848	0	ARL4A	CPHX2	up	Coding 5'-UTR
chr8:121457228-121457468,-	41654	62.05	1.597	0	MRPL13	CPHX2	up	Coding 5'-UTR	x
chr11:77734206-77734384,-	4113	62.15	3.329	0	KCTD14	CPHX2	up	Coding 5'-UTR	x
chr12:121019146-121019283,-	4827	62.25	1.562	0	POP5	CPHX2	up	Coding 5'-UTR	x
chr6:43543833-43544062,+	38666	62.4	4.975	0	POLH	CPHX2	up	Coding 5'-UTR	x
chr5:52778455-52778901,+	36232	62.45	3.3994e+08	0	FST	CPHX2	up	Coding CDS	x
chr6:74229606-74230424,-	38918	62.85	1.849	0	EEF1A1	CPHX2	up	Coding 5'-UTR	x
chr7:45025728-45025857,-	40573	62.85	3.3994e+08	0	SNHG15	CPHX2	up	Noncoding 1st exon	x
chr8:22462241-22462355,+	42086	63	2.56689e+08	0	KIAA1967	CPHX2	up	Coding 5'-UTR	x
chr13:113862858-113863035,-	7043	63.45	1.989	0	PCID2	CPHX2	up	Coding 5'-UTR	x
chr2:172378774-172379173,+	28155	63.6	7.412	0	CYBRD1	CPHX2	up	Coding 5'-UTR	x
chr3:42845893-42846082,-	32111	63.65	2.291	0	HIGD1A	CPHX2	up	Coding 5'-UTR	x
chr1:228290880-228291156,-	22189	63.9	4.65844e+08	0	C1orf35	CPHX2	up	Coding 5'-UTR	x
chr3:137893595-137893794,-	31085	63.95	4.295	0	DBR1	CPHX2	up	Coding 5'-UTR	x
chr19:21106023-21106195,+	17045	64.2	3.406	0	ZNF85	CPHX2	up	Coding 5'-UTR	x
chr8:30601529-30601856,+	42283	64.25	2.163	0	UBXN8	CPHX2	up	Coding 5'-UTR	x
chr19:45417487-45418206,+	18171	64.85	1.247	0	APOC1	CPHX2	up	Coding 5'-UTR	x
chrX:153707067-153707300,-	45266	64.95	5.54902e+08	0	LAGE3	CPHX2	up	Coding 5'-UTR	x
chr15:67833870-67833945,+	9904	65	5.16895e+08	0	chr15:67833870-67833945,+	CPHX2	up	Unannotated	x
chr19:11308161-11308230,-	16260	65.3	1.72298e+08	0	KANK2	CPHX2	up	Coding 5'-UTR
chr17:6555008-6555151,+	14613	65.6	1.71126e+08	0	C17orf100	CPHX2	up	Coding 5'-UTR	x
chr11:66130134-66130999,-	3660	65.6	9.589	0	SLC29A2	CPHX2	up	Coding CDS	x
chr14:23504301-23504515,-	8056	65.7	2.528	0	PSMB5	CPHX2	up	Coding 5'-UTR
chr1:93811107-93811429,-	24371	65.75	2.56689e+08	0	LOC100131564	CPHX2	up	Noncoding 1st exon	x
chr11:62473521-62473801,-	3230	66	1.914	0	BSCL2	CPHX2	up	Coding 5'-UTR
chr19:12780130-12780495,-	16378	66	1.32	0	WDR83OS	CPHX2	up	Coding 5'-UTR	x
chr12:7864009-7864237,+	6711	66.35	4.65844e+08	0	DPPA3	CPHX2	up	Coding 5'-UTR	x
chr5:64859063-64859343,+	36325	66.35	2.828	0	PPWD1	CPHX2	up	Coding 5'-UTR	x
chr14:104387723-104387983,-	7839	66.8	1.769	0	C14orf2	CPHX2	up	Coding 5'-UTR	x
chr10:72201231-72201511,-	1297	66.8	3.946	0	NODAL	CPHX2	up	Coding 5'-UTR	x
chr1:145588975-145589112,-	20122	67.05	2.46623e+08	0	AX747161|NUDT17	CPHX2	up	Coding CDS	x
chr2:69870707-69871119,-	30003	67.1	2.189	0	AAK1	CPHX2	up	Coding 5'-UTR	x
chr19:50380438-50380640,-	18676	67.5	3.44597e+08	0	AKT1S1	CPHX2	up	Coding 5'-UTR	x
chr16:56703480-56703824,+	11661	67.95	2.299	0	MT1H	CPHX2	up	Coding 5'-UTR	x
chr19:9731664-9731933,-	19523	68.15	4.719	0	ZNF561	CPHX2	up	Coding 5'-UTR	x
chr5:127276189-127276444,-	34822	68.65	6.98765e+08	0	chr5:127276189-127276444,-	CPHX2	up	Unannotated	x
chr20:2443282-2443407,-	24613	69.75	6.57662e+08	0	SNRPB	CPHX2	up	Coding CDS
chr19:36612437-36612620,+	17498	70	2.56689e+08	0	TBCB	CPHX2	up	Coding CDS	x
chr17:74077238-74077939,-	14952	70.45	2.46623e+08	0	EXOC7	CPHX2	up	Coding 3'-UTR
chr3:9885461-9885756,-	33039	70.9	3.349	0	RPUSD3	CPHX2	up	Coding 5'-UTR	x
chr10:106013769-106014390,+	234	71.85	2.789	0	GSTO1	CPHX2	up	Coding 5'-UTR	x
chr16:56642352-56642655,+	11638	71.9	1.744	0	MT2A	CPHX2	up	Coding 5'-UTR	x
chr1:64058934-64059245,+	23957	72.45	5.986	0	PGM1	CPHX2	up	Coding 5'-UTR	x
chr16:75694202-75695137,-	12240	81	2.48133e+09	0	chr16:75694202-75695137,-	CPHX2	up	Coding 5'-UTR	x

## Sheet: DUXA
TFE	Gene.Name	Score.d.	Fold.Change	q.value...	gene	overexpress	regulated	annotation	Expressed.in.preimplantation
chr1:23885342-23886169,-	26268	-76	0.327	0	ID3	ARGFX	down	Coding 5'-UTR	x
RNA_SPIKE_ERCC-00046:1-160,+	15	-72.75	0.128	0	RNA_SPIKE_ERCC-00046:1-160,+	ARGFX	down	Unannotated	x
chr1:149874968-149876761,-	23682	-72.55	0.366	0	SV2A	ARGFX	down	Coding CDS	x
chr1:31845789-31846147,-	26816	-72.15	0.584	0	FABP3	ARGFX	down	Coding 5'-UTR	x
chr19:48259018-48259155,+	21615	-71.3	0.274	0	GLTSCR2	ARGFX	down	Coding CDS
chr15:25227037-25229127,+	10692	-68.95	0.549	0	PAR-SN|SNURF-SNRPN	ARGFX	down	Noncoding 1st exon	x
chr11:75115718-75115897,+	4649	-68.7	0.437	0	RPS3	ARGFX	down	Coding CDS	x
chr8:144911450-144911617,-	49137	-68.45	0.258	0	PUF60	ARGFX	down	Coding 5'-UTR	x
chr6:27775893-27776246,+	44188	-67.65	0	0	HIST1H3H	ARGFX	down	Coding 5'-UTR	x
chr11:22851241-22851417,-	2885	-67.3	0.205	0	SVIP	ARGFX	down	Coding 5'-UTR	x
chr20:45997790-45998140,-	29624	-66.95	0.407	0	chr20:45997790-45998140,-	ARGFX	down	Unannotated	x
chr19:48103453-48103633,-	21604	-66.9	0	0	chr19:48103453-48103633,-	ARGFX	down	Unannotated
chr10:118764550-118764831,-	450	-66.65	0.194	0	KIAA1598	ARGFX	down	Coding 5'-UTR	x
chr8:144806186-144807247,-	49120	-66.35	0	0	FAM83H	ARGFX	down	Coding 3'-UTR	x
chr14:74823660-74826614,+	10211	-66.3	0.363	0	VRTN	ARGFX	down	Coding CDS	x
chr9:2844045-2844338,-	51588	-66.15	0.512	0	KIAA0020	ARGFX	down	Coding 5'-UTR	x
chrX:48768796-48768991,-	53643	-65.9	0	0	SLC35A2	ARGFX	down	Coding 5'-UTR	x
chr7:128502857-128503116,+	46374	-65.55	0.752	0	ATP6V1F	ARGFX	down	Coding 5'-UTR	x
chr7:142494047-142494538,+	46700	-65.1	0.419	0	BV03S1J2.2|TCRBV2S1	ARGFX	down	Coding CDS	x
chr6:159240349-159240446,-	43767	-65.05	0.754	0	EZR	ARGFX	down	Coding 5'-UTR
chr19:2739943-2740054,-	20208	-65	0	0	SLC39A3	ARGFX	down	Coding 5'-UTR	x
chr17:40950486-40950851,-	16033	-64.95	0.594	0	COA3	ARGFX	down	Coding 5'-UTR	x
chr9:37753773-37753849,+	51866	-64.95	0	0	TRMT10B	ARGFX	down	Coding 5'-UTR	x
chr6:26251826-26252033,+	44110	-64.05	0.484	0	chr6:26251826-26252033,+	ARGFX	down	Unannotated
chr1:113362755-113363162,-	23236	-63.9	0.489	0	chr1:113362755-113363162,-	ARGFX	down	Unannotated
chr12:21590487-21590863,+	6176	-63.85	0	0	PYROXD1	ARGFX	down	Coding 5'-UTR
RNA_SPIKE_ERCC-00074:1-201,+	17	-63.6	0.465	0	RNA_SPIKE_ERCC-00074:1-201,+	ARGFX	down	Unannotated
chr17:79478929-79479891,-	17847	-63.3	0.71	0	ACTG1	ARGFX	down	Coding 5'-UTR	x
chr1:6761789-6761956,-	28118	-63.25	0.308	0	DNAJC11	ARGFX	down	Coding 5'-UTR
chr15:25272205-25273204,+	10710	-63.2	0	0	chr15:25272205-25273204,+	ARGFX	down	Unannotated
chr19:46234107-46234189,-	21420	-63.2	0	0	FBXO46	ARGFX	down	Coding 5'-UTR	x
chr16:69760336-69760671,-	14084	-63.2	0.655	0	NQO1	ARGFX	down	Coding 5'-UTR
chr10:12084913-12084950,-	496	-63.1	0	0	UPF2	ARGFX	down	Coding 5'-UTR	x
chr5:43515009-43515300,-	42335	-62.9	0	0	C5orf34	ARGFX	down	Coding 5'-UTR
chr2:54342530-54342893,+	34737	-62.75	0	0	ACYP2	ARGFX	down	Coding 5'-UTR	x
chr17:30796039-30796211,+	15445	-62.65	0	0	PSMD11	ARGFX	down	Coding CDS	x
chr3:32859338-32859521,-	37277	-62.6	0	0	chr3:32859338-32859521,-	ARGFX	down	Unannotated	x
chr8:97247688-97247890,-	50297	-62.55	0.554	0	UQCRB	ARGFX	down	Coding 5'-UTR	x
chr4:146654065-146654238,-	39120	-62.5	0	0	chr4:146654065-146654238,-	ARGFX	down	Unannotated	x
chr4:186347348-186347570,+	39460	-62.15	0	0	chr4:186347348-186347570,+	ARGFX	down	Unannotated	x
chr6:90348377-90348549,-	45757	-61.8	0.654	0	LYRM2	ARGFX	down	Coding 5'-UTR
chr3:157217184-157217467,-	36567	-61.6	0.229	0	VEPH1	ARGFX	down	Coding 5'-UTR	x
chr6:26017868-26018058,-	44060	-61.25	0	0	HIST1H1A	ARGFX	down	Coding 5'-UTR	x
chr12:122020449-122020712,-	5674	-60.75	0.221	0	chr12:122020449-122020712,-	ARGFX	down	Unannotated	x
chr19:3984134-3984325,-	20841	-60.15	0	0	EEF2	ARGFX	down	Coding CDS	x
chr2:27886339-27886874,+	34347	-60.05	0	0	SLC4A1AP	ARGFX	down	Coding 5'-UTR	x
chr6:123908629-123908955,-	43277	-60.05	0.402	0	TRDN	ARGFX	down	Intron
chr14:57272313-57272416,-	9856	-60	0	0	OTX2	ARGFX	down	Coding 5'-UTR
chr22:42486600-42486956,-	31818	-59.35	0.778	0	NDUFA6	ARGFX	down	Coding 5'-UTR	x
chr22:21356375-21356404,-	30859	-59.2	0	0	THAP7	ARGFX	down	Coding 5'-UTR	x
chr17:37564198-37564838,-	15726	-59	0	0	MED1	ARGFX	down	Coding CDS	x
chr17:61920481-61920657,+	17030	-58.85	0	0	chr17:61920481-61920657,+	ARGFX	down	Unannotated	x
chr3:47018127-47018333,-	37645	-58.65	0.377	0	CCDC12	ARGFX	down	Coding 5'-UTR	x
chr6:26056229-26056729,-	44070	-58.45	0.487	0	HIST1H1C	ARGFX	down	Coding 5'-UTR	x
chr22:35776875-35777276,+	31351	-58.4	0.446	0	HMOX1	ARGFX	down	Coding 5'-UTR	x
chr6:114292021-114292597,-	43187	-58.35	0.496	0	HDAC2	ARGFX	down	Coding 5'-UTR	x
chr6:123100564-123101012,+	43273	-58.25	0.484	0	FABP7	ARGFX	down	Coding 5'-UTR	x
chr18:44676697-44676902,-	18516	-58.25	0.399	0	HDHD2	ARGFX	down	Coding 5'-UTR	x
chr19:55660529-55660765,-	22289	-58.05	0.2	0	TNNT1	ARGFX	down	Coding 5'-UTR	x
chr11:63953482-63953742,+	3874	-57.95	0.608	0	STIP1	ARGFX	down	Coding 5'-UTR	x
chr6:71377487-71377834,+	45518	-57.8	0.335	0	SMAP1	ARGFX	down	Coding 5'-UTR	x
chr12:53345235-53345429,+	6846	-57.65	0.379	0	KRT18	ARGFX	down	Coding CDS
chr7:99933358-99933993,-	48528	-57.2	0.374	0	PMS2P1	ARGFX	down	Noncoding 1st exon	x
chr12:6677343-6677651,-	7522	-57.15	0	0.082	NOP2	ARGFX	down	Coding 5'-UTR	x
chr9:34329364-34329673,+	51684	-57.05	0.469	0.082	NUDT2	ARGFX	down	Coding 5'-UTR	x
chr21:44473532-44474131,-	30467	-57	0.555	0.082	CBS	ARGFX	down	Coding CDS	x
chr5:44808951-44809685,+	42348	-57	0.497	0.082	MRPS30	ARGFX	down	Coding 5'-UTR	x
chr1:228681624-228682372,+	26085	-57	0.368	0.082	RNF187	ARGFX	down	Coding 3'-UTR	x
chr12:56473641-56474165,+	7091	-56.85	0	0.082	ERBB3	ARGFX	down	Coding 5'-UTR	x
chr6:26271540-26271661,-	44111	-56.65	0.216	0.082	HIST1H3G	ARGFX	down	Coding upstream	x
chr5:57878853-57879032,+	42429	-56.65	0	0.082	RAB3C	ARGFX	down	Coding 5'-UTR	x
chr12:122985187-122985578,-	5747	-56.65	0	0.082	ZCCHC8	ARGFX	down	Coding 5'-UTR
chr11:61129486-61129917,+	3594	-56.55	0.533	0.082	TMEM138	ARGFX	down	Coding 5'-UTR
chr16:27280027-27280131,-	12847	-56.2	0.72	0.082	NSMCE1	ARGFX	down	Coding 5'-UTR	x
chr12:48099735-48099848,-	6585	-56.2	0.537	0.082	RPAP3	ARGFX	down	Coding 5'-UTR
chr2:8822131-8822680,+	35439	-56.15	0.486	0.082	ID2	ARGFX	down	Coding 5'-UTR	x
chr14:89029328-89029513,+	10395	-56.05	0.438	0.082	ZC3H14	ARGFX	down	Coding 5'-UTR	x
chr10:81273098-81273367,+	1747	-55.9	0.333	0.082	EIF5AL1	ARGFX	down	Coding 3'-UTR	x
chr16:2009490-2009755,+	12526	-55.85	0.81	0.082	NDUFB10	ARGFX	down	Coding 5'-UTR
chr1:33283124-33283290,+	26965	-55.75	0.217	0.082	S100PBP	ARGFX	down	Coding 5'-UTR
chr1:175161777-175161953,-	24959	-55.65	0	0.082	KIAA0040	ARGFX	down	Coding 5'-UTR
chr6:26156552-26156956,+	44076	-55.45	0.564	0.082	HIST1H1E	ARGFX	down	Coding 5'-UTR
chr16:67514865-67515195,-	13866	-55.4	0.345	0.082	ATP6V0D1	ARGFX	down	Coding 5'-UTR
chr11:131123198-131123481,+	2689	-55.4	0.51	0.082	chr11:131123198-131123481,+	ARGFX	down	Unannotated
chr15:68346627-68346688,+	11575	-55.25	0	0.082	PIAS1	ARGFX	down	Coding 5'-UTR	x
chr1:156561557-156561778,+	24366	-55.15	0.638	0.128	APOA1BP	ARGFX	down	Coding 5'-UTR	x
chr22:39128684-39129433,+	31581	-55	0	0.128	GTPBP1	ARGFX	down	Coding 3'-UTR	x
chr6:159286057-159286098,-	43768	-54.8	0	0.128	chr6:159286057-159286098,-	ARGFX	down	Unannotated	x
chr11:20385638-20385808,+	2864	-54.8	0	0.128	HTATIP2	ARGFX	down	Coding 5'-UTR
chr17:79650569-79650866,-	17880	-54.75	0.532	0.128	ARL16	ARGFX	down	Coding 5'-UTR	x
chr12:19317478-19317999,-	6134	-54.5	0	0.128	chr12:19317478-19317999,-	ARGFX	down	Unannotated
chr20:36156195-36156334,-	29277	-54.3	0.266	0.128	BLCAP	ARGFX	down	Coding 5'-UTR
chr1:213068992-213071098,+	25663	-54.25	0.438	0.128	FLVCR1	ARGFX	down	Coding 3'-UTR	x
chr3:52488008-52488093,-	38178	-54.2	0.34	0.128	TNNC1	ARGFX	down	Coding 5'-UTR	x
chr1:26633039-26633179,-	26522	-54	0	0.161	UBXN11	ARGFX	down	Coding 5'-UTR	x
chr17:41856168-41856365,-	16142	-53.8	0.222	0.161	DUSP3	ARGFX	down	Coding 5'-UTR	x
chr12:82752235-82752633,+	7881	-53.75	0.382	0.161	METTL25	ARGFX	down	Coding 5'-UTR	x
chr19:17970875-17971017,+	19738	-53.75	0.274	0.161	RPL18A	ARGFX	down	Intron
chr14:58893772-58893919,-	9877	-53.45	0.591	0.191	TIMM9	ARGFX	down	Coding 5'-UTR	x
chr13:53029295-53029757,+	8760	-53.4	0.738	0.191	CKAP2	ARGFX	down	Coding 5'-UTR	x
chr19:15533149-15533745,-	19559	-53.4	0	0.191	WIZ	ARGFX	down	Coding 3'-UTR	x
chr19:49497059-49497182,+	21770	-53.35	0.477	0.191	RUVBL2	ARGFX	down	Coding 5'-UTR	x
chr3:100053515-100053642,+	35635	-53.3	0.531	0.191	NIT2	ARGFX	down	Coding 5'-UTR	x
chr19:7536323-7536732,+	22735	-53.1	0	0.191	ARHGEF18	ARGFX	down	Coding 3'-UTR	x
chr6:27107033-27107156,+	44150	-53.1	0	0.191	chr6:27107033-27107156,+	ARGFX	down	Unannotated
chr3:122101967-122102136,-	35954	-53	0.326	0.23	CCDC58	ARGFX	down	Coding 5'-UTR
chr14:54955643-54955816,-	9819	-53	0.302	0.23	GMFB	ARGFX	down	Coding 5'-UTR	x
chr14:77542464-77542564,-	10317	-52.9	0	0.23	AK124327	ARGFX	down	Noncoding 1st exon	x
chr12:122710376-122710674,-	5724	-52.85	0.73	0.23	DIABLO	ARGFX	down	Coding 5'-UTR
chr8:86132535-86132745,-	50166	-52.65	0.429	0.23	C8orf59	ARGFX	down	Coding 5'-UTR	x
chr3:14693108-14693385,+	36423	-52.65	0.578	0.23	CCDC174	ARGFX	down	Coding 5'-UTR	x
chr5:156569723-156569947,-	41534	-52.3	0.303	0.261	MED7	ARGFX	down	Coding 5'-UTR
chr8:109341461-109341500,-	48728	-52.2	0	0.261	chr8:109341461-109341500,-	ARGFX	down	Unannotated
chr1:84971701-84972006,-	28297	-52.15	0.793	0.261	GNG5	ARGFX	down	Coding 5'-UTR	x
chr18:12329255-12329765,-	18185	-52.1	0.436	0.261	AFG3L2	ARGFX	down	Coding CDS	x
chr22:36783956-36784065,-	31410	-52.05	0.214	0.261	MYH9	ARGFX	down	Coding 5'-UTR	x
chr19:54663302-54663572,-	22233	-51.8	0.184	0.292	LENG1	ARGFX	down	Coding 5'-UTR	x
chr12:109888082-109888897,-	5241	-51.7	0	0.292	KCTD10	ARGFX	down	Coding 3'-UTR	x
chr16:2097710-2097918,-	12581	-51.5	0.187	0.292	NTHL1	ARGFX	down	Coding 5'-UTR	x
chr21:35747689-35747866,+	30335	-51.5	0.508	0.292	SMIM11	ARGFX	down	Coding 5'-UTR	x
chr17:8108189-8108338,-	18074	-51.45	0	0.292	AURKB	ARGFX	down	Coding CDS	x
chr1:20915416-20915727,+	25560	-51.45	0	0.292	CDA	ARGFX	down	Coding 5'-UTR	x
chr4:39460602-39460830,+	39709	-51.4	0.356	0.292	LIAS	ARGFX	down	Coding 5'-UTR	x
chr10:103920226-103920850,+	187	-51.4	0.228	0.292	NOLC1	ARGFX	down	Coding CDS	x
chr9:34329149-34329277,-	51683	-51.35	0	0.292	KIF24	ARGFX	down	Coding 5'-UTR	x
chr11:62432749-62433003,+	3711	-51.35	0.71	0.292	METTL12	ARGFX	down	Coding 5'-UTR	x
chr1:8470241-8470890,-	28294	-51.35	0	0.292	RERE	ARGFX	down	Intron	x
chrX:152037329-152037707,+	53017	-51.25	0.192	0.292	NSDHL	ARGFX	down	Coding CDS	x
chr11:62606586-62607196,-	3782	-51.2	0.593	0.292	WDR74	ARGFX	down	Coding 5'-UTR	x
chr14:35591542-35592178,+	9613	-51.15	0.42	0.292	KIAA0391	ARGFX	down	Coding 5'-UTR	x
chrX:129299525-129299885,-	52783	-51.05	0.598	0.32	AIFM1	ARGFX	down	Coding 5'-UTR	x
chr14:23346285-23347038,+	9336	-51.05	0	0.32	LRP10	ARGFX	down	Coding CDS	x
chr5:140464179-140464311,+	41144	-50.9	0	0.32	chr5:140464179-140464311,+	ARGFX	down	Unannotated	x
chr6:26250792-26250869,-	44109	-50.9	0	0.32	HIST1H3F	ARGFX	down	Coding 5'-UTR	x
chrX:70459747-70460947,-	53942	-50.85	0.445	0.32	ZMYM3	ARGFX	down	Coding CDS	x
chr12:50677203-50677334,-	6749	-50.75	0	0.35	LIMA1	ARGFX	down	Coding 5'-UTR	x
chr2:231948208-231948477,+	33787	-50.6	0	0.35	PSMD1	ARGFX	down	Coding CDS	x
chr19:12904242-12904403,-	19304	-50.55	0	0.383	chr19:12904242-12904403,-	ARGFX	down	Unannotated	x
chr19:58912770-58913069,+	22590	-50.45	0.44	0.383	chr19:58912770-58913069,+	ARGFX	down	Unannotated	x
chrX:154299033-154299452,-	53192	-50.4	0.425	0.383	CMC4|MTCP1	ARGFX	down	Coding 5'-UTR	x
chr10:1094804-1094903,-	304	-50.4	0.734	0.383	IDI1	ARGFX	down	Coding CDS	x
chr1:13910122-13910624,+	23535	-50.3	0.587	0.405	PDPN	ARGFX	down	Coding 5'-UTR	x
chrX:48759510-48759821,+	53638	-50.3	0	0.405	PQBP1	ARGFX	down	Coding CDS	x
chr16:103404-103769,-	12230	-50.15	0.769	0.433	POLR3K	ARGFX	down	Coding 5'-UTR
chr1:153902127-153902900,-	23989	-50.1	0	0.45	DENND4B	ARGFX	down	Coding CDS
chr11:28129628-28129734,-	2943	-49.95	0	0.463	KIF18A	ARGFX	down	Coding 5'-UTR	x
chr20:55043635-55043822,+	29827	-49.95	0.419	0.463	RTFDC1	ARGFX	down	Coding 5'-UTR	x
chr10:12259365-12259466,+	557	-49.8	0	0.492	CDC123	ARGFX	down	Coding CDS
chr19:49469461-49469663,+	21763	-49.75	0.678	0.521	FTL	ARGFX	down	Coding CDS	x
chr6:161694970-161695161,-	43839	-49.7	0	0.521	AGPAT4	ARGFX	down	Coding 5'-UTR	x
chr16:88718382-88718992,-	14559	-49.7	0.588	0.521	MVD	ARGFX	down	Coding CDS	x
chr12:76953638-76953889,+	7794	-49.6	0	0.521	chr12:76953638-76953889,+	ARGFX	down	Unannotated
chr1:10490751-10490945,+	23012	-49.55	0.227	0.521	APITD1-CORT	ARGFX	down	Coding 5'-UTR	x
chr19:54463515-54463681,-	22204	-49.45	0	0.521	chr19:54463515-54463681,-	ARGFX	down	Unannotated	x
chr2:110969867-110970158,-	32269	-49.45	0.748	0.521	LINC00116	ARGFX	down	Noncoding other exon	x
chrX:134166307-134166514,+	52868	-49.4	0.429	0.521	FAM127A	ARGFX	down	Coding 5'-UTR	x
chr11:119252466-119252609,+	2463	-49.4	0.309	0.521	LOC100499227	ARGFX	down	Coding 5'-UTR	x
chr12:122079020-122079793,+	5678	-49.35	0	0.521	ORAI1	ARGFX	down	Coding CDS	x
chr11:3862124-3862243,-	3139	-49.35	0.481	0.521	RHOG	ARGFX	down	Coding 5'-UTR	x
chr19:33675428-33675501,+	20307	-49.3	0.249	0.521	chr19:33675428-33675501,+	ARGFX	down	Unannotated
chr1:113249700-113249784,-	23229	-49.3	0.683	0.521	RHOC	ARGFX	down	Coding 5'-UTR	x
chr7:588918-589496,-	47719	-49.25	0	0.521	PRKAR1B	ARGFX	down	Coding 3'-UTR
chr16:66968054-66968381,-	13821	-49.15	0.736	0.539	FAM96B	ARGFX	down	Coding 5'-UTR
chr18:5238063-5238228,+	18591	-49.1	0	0.551	LINC00667	ARGFX	down	Noncoding 1st exon
chr16:19725440-19726359,-	12511	-49.05	0.455	0.551	KNOP1	ARGFX	down	Coding 5'-UTR
chr16:24835475-24835815,+	12780	-48.9	0	0.577	TNRC6A	ARGFX	down	Coding 3'-UTR
chr5:76787958-76788352,-	42710	-48.9	0.4	0.577	WDR41	ARGFX	down	Coding 5'-UTR
chr22:35789490-35790007,+	31356	-48.7	0.337	0.584	HMOX1	ARGFX	down	Coding CDS
chr12:16064249-16064348,+	6107	-48.6	0	0.613	DERA	ARGFX	down	Coding 5'-UTR
chr2:241653279-241654665,-	33983	-48.55	0.625	0.613	KIF1A	ARGFX	down	Coding 3'-UTR
chr1:27269377-27269556,+	26581	-48.55	0	0.613	NUDC	ARGFX	down	Coding CDS
chr21:40555178-40555490,-	30383	-48.5	0.588	0.613	PSMG1	ARGFX	down	Coding 5'-UTR
chr6:7390002-7390306,+	45533	-48.5	0.469	0.613	RIOK1	ARGFX	down	Coding 5'-UTR
chrX:7066094-7066245,-	53965	-48.45	0	0.624	HDHD1	ARGFX	down	Coding 5'-UTR
chr10:12085071-12085356,-	497	-48.3	0.262	0.692	UPF2	ARGFX	down	Coding 5'-UTR
chr19:984295-984555,+	22908	-48.25	0.445	0.692	WDR18	ARGFX	down	Coding 5'-UTR
chr12:8072055-8074223,-	7866	-48.2	0.54	0.692	SLC2A3	ARGFX	down	Coding CDS
chr14:24681978-24682933,-	9503	-48.15	0.462	0.692	CHMP4A|TM9SF1	ARGFX	down	Coding 5'-UTR
chr16:82203653-82203874,-	14410	-48.15	0.517	0.692	MPHOSPH6	ARGFX	down	Coding 5'-UTR
chr14:51410979-51411219,-	9770	-48.1	0	0.692	PYGL	ARGFX	down	Coding 5'-UTR
chr19:45926528-45926848,-	21377	-48	0.445	0.71	ERCC1	ARGFX	down	Coding 5'-UTR
chr7:92219221-92219416,-	48277	-48	0	0.71	FAM133B	ARGFX	down	Intron
chr16:30418905-30418996,+	13121	-47.95	0	0.71	ZNF771	ARGFX	down	Coding 5'-UTR
chr12:53345914-53346126,+	6848	-47.85	0.507	0.718	KRT18	ARGFX	down	Coding CDS
chr5:175815236-175815763,-	41774	-47.85	0.814	0.718	NOP16	ARGFX	down	Coding 5'-UTR
chr10:62538197-62538368,+	1302	-47.8	0.584	0.73	CDK1	ARGFX	down	Coding 5'-UTR
chr12:58002886-58003392,+	7330	-47.7	0	0.753	DTX3	ARGFX	down	Coding CDS
chr10:124913732-124914030,+	594	-47.6	0.724	0.753	BUB3	ARGFX	down	Coding 5'-UTR
chrX:47441557-47441938,+	53554	-47.6	0.769	0.753	TIMP1	ARGFX	down	Coding 5'-UTR
chr8:87520725-87521010,-	50179	-47.55	0.725	0.763	RMDN1	ARGFX	down	Coding 5'-UTR
chr1:54665808-54666262,+	27841	-47.5	0.538	0.763	MRPL37	ARGFX	down	Coding 5'-UTR
chr16:4401228-4401434,-	13392	-47.5	0.509	0.763	PAM16	ARGFX	down	Coding 5'-UTR
chr4:26426270-26426365,+	39594	-47.5	0	0.763	RBPJ	ARGFX	down	Coding CDS
chr6:26180755-26180794,-	44079	-47.45	0	0.763	chr6:26180755-26180794,-	ARGFX	down	Unannotated
chr1:120277927-120278066,+	23458	-47.45	0	0.763	PHGDH	ARGFX	down	Coding CDS
chr5:94890454-94891108,+	42927	-47.35	0.447	0.763	ARSK	ARGFX	down	Coding 5'-UTR
chr1:182573351-182573608,-	25071	-47.35	0.433	0.763	RGS16	ARGFX	down	Coding 5'-UTR
chr1:244998907-244999115,+	26353	-47.25	0.884	0.77	COX20	ARGFX	down	Coding 5'-UTR
chr19:1095258-1095492,-	19053	-47.25	0.562	0.77	POLR2E	ARGFX	down	Coding 5'-UTR
chr14:73569580-73570186,+	10153	-47.25	0.355	0.77	RBM25	ARGFX	down	Coding CDS
chr19:42799188-42799821,+	21151	-47.15	0.318	0.819	CIC	ARGFX	down	Coding CDS
chr10:68088967-68089013,-	1350	-47.1	0	0.83	CTNNA3	ARGFX	down	Intron
chr8:67976561-67976765,+	50017	-47	0.459	0.864	CSPP1	ARGFX	down	Coding 5'-UTR
chr12:49961831-49961952,-	6698	-46.95	0.431	0.864	MCRS1	ARGFX	down	Coding 5'-UTR
chr12:111051877-111052055,+	5303	-46.95	0	0.864	TCTN1	ARGFX	down	Coding 5'-UTR
chr5:159678820-159679629,-	41585	-46.9	0	0.883	CCNJL	ARGFX	down	Coding 3'-UTR
chr19:13885180-13885426,+	19407	-46.75	0.796	0.933	C19orf53	ARGFX	down	Coding 5'-UTR
chr19:8373033-8373263,-	22816	-46.7	0.487	0.945	CD320	ARGFX	down	Coding 5'-UTR
chr14:56046919-56047072,+	9840	-46.7	0	0.945	KTN1	ARGFX	down	Coding 5'-UTR
chr1:67891818-67891960,-	28136	-46.7	0	0.945	SERBP1	ARGFX	down	Coding CDS
chr22:41641693-41642622,-	31723	-46.6	0.642	0.972	RANGAP1	ARGFX	down	Coding CDS
chr13:100637849-100638058,+	8118	-46.45	0	1.011	ZIC2	ARGFX	down	Coding CDS
chr1:25558824-25559071,-	26467	-46.4	0.808	1.011	SYF2	ARGFX	down	Coding 5'-UTR
chr16:68732116-68732845,+	13996	-46.35	0.303	1.011	CDH3	ARGFX	down	Coding CDS
chr14:81407975-81408116,-	10377	-46.3	0.315	1.011	CEP128	ARGFX	down	Coding 5'-UTR
chr19:18053436-18053654,+	19743	-46.25	0	1.011	CCDC124	ARGFX	down	Coding CDS
chr2:69550945-69551747,-	34995	-46.2	0	1.011	GFPT1	ARGFX	down	Coding 3'-UTR
chr20:34287232-34287378,+	29181	-46.2	0.762	1.011	ROMO1	ARGFX	down	Coding 5'-UTR
chr19:36000813-36000965,-	20457	-46.05	0.495	1.064	DMKN	ARGFX	down	Coding 5'-UTR
chr10:74034515-74035680,+	1538	-45.9	0.354	1.109	DDIT4	ARGFX	down	Coding CDS
chr3:149688512-149688730,-	36460	-45.9	0.782	1.109	PFN2	ARGFX	down	Coding 5'-UTR
chr19:1103939-1104126,+	19059	-45.8	0.829	1.148	GPX4	ARGFX	down	Coding 5'-UTR
chr20:18568570-18568759,+	28719	-45.75	0.416	1.148	DTD1	ARGFX	down	Coding 5'-UTR
chr8:145151027-145151117,+	49167	-45.7	0	1.148	CYC1	ARGFX	down	Coding CDS
chr9:35657768-35658019,-	51768	-45.7	0.565	1.148	RMRP	ARGFX	down	Noncoding 1st exon
chr5:43120994-43121219,+	42310	-45.65	0.29	1.152	ZNF131	ARGFX	down	Coding 5'-UTR
chr5:218208-218358,-	42108	-45.6	0.583	1.179	CCDC127	ARGFX	down	Coding 5'-UTR
chr17:79620661-79620830,-	17868	-45.45	0	1.188	PDE6G	ARGFX	down	Intron
chr12:8234794-8235016,+	7879	-45.4	0	1.188	NECAP1	ARGFX	down	Coding 5'-UTR
chr3:48445394-48445994,-	37758	-45.4	0	1.188	PLXNB1	ARGFX	down	Coding CDS
chr19:12035863-12036043,+	19178	-45.4	0	1.188	ZNF700|ZNF763	ARGFX	down	Coding 5'-UTR
chr11:16760148-16760477,+	2764	-45.35	0.879	1.188	C11orf58	ARGFX	down	Coding 5'-UTR
chr1:109241801-109242275,+	23050	-45.3	0.441	1.207	PRPF38B	ARGFX	down	Coding CDS
chr2:109403183-109403310,+	32257	-45.2	0.183	1.276	CCDC138	ARGFX	down	Coding 5'-UTR
chr7:2393585-2393749,-	47134	-45.15	0	1.283	chr7:2393585-2393749,-	ARGFX	down	Unannotated
chr3:15106568-15106866,-	36493	-45.05	0.693	1.286	MRPS25	ARGFX	down	Coding 5'-UTR
chr6:30594617-30594780,+	44399	-45	0	1.286	ATAT1	ARGFX	down	Coding 5'-UTR
chr17:41180609-41181091,+	16076	-45	0	1.286	RND2	ARGFX	down	Coding CDS
chr20:42085884-42086176,-	29410	-44.9	0	1.308	chr20:42085884-42086176,-	ARGFX	down	Unannotated
chr9:26946907-26947333,-	51572	-44.85	0	1.325	PLAA	ARGFX	down	Coding 5'-UTR
chrX:151999451-151999661,+	53010	-44.75	0.857	1.392	NSDHL	ARGFX	down	Coding 5'-UTR
chr19:40931810-40931984,-	20968	-44.65	0.466	1.412	SERTAD1	ARGFX	down	Coding 5'-UTR
chr3:196669141-196669478,-	37139	-44.55	0.619	1.484	NCBP2	ARGFX	down	Coding 5'-UTR
chr6:27100337-27100627,-	44148	-44.5	0.469	1.489	HIST1H2BJ	ARGFX	down	Coding 5'-UTR
chr22:31531069-31531914,-	31218	-44.5	0.224	1.489	PLA2G3	ARGFX	down	Coding CDS
chr7:6048817-6049129,+	47727	-44.45	0.776	1.489	AIMP2	ARGFX	down	Coding 5'-UTR
chr3:28390092-28390610,-	37220	-44.45	0.222	1.489	AZI2	ARGFX	down	Coding 5'-UTR
chr12:125534429-125534560,+	5890	-44.4	0	1.489	chr12:125534429-125534560,+	ARGFX	down	Unannotated
chr11:62572801-62573008,-	3770	-44.4	0.446	1.489	NXF1	ARGFX	down	Coding 5'-UTR
chr18:71958982-71959307,-	18762	-44.3	0.733	1.56	CYB5A	ARGFX	down	Coding 5'-UTR
chr1:52456224-52456443,-	27739	-44.2	0	1.56	RAB3B	ARGFX	down	Coding 5'-UTR
chr5:125894932-125894983,-	40679	-44.15	0	1.586	ALDH7A1	ARGFX	down	Coding 5'-UTR
chr10:127530499-127531094,+	660	-44.1	0	1.623	BCCIP	ARGFX	down	Coding 3'-UTR
chr14:24025188-24025650,+	9412	-44.1	0	1.623	THTPA	ARGFX	down	Coding 5'-UTR
chr22:35782680-35783169,+	31354	-44.05	0.323	1.646	HMOX1	ARGFX	down	Coding CDS
chr2:220110173-220110297,+	33654	-44	0.523	1.66	STK16	ARGFX	down	Coding 5'-UTR
chr16:56642935-56642969,+	13617	-43.8	0	1.714	MT2A	ARGFX	down	Coding CDS	x
chr9:139317647-139318100,+	51338	-43.75	0	1.751	PMPCA	ARGFX	down	Coding CDS	x
chr4:88343656-88344164,+	40342	-43.7	0.547	1.751	NUDT9	ARGFX	down	Coding 5'-UTR	x
chr6:3226795-3226898,-	44702	-43.7	0	1.751	TUBB2B	ARGFX	down	Coding CDS	x
chrX:102317903-102318199,-	52488	-43.65	0.322	1.751	BEX1	ARGFX	down	Coding CDS	x
chr11:65101074-65101257,-	4061	-43.65	0	1.751	chr11:65101074-65101257,-	ARGFX	down	Unannotated
chr17:46126111-46126226,+	16453	-43.65	0.324	1.751	NFE2L1	ARGFX	down	Coding 5'-UTR	x
chr17:40761652-40761804,+	16002	-43.65	0.662	1.751	TUBG1	ARGFX	down	Coding 5'-UTR	x
chr11:96122810-96123113,-	5002	-43.6	0.254	1.751	CCDC82	ARGFX	down	Coding 5'-UTR	x
chr7:139025802-139026268,+	46620	-43.55	0.618	1.751	C7orf55|C7orf55-LUC7L2	ARGFX	down	Coding 5'-UTR	x
chr6:3259137-3259430,+	44710	-43.55	0.639	1.751	PSMG4	ARGFX	down	Coding 5'-UTR
chr19:17972908-17973032,+	19739	-43.45	0.808	1.802	RPL18A	ARGFX	down	Coding CDS	x
chr2:131099588-131100013,-	32534	-43.4	0.267	1.826	CCDC115	ARGFX	down	Coding 5'-UTR
chr4:39367844-39368095,-	39704	-43.35	0.81	1.849	RFC1	ARGFX	down	Coding 5'-UTR
chr22:46692665-46692828,+	31972	-43.3	0.512	1.849	GTSE1	ARGFX	down	Coding 5'-UTR
chr8:95565613-95565762,-	50270	-43.3	0.507	1.849	KIAA1429	ARGFX	down	Coding 5'-UTR
chr7:43908907-43909212,-	47426	-43.3	0.829	1.849	MRPS24	ARGFX	down	Coding 5'-UTR	x
chr1:149871090-149871272,+	23680	-43.25	0	1.879	BOLA1	ARGFX	down	Coding 5'-UTR
chr7:27498441-27498497,-	47214	-43.2	0.219	1.879	chr7:27498441-27498497,-	ARGFX	down	Unannotated	x
chr2:70529057-70529230,-	35054	-43.2	0.787	1.879	FAM136A	ARGFX	down	Coding 5'-UTR	x
chr15:66791743-66791987,-	11550	-43.2	0.7	1.879	RPL4	ARGFX	down	Coding CDS	x
chr7:2419613-2420315,+	47155	-43.15	0.187	1.888	EIF3B	ARGFX	down	Coding 3'-UTR	x
chr7:91570089-91570455,+	48242	-43.1	0.749	1.888	AKAP9	ARGFX	down	Coding 5'-UTR	x
chr17:8279829-8280050,-	18107	-43.1	0	1.888	KRBA2	ARGFX	down	Coding 5'-UTR	x
chr17:26901085-26901302,-	15210	-42.95	0	1.937	ALDOC	ARGFX	down	Coding CDS	x
chr19:21511975-21512249,-	20069	-42.95	0.613	1.937	ZNF708	ARGFX	down	Coding 5'-UTR	x
chr5:60240933-60241248,+	42440	-42.85	0.717	1.959	NDUFAF2	ARGFX	down	Coding 5'-UTR	x
chr16:84150340-84150555,-	14425	-42.75	0.218	1.972	MBTPS1	ARGFX	down	Coding 5'-UTR
chr6:31371301-31371479,+	44496	-42.7	0.622	1.989	MICA	ARGFX	down	Coding 5'-UTR	x
chr19:41256674-41256930,+	21007	-42.7	0.328	1.989	SNRPA	ARGFX	down	Coding 5'-UTR	x
chrX:47518514-47518549,-	53567	-42.65	0.76	2.02	UXT	ARGFX	down	Coding 5'-UTR	x
chr22:29663881-29664338,+	31091	-42.5	0.725	2.101	EWSR1	ARGFX	down	Coding 5'-UTR	x
chr12:53491851-53492098,+	6871	-42.4	0	2.13	IGFBP6	ARGFX	down	Intron	x
chr16:87863727-87866401,-	14532	-42.4	0.704	2.13	SLC7A5	ARGFX	down	Coding 3'-UTR	x
chr20:21735861-21735909,+	28757	-42.35	0.432	2.13	chr20:21735861-21735909,+	ARGFX	down	Unannotated	x
chr1:154244795-154245377,+	24069	-42.35	0.732	2.13	HAX1	ARGFX	down	Coding 5'-UTR	x
chr8:145699164-145700350,-	49229	-42.15	0.542	2.225	FOXH1	ARGFX	down	Coding CDS	x
chrX:102631090-102631541,+	52509	-42.15	0.864	2.225	NGFRAP1	ARGFX	down	Coding 5'-UTR	x
chrX:102318902-102319372,-	52490	-42	0.757	2.288	BEX1	ARGFX	down	Coding 5'-UTR	x
chr18:54305574-54305955,-	18606	-41.9	0.766	2.325	TXNL1	ARGFX	down	Coding 5'-UTR
chr11:10326446-10326776,+	2109	-41.8	0.606	2.354	ADM	ARGFX	down	Coding 5'-UTR	x
chr6:32945084-32945347,+	44744	-41.75	0	2.392	BRD2	ARGFX	down	Coding CDS	x
chr1:155145697-155146010,-	24159	-41.75	0.862	2.392	KRTCAP2	ARGFX	down	Coding 5'-UTR	x
chr14:76117372-76117969,-	10270	-41.7	0	2.392	C14orf1	ARGFX	down	Coding CDS	x
chr9:99979309-99979666,+	52391	-41.7	0	2.392	chr9:99979309-99979666,+	ARGFX	down	Unannotated	x
chr3:193853728-193853976,+	37048	-41.7	0.595	2.392	HES1	ARGFX	down	Coding 5'-UTR	x
chr19:39971462-39971705,+	20880	-41.65	0.541	2.401	TIMM50	ARGFX	down	Coding 5'-UTR
chr1:19923378-19923697,+	25294	-41.6	0.665	2.406	MINOS1|MINOS1-NBL1	ARGFX	down	Coding 5'-UTR	x
chr12:7079908-7080253,+	7713	-41.55	0.803	2.426	EMG1	ARGFX	down	Coding 5'-UTR	x
chr12:2986299-2986448,+	6311	-41.5	0.643	2.468	RHNO1	ARGFX	down	Coding 5'-UTR	x
chrX:119005734-119005976,+	52700	-41.45	0.838	2.468	NDUFA1	ARGFX	down	Coding 5'-UTR	x
chr22:39715259-39715975,-	31620	-41.45	0.585	2.468	RPL3	ARGFX	down	Coding 5'-UTR	x
chr11:118230292-118230389,+	2336	-41.45	0	2.468	UBE4A	ARGFX	down	Coding 5'-UTR	x
chr17:3626982-3627175,-	15627	-41.35	0.812	2.523	ITGAE	ARGFX	down	Coding CDS	x
chr6:100016372-100016703,-	42978	-41.2	0.625	2.615	CCNC	ARGFX	down	Coding 5'-UTR	x
chr11:407062-407196,-	3144	-41.1	0.456	2.702	SIGIRR	ARGFX	down	Coding CDS
chr17:75447450-75447610,+	17658	-41.05	0	2.725	SEPT9	ARGFX	down	Coding 5'-UTR
chr1:26662829-26662974,-	26527	-41.05	0	2.725	AIM1L	ARGFX	down	Coding CDS	x
chr19:49468346-49469173,+	21761	-41.05	0.896	2.725	FTL	ARGFX	down	Coding 5'-UTR
chr16:84087884-84088250,-	14422	-41	0	2.725	MBTPS1	ARGFX	down	Coding CDS	x
chr4:26432314-26432535,+	39599	-40.85	0	2.833	RBPJ	ARGFX	down	Coding CDS	x
chr2:232319866-232319977,-	33809	-40.8	0	2.869	NCL	ARGFX	down	Coding CDS	x
chr6:73972899-73973076,+	45534	-40.75	0	2.869	BC031876	ARGFX	down	Noncoding 1st exon
chr4:10076656-10077104,-	38667	-40.75	0.268	2.869	WDR1	ARGFX	down	Coding CDS	x
chr19:5691921-5692174,-	22409	-40.7	0	2.909	LONP1	ARGFX	down	Coding CDS	x
chr10:71160755-71160923,+	1451	-40.65	0	2.909	HK1	ARGFX	down	Coding CDS	x
chr12:48357289-48357487,+	6595	-40.55	0.628	2.982	TMEM106C	ARGFX	down	Coding 5'-UTR	x
chr16:28857493-28857790,-	12939	-40.55	0.678	2.982	TUFM	ARGFX	down	Coding 5'-UTR	x
chr17:76183402-76183514,+	17704	-40.45	0.375	3.011	AFMID	ARGFX	down	Coding 5'-UTR
chr17:42766933-42767240,-	16251	-40.35	0.67	3.043	CCDC43	ARGFX	down	Coding 5'-UTR	x
chr14:20924080-20924260,+	9188	-40.25	0	3.043	APEX1	ARGFX	down	Coding CDS	x
chr14:23057881-23058264,-	9316	-40.25	0.794	3.043	DAD1	ARGFX	down	Coding 5'-UTR	x
chr16:3073646-3074067,-	13172	-40.25	0.73	3.043	HCFC1R1	ARGFX	down	Coding 5'-UTR	x
chr14:20922728-20923094,-	9185	-40.2	0.501	3.059	OSGEP	ARGFX	down	Coding 5'-UTR	x
chr16:107090-107332,+	12239	-40.2	0	3.059	SNRNP25	ARGFX	down	Coding CDS
chr16:28855974-28856180,-	12935	-40.2	0	3.059	TUFM	ARGFX	down	Coding CDS	x
chr1:32110400-32110525,-	26830	-40.15	0.518	3.118	PEF1	ARGFX	down	Coding 5'-UTR	x
chr11:65268693-65270069,+	4086	-40.1	0.336	3.132	MALAT1	ARGFX	down	Coding 3'-UTR	x
chr19:12098416-12098640,+	19181	-40.05	0.7	3.165	AX747405	ARGFX	down	Noncoding 1st exon	x
chr19:1106544-1106742,+	19069	-39.95	0	3.166	GPX4	ARGFX	down	Coding CDS	x
chr20:60962030-60962192,+	29986	-39.95	0.837	3.166	RPS21	ARGFX	down	Coding 5'-UTR	x
chr5:34008084-34008222,-	42215	-39.9	0	3.166	AMACR	ARGFX	down	Coding 5'-UTR	x
chr3:48701423-48701637,-	37823	-39.9	0	3.166	CELSR3	ARGFX	down	Intron	x
chrX:41192691-41192922,+	53426	-39.9	0	3.166	DDX3X	ARGFX	down	Coding 5'-UTR	x
chrX:153991001-153991256,+	53170	-39.9	0.699	3.166	DKC1	ARGFX	down	Coding 5'-UTR	x
chr11:46405021-46405349,+	3250	-39.9	0.324	3.166	MDK	ARGFX	down	Coding CDS	x
chr10:112679313-112679415,+	355	-39.8	0.351	3.166	SHOC2	ARGFX	down	Coding 5'-UTR	x
chr21:34915165-34915521,+	30283	-39.8	0.795	3.166	SON	ARGFX	down	Coding 5'-UTR	x
chr22:32058106-32058258,-	31269	-39.7	0.431	3.228	PISD	ARGFX	down	Coding 5'-UTR	x
chr8:145515268-145515543,+	49188	-39.65	0	3.269	HSF1	ARGFX	down	Coding 5'-UTR	x
chr1:40562787-40563095,-	27290	-39.65	0.664	3.269	PPT1	ARGFX	down	Coding 5'-UTR	x
chr12:32832155-32832399,+	6433	-39.6	0.755	3.269	DNM1L	ARGFX	down	Coding 5'-UTR	x
chr11:111895801-111896475,+	2234	-39.55	0.263	3.288	DLAT	ARGFX	down	Coding 5'-UTR	x
chr16:2827238-2827317,-	12900	-39.55	0.852	3.288	TCEB2	ARGFX	down	Coding 5'-UTR	x
chrX:67718729-67718965,+	53879	-39.55	0.363	3.288	YIPF6	ARGFX	down	Coding 5'-UTR	x
chr11:62432321-62432850,-	3710	-39.5	0.87	3.288	C11orf48	ARGFX	down	Coding CDS	x
chr3:99547584-99547809,-	38642	-39.3	0	3.411	MIR548G	ARGFX	down	Intron	x
chr7:1609645-1609730,-	46995	-39.3	0.649	3.411	PSMG3	ARGFX	down	Coding 5'-UTR	x
chr19:12721492-12721669,-	19226	-39.3	0	3.411	ZNF490	ARGFX	down	Coding 5'-UTR	x
chrX:102469966-102470166,+	52491	-39.25	0.644	3.418	BEX4	ARGFX	down	Coding 5'-UTR
chr5:138775095-138775218,-	41020	-39.25	0.606	3.418	DNAJC18	ARGFX	down	Coding 5'-UTR
chr15:44092686-44093078,+	11118	-39.2	0.848	3.421	HYPK	ARGFX	down	Coding 5'-UTR
chr3:50294957-50295146,+	38055	-39.1	0	3.488	GNAI2	ARGFX	down	Coding CDS	x
chr1:36863368-36863556,-	27103	-39.1	0.818	3.488	LSM10	ARGFX	down	Coding 5'-UTR	x
chr18:55431425-55431475,-	18625	-39.05	0	3.488	ATP8B1	ARGFX	down	Intron
chrX:118699195-118699445,-	52679	-39.05	0.314	3.488	CXorf56	ARGFX	down	Coding 5'-UTR	x
chr1:23495259-23495406,-	26197	-38.95	0.637	3.556	LUZP1	ARGFX	down	Coding 5'-UTR
chr19:17973990-17974082,+	19741	-38.95	0	3.556	RPL18A	ARGFX	down	Coding CDS
chr19:21950240-21950432,-	20087	-38.95	0.764	3.556	ZNF100	ARGFX	down	Coding 5'-UTR	x
chr20:60718264-60718518,-	29957	-38.8	0.848	3.666	PSMA7	ARGFX	down	Coding 5'-UTR	x
chr1:155231438-155231721,-	24185	-38.75	0	3.666	SCAMP3	ARGFX	down	Coding CDS	x
chr1:47779671-47779889,-	27676	-38.7	0	3.669	STIL	ARGFX	down	Coding 5'-UTR	x
chr1:46034173-46034356,+	27581	-38.65	0	3.71	AKR1A1	ARGFX	down	Coding CDS
chr1:12079455-12079609,+	23474	-38.55	0.46	3.772	MIIP	ARGFX	down	Coding 5'-UTR	x
chr6:144416105-144416858,-	43506	-38.55	0.725	3.772	SF3B5	ARGFX	down	Coding 5'-UTR	x
chr5:74062614-74063188,+	42643	-38.45	0.71	3.787	NSA2	ARGFX	down	Coding 5'-UTR	x
chr1:145470322-145470499,-	23585	-38.35	0.334	3.869	POLR3GL	ARGFX	down	Coding 5'-UTR	x
chr2:170492994-170493627,+	32862	-38.35	0	3.869	PPIG	ARGFX	down	Coding CDS	x
chr1:155225903-155226264,-	24180	-38.35	0	3.869	SCAMP3	ARGFX	down	Coding CDS	x
chr20:1145002-1145120,+	28604	-38.25	0	3.975	PSMF1	ARGFX	down	Coding CDS	x
chr6:157744444-157744640,-	43726	-38.25	0.752	3.975	TMEM242	ARGFX	down	Coding 5'-UTR	x
chr12:69004632-69004822,+	7584	-38.2	0	4.017	RAP1B	ARGFX	down	Coding 5'-UTR	x
chr3:194392793-194392975,-	37066	-38.15	0.401	4.074	LSG1	ARGFX	down	Coding 5'-UTR	x
chr11:6704124-6704757,-	4330	-38.05	0.714	4.082	MRPL17	ARGFX	down	Coding 5'-UTR	x
chr14:76127118-76127574,-	10275	-38	0.662	4.13	C14orf1	ARGFX	down	Coding 5'-UTR	x
chr17:62492946-62493233,-	17040	-37.95	0.415	4.135	POLG2	ARGFX	down	Coding 5'-UTR	x
chr13:27825367-27826026,+	8391	-37.95	0.824	4.135	RPL21	ARGFX	down	Coding 5'-UTR	x
chr3:157827843-157828011,+	36570	-37.9	0.78	4.135	RSRC1	ARGFX	down	Coding 5'-UTR	x
chr11:61197477-61197756,+	3606	-37.85	0.767	4.164	SDHAF2	ARGFX	down	Coding 5'-UTR	x
chr1:36751973-36752871,+	27087	-37.85	0.37	4.164	THRAP3	ARGFX	down	Coding CDS	x
chr16:30080140-30080299,+	13062	-37.75	0.389	4.169	ALDOA	ARGFX	down	Coding CDS	x
chr10:74385768-74385947,-	1545	-37.7	0.675	4.199	MICU1	ARGFX	down	Coding 5'-UTR	x
chr14:45431025-45431206,-	9686	-37.65	0	4.199	KLHL28	ARGFX	down	Coding 5'-UTR	x
chr2:44589043-44589284,+	34638	-37.6	0	4.275	CAMKMT	ARGFX	down	Coding 5'-UTR	x
chr12:56631734-56632347,-	7161	-37.55	1	4.282	ANKRD52	ARGFX	down	Coding 3'-UTR	x
chr11:47603657-47603765,+	3362	-37.55	0	4.282	NDUFS3	ARGFX	down	Coding CDS
chr14:74959896-74960198,-	10216	-37.55	0.756	4.282	NPC2	ARGFX	down	Coding 5'-UTR	x
chr16:69375459-69376351,+	14054	-37.45	0	4.282	NIP7	ARGFX	down	Coding CDS	x
chr5:82373140-82373328,-	42808	-37.45	0.78	4.282	TMEM167A	ARGFX	down	Coding 5'-UTR
chr17:8110494-8110685,-	18078	-37.4	0	4.282	AURKB	ARGFX	down	Coding 5'-UTR
chr6:57037350-57037608,+	45479	-37.35	0.31	4.37	BAG2	ARGFX	down	Coding 5'-UTR	x
chr17:73774257-73774716,-	17495	-37.35	0	4.37	H3F3B	ARGFX	down	Coding CDS	x
chr8:141521523-141521745,+	49028	-37.3	0.74	4.42	CHRAC1	ARGFX	down	Coding 5'-UTR	x
chr9:133995805-133996790,+	51104	-37.25	0	4.455	AIF1L	ARGFX	down	Coding 3'-UTR	x
chr19:1605359-1605609,-	19568	-37.25	0.966	4.455	UQCR11	ARGFX	down	Coding 5'-UTR	x
chr19:44079560-44079807,-	21210	-37.25	0	4.455	XRCC1	ARGFX	down	Coding 5'-UTR	x
chr19:13065100-13065340,-	19364	-37.2	0.554	4.5	GADD45GIP1	ARGFX	down	Coding CDS	x
chr2:148778202-148778433,-	32648	-37.2	0.456	4.5	ORC4	ARGFX	down	Coding 5'-UTR	x
chr4:177241109-177241344,+	39375	-37.2	0.64	4.5	SPCS3	ARGFX	down	Coding 5'-UTR	x
chr19:21106023-21106195,+	20032	-37.2	0.455	4.5	ZNF85	ARGFX	down	Coding 5'-UTR	x
chr19:45927039-45927270,-	21378	-37.1	0.807	4.549	ERCC1	ARGFX	down	Coding 5'-UTR	x
chr11:93474326-93474815,-	4942	-37.1	0.681	4.549	TAF1D	ARGFX	down	Coding 5'-UTR	x
chr6:27570273-27570472,-	44172	-37.1	0.363	4.549	TRNA_Leu	ARGFX	down	Noncoding 1st exon	x
chr4:74864018-74864599,-	40148	-37.05	0	4.555	CXCL5	ARGFX	down	Coding 5'-UTR	x
chr12:56553072-56553184,+	7130	-37.05	0	4.555	MYL6	ARGFX	down	Intron	x
chr12:49628433-49628548,+	6674	-37.05	0	4.555	TUBA1C	ARGFX	down	Intron	x
chr19:44235582-44235805,-	21232	-37	0	4.657	SMG9	ARGFX	down	Coding CDS	x
chr17:79791114-79791192,-	17901	-36.95	0.627	4.657	FAM195B	ARGFX	down	Coding 5'-UTR	x
chr9:131084579-131084782,-	50908	-36.95	0.705	4.657	TRUB2	ARGFX	down	Coding 5'-UTR	x
chr6:41888743-41888930,-	45100	-36.9	0.341	4.697	MED20	ARGFX	down	Coding 5'-UTR	x
chr16:88729419-88729654,-	14569	-36.9	0.38	4.697	MVD	ARGFX	down	Coding 5'-UTR	x
chr17:40976151-40976315,-	16039	-36.85	0.476	4.697	BECN1	ARGFX	down	Coding 5'-UTR	x
chr17:27052499-27052759,-	15264	-36.85	0.312	4.697	TLCD1	ARGFX	down	Coding CDS	x
chr2:29117481-29117789,+	34370	-36.85	0.723	4.697	WDR43	ARGFX	down	Coding 5'-UTR	x
chr19:47991065-47991645,-	21598	-36.75	0	4.731	NAPA	ARGFX	down	Coding CDS
chr7:99070172-99070382,-	48425	-36.6	0	4.823	chr7:99070172-99070382,-	ARGFX	down	Unannotated
chrX:45706665-45707057,-	53457	-36.6	0	4.823	chrX:45706665-45707057,-	ARGFX	down	Unannotated
chr2:238969641-238969784,+	33933	-36.6	0	4.823	SCLY	ARGFX	down	Coding 5'-UTR	x
chr5:139028465-139028594,+	41034	-36.55	0	4.823	CXXC5	ARGFX	down	Coding 5'-UTR	x
chr3:48481571-48481722,+	37770	-36.55	0.78	4.823	TMA7	ARGFX	down	Coding 5'-UTR	x
chr1:110173793-110174370,+	23098	-36.5	0	4.823	AMPD2	ARGFX	down	Coding 3'-UTR	x
chr5:132387405-132388049,+	40774	-36.5	0.456	4.823	HSPA4	ARGFX	down	Coding 5'-UTR	x
chr2:32142995-32143070,-	34394	-36.4	0	4.971	MEMO1	ARGFX	down	Coding CDS	x
chrX:18541324-18541360,-	53255	29.6	1.08315e+08	4.546	chrX:18541324-18541360,-	ARGFX	up	Unannotated	x
chr9:86292642-86292766,-	52109	29.85	8.78822e+07	4.415	UBQLN1	ARGFX	up	Coding CDS
chr12:6484671-6484699,-	7441	29.95	9.60664e+07	4.361	SCNN1A	ARGFX	up	Coding 5'-UTR	x
chr12:32136776-32137543,+	6388	30.75	3.021	3.915	KIAA1551	ARGFX	up	Coding CDS	x
chr11:764304-764433,+	4673	31	2.288	3.782	TALDO1	ARGFX	up	Coding CDS	x
chr1:50941205-50941346,-	27687	31.1	1.09409e+08	3.739	FAF1	ARGFX	up	Coding CDS	x
chr1:28832984-28833220,+	26690	31.15	8.333	3.711	RCC1|SNHG3	ARGFX	up	Intron	x
chr18:33744439-33744630,+	18410	31.5	1.75764e+08	3.527	ELP2	ARGFX	up	Coding CDS
chr7:90225771-90226024,+	48233	31.6	9.60664e+07	3.492	CDK14	ARGFX	up	Coding 5'-UTR	x
chr10:12219792-12219895,-	548	31.65	1.75764e+08	3.456	NUDT5	ARGFX	up	Coding CDS	x
chr1:207494889-207495182,+	25545	31.75	1.92133e+08	3.395	CD55	ARGFX	up	Coding 5'-UTR	x
chr21:34734542-34734617,-	30260	31.75	1.67282e+08	3.395	chr21:34734542-34734617,-	ARGFX	up	Unannotated	x
chr17:28471782-28471892,-	15360	32.55	1.75764e+08	3.006	chr17:28471782-28471892,-	ARGFX	up	Unannotated	x
chr2:85284019-85284076,+	35309	32.8	8.78822e+07	2.864	KCMF1	ARGFX	up	Coding 3'-UTR	x
chr11:14363520-14363707,-	2743	32.8	1.92133e+08	2.864	RRAS2	ARGFX	up	Intron	x
chr7:48128012-48128149,-	47571	33.15	1.08315e+08	2.695	chr7:48128012-48128149,-	ARGFX	up	Unannotated	x
chr16:75682144-75682334,+	14343	33.5	9.60664e+07	2.516	TERF2IP	ARGFX	up	Coding CDS	x
chr3:54667027-54667474,-	38286	33.55	4.731	2.471	ESRG	ARGFX	up	Intron	x
chr22:50886699-50886822,-	32038	33.65	9.60664e+07	2.453	SBF1	ARGFX	up	Coding CDS
chr9:114361883-114362155,-	50540	33.7	1.82	2.427	PTGR1	ARGFX	up	Coding 5'-UTR
chr4:73935131-73935255,-	40109	33.75	1.08315e+08	2.409	COX18	ARGFX	up	Coding 5'-UTR
chr2:5840551-5840592,+	34824	33.75	1.08315e+08	2.409	SOX11	ARGFX	up	Coding 3'-UTR	x
chr11:114311386-114311461,+	2275	33.8	1.67282e+08	2.403	REXO2	ARGFX	up	Coding CDS	x
chr12:93771649-93771776,+	7975	33.85	8.78822e+07	2.383	NUDT4	ARGFX	up	Coding 5'-UTR
chr10:111767701-111768046,+	317	34.05	2.333	2.273	ADD3	ARGFX	up	Coding 5'-UTR
chr3:56712545-56712587,+	38305	34.1	9.3174e+07	2.263	chr3:56712545-56712587,+	ARGFX	up	Unannotated	x
chr1:154179842-154180065,-	24041	34.15	1.00291e+08	2.246	C1orf43	ARGFX	up	Coding CDS	x
chr2:24162596-24162760,+	33980	34.2	2.461	2.228	UBXN2A	ARGFX	up	Intron	x
chr3:185826729-185826899,-	36955	34.35	1.00291e+08	2.193	ETV5	ARGFX	up	Coding 5'-UTR	x
chrX:102862855-102862998,+	52520	34.4	2.285	2.178	TCEAL3	ARGFX	up	Coding 5'-UTR
chr1:245022577-245022671,-	26366	34.8	1.67282e+08	1.958	HNRNPU	ARGFX	up	Coding CDS	x
chr15:45361119-45361250,+	11156	34.8	8.78822e+07	1.958	SORD	ARGFX	up	Coding CDS
chr12:57057458-57058167,-	7228	34.85	2.18818e+08	1.958	PTGES3	ARGFX	up	Coding 3'-UTR	x
chr17:73401570-73401760,-	17450	34.9	1.75764e+08	1.942	GRB2	ARGFX	up	Coding 5'-UTR	x
chr1:182827869-182828029,+	25079	34.95	1.00291e+08	1.919	DHX9	ARGFX	up	Coding CDS	x
chr11:66311215-66311357,-	4266	35	8.78822e+07	1.896	ZDHHC24	ARGFX	up	Coding CDS	x
chr19:11143016-11143330,+	19084	35.05	1.00291e+08	1.88	SMARCA4	ARGFX	up	Coding 3'-UTR	x
chr7:33169147-33169315,+	47317	35.3	8.78822e+07	1.79	BBS9	ARGFX	up	Coding 5'-UTR	x
chr12:10374411-10375433,+	5099	35.4	2.006	1.75	GABARAPL1	ARGFX	up	Coding CDS	x
chr2:175352059-175352174,+	32976	35.45	8.78822e+07	1.75	chr2:175352059-175352174,+	ARGFX	up	Unannotated	x
chr10:72575733-72575821,+	1499	35.5	1.08315e+08	1.716	SGPL1	ARGFX	up	Coding 5'-UTR	x
chr8:56083809-56083892,+	49904	35.5	8.78822e+07	1.716	XKR4	ARGFX	up	Intron	x
chr9:140086711-140086808,-	51413	35.7	8.78822e+07	1.655	TPRN	ARGFX	up	Coding CDS	x
chr17:59987609-59987685,+	16930	35.75	9.60664e+07	1.636	chr17:59987609-59987685,+	ARGFX	up	Unannotated	x
chr6:27839983-27840130,-	44201	36	1.708	1.558	HIST1H3I	ARGFX	up	Coding 5'-UTR	x
chr19:4867621-4867745,-	21644	36.15	3.588	1.511	PLIN3	ARGFX	up	Coding 5'-UTR
chr1:155108663-155108866,+	24150	36.15	1.907	1.511	SLC50A1	ARGFX	up	Coding CDS	x
chr5:154278074-154278167,-	41519	36.25	8.36408e+07	1.484	GEMIN5	ARGFX	up	Coding CDS	x
chr3:113465210-113465346,+	35834	36.3	1.67282e+08	1.456	chr3:113465210-113465346,+	ARGFX	up	Unannotated	x
chr6:30807351-30807759,-	44449	36.3	2.00583e+08	1.456	chr6:30807351-30807759,-	ARGFX	up	Unannotated	x
chr16:2636684-2636813,+	12829	36.3	1.00291e+08	1.456	PDPK1	ARGFX	up	Coding CDS	x
chr9:74975544-74975640,-	52013	36.3	8.78822e+07	1.456	ZFAND5	ARGFX	up	Coding upstream	x
chr16:53537030-53537166,-	13592	36.45	2.019	1.404	AKTIP	ARGFX	up	Coding 5'-UTR	x
chr6:13325326-13325359,-	43375	36.5	9.3174e+07	1.385	TBC1D7	ARGFX	up	Coding CDS	x
chr1:46872748-46872794,+	27660	36.65	8.78822e+07	1.343	FAAH	ARGFX	up	Intron	x
chr16:57188119-57188408,-	13673	36.65	1.67282e+08	1.343	FAM192A	ARGFX	up	Coding CDS	x
chr10:25357022-25357062,-	931	36.7	8.78822e+07	1.326	chr10:25357022-25357062,-	ARGFX	up	Unannotated	x
chr4:164428199-164428297,+	39262	36.7	9.60664e+07	1.326	TMA16	ARGFX	up	Coding CDS	x
chr10:102747288-102747396,+	114	36.75	2.121	1.309	C10orf2	ARGFX	up	Coding 5'-UTR	x
chr1:46086541-46086630,-	27601	36.8	1.75764e+08	1.304	CCDC17	ARGFX	up	Coding CDS
chr2:136875629-136875803,-	32634	36.8	3.34563e+08	1.304	CXCR4	ARGFX	up	Coding 5'-UTR	x
chr8:101932357-101932959,-	48604	36.85	1.00291e+08	1.289	YWHAZ	ARGFX	up	Coding CDS	x
chr17:8152054-8152091,-	18093	36.9	9.3174e+07	1.289	chr17:8152054-8152091,-	ARGFX	up	Unannotated	x
chr16:75144130-75144201,+	14293	36.95	8.78822e+07	1.289	ZNRF1	ARGFX	up	Coding 3'-UTR	x
chr11:46418648-46418883,-	3252	37	1.86348e+08	1.284	AMBRA1	ARGFX	up	Coding 3'-UTR	x
chr7:100859152-100859189,-	45967	37	9.60664e+07	1.284	PLOD3	ARGFX	up	Coding CDS	x
chr17:7163493-7163934,-	17300	37.05	2.194	1.265	CLDN7	ARGFX	up	Coding CDS	x
chr7:86974931-86975083,+	48213	37.05	1.75764e+08	1.265	CROT	ARGFX	up	Coding 5'-UTR	x
chr22:41605331-41605415,-	31716	37.1	3.72696e+08	1.246	chr22:41605331-41605415,-	ARGFX	up	Unannotated	x
chr11:726905-727574,+	4579	37.1	1.75764e+08	1.246	EPS8L2	ARGFX	up	Coding CDS	x
chr14:77973726-77974002,-	10347	37.15	8.78822e+07	1.226	SPTLC2	ARGFX	up	Coding 3'-UTR	x
chr16:71915802-71915844,+	14196	37.3	1.00291e+08	1.193	chr16:71915802-71915844,+	ARGFX	up	Unannotated	x
chr1:235492204-235492440,+	26215	37.4	1.00291e+08	1.16	GGPS1	ARGFX	up	Intron	x
chr14:20943225-20943411,+	9202	37.4	2.331	1.16	PNP	ARGFX	up	Coding CDS	x
chr19:38028510-38028621,+	20657	37.45	8.78822e+07	1.154	ZNF793	ARGFX	up	Coding CDS	x
chr11:9302416-9302572,-	4920	37.55	8.78822e+07	1.139	TMEM41B	ARGFX	up	Coding 3'-UTR	x
chr15:63414290-63414427,+	11408	37.6	1.00291e+08	1.104	LACTB	ARGFX	up	Coding CDS	x
chr2:233697658-233697803,+	33875	37.65	1.00291e+08	1.104	GIGYF2	ARGFX	up	Coding CDS	x
chr12:76424290-76424935,-	7768	37.7	2.741	1.087	PHLDA1	ARGFX	up	Coding CDS	x
chr19:59058970-59059080,+	22614	37.8	1.09409e+08	1.055	TRIM28	ARGFX	up	Coding CDS
chr6:34949530-34949652,+	44909	37.95	1.75764e+08	1.001	ANKS1A	ARGFX	up	Coding 5'-UTR
chr22:25202208-25202311,+	30979	37.95	3.048	1.001	SGSM1	ARGFX	up	Coding 5'-UTR	x
chr16:11940552-11940677,-	12291	38.1	1.92133e+08	0.99	RSL1D1	ARGFX	up	Coding 5'-UTR	x
chr10:89577477-89577570,+	1833	38.15	8.78822e+07	0.968	CFL1P1	ARGFX	up	Coding upstream	x
chr2:37867556-37867593,+	34508	38.2	8.78822e+07	0.968	chr2:37867556-37867593,+	ARGFX	up	Unannotated
chr2:232063138-232063205,-	33799	38.3	9.3174e+07	0.954	chr2:232063138-232063205,-	ARGFX	up	Unannotated
chr19:3500853-3500945,-	20386	38.3	1.00291e+08	0.954	DOHH	ARGFX	up	Coding 5'-UTR	x
chr2:238996791-238996837,+	33936	38.3	8.78822e+07	0.954	SCLY|UBE2F-SCLY	ARGFX	up	Intron
chr7:6500872-6501672,-	47801	38.4	2.664	0.933	KDELR2	ARGFX	up	Coding 3'-UTR	x
chr17:57779484-57779538,-	16891	38.4	1.67282e+08	0.933	PTRH2	ARGFX	up	Intron	x
chr1:154965189-154965285,+	24135	38.5	1.86348e+08	0.917	FLAD1	ARGFX	up	Coding CDS	x
chr13:31724181-31724309,-	8463	38.5	9.60664e+07	0.917	HSPH1	ARGFX	up	Coding CDS	x
chr5:145641100-145641328,+	41287	38.5	5.606	0.917	RBM27	ARGFX	up	Coding CDS	x
chr17:62499044-62499210,-	17047	38.55	1.75764e+08	0.917	DDX5	ARGFX	up	Coding CDS	x
chr9:15510115-15510278,-	51480	38.55	4.248	0.917	PSIP1	ARGFX	up	Coding 5'-UTR	x
chr1:28661386-28661447,+	26675	38.6	1.08315e+08	0.903	MED18	ARGFX	up	Coding CDS	x
chr14:24740238-24740519,-	9523	38.6	1.08315e+08	0.903	RABGGTA	ARGFX	up	Coding 5'-UTR	x
chr15:41813065-41813294,-	11003	38.6	9.3174e+07	0.903	RPAP1	ARGFX	up	Coding CDS	x
chr19:18654296-18654399,-	19808	38.65	1.86348e+08	0.903	FKBP8	ARGFX	up	Coding 5'-UTR	x
chr1:33150337-33150487,+	26943	38.65	9.3174e+07	0.903	RBBP4	ARGFX	up	Coding 3'-UTR	x
chr4:55945425-55945714,-	39914	38.7	8.78822e+07	0.883	KDR	ARGFX	up	Coding 3'-UTR	x
chr20:33590457-33591063,-	29112	38.7	2.386	0.883	TRPC4AP	ARGFX	up	Coding CDS
chr17:33390642-33390735,-	15480	38.75	1.00291e+08	0.883	RFFL	ARGFX	up	Coding 5'-UTR	x
chr19:4445418-4445557,-	21254	38.75	9.60664e+07	0.883	UBXN6	ARGFX	up	Coding CDS	x
chr1:70833340-70833478,+	28178	38.8	1.86348e+08	0.865	HHLA3	ARGFX	up	Coding CDS
chr12:118499358-118499454,+	5475	38.85	1.09409e+08	0.865	chr12:118499358-118499454,+	ARGFX	up	Unannotated	x
chr2:223781113-223781214,+	33705	39.1	1.08315e+08	0.797	ACSL3	ARGFX	up	Coding CDS	x
chr17:46128840-46128919,+	16454	39.1	9.60664e+07	0.797	NFE2L1	ARGFX	up	Coding CDS	x
chr7:121758361-121758476,-	46274	39.15	9.3174e+07	0.774	AASS	ARGFX	up	Coding CDS	x
chr3:48336614-48336662,-	37756	39.3	9.60664e+07	0.727	NME6	ARGFX	up	Coding CDS	x
chr1:78148963-78149132,-	28219	39.3	9.60664e+07	0.727	ZZZ3	ARGFX	up	Coding 5'-UTR	x
chr1:247128353-247128389,+	26397	39.35	8.78822e+07	0.727	chr1:247128353-247128389,+	ARGFX	up	Unannotated	x
chr19:41807467-41807535,+	21056	39.4	1.08315e+08	0.719	HNRNPUL1	ARGFX	up	Coding CDS	x
chr1:27217089-27217209,-	26569	39.55	9.60664e+07	0.698	GPN2	ARGFX	up	Coding upstream	x
chr9:126034267-126034306,+	50714	39.6	1.09409e+08	0.686	chr9:126034267-126034306,+	ARGFX	up	Unannotated	x
chr8:38852837-38852917,-	49722	39.7	9.60664e+07	0.686	TM2D2	ARGFX	up	Coding CDS	x
chrX:107332030-107332077,-	52583	39.75	1.08315e+08	0.664	PSMD10	ARGFX	up	Coding CDS	x
chr7:83737983-83738033,+	48194	39.95	1.92133e+08	0.609	chr7:83737983-83738033,+	ARGFX	up	Unannotated	x
chr17:48166869-48166933,+	16585	40	1.09409e+08	0.6	ITGA3	ARGFX	up	Coding 3'-UTR	x
chr3:45124273-45124827,-	37591	40.05	2.00583e+08	0.586	CDCP1	ARGFX	up	Coding 3'-UTR	x
chr10:17272337-17272709,+	842	40.05	2.119	0.586	VIM	ARGFX	up	Coding CDS	x
chr6:30558086-30558155,+	44382	40.15	1.09409e+08	0.586	ABCF1	ARGFX	up	Coding CDS	x
chr20:30310559-30310715,-	28897	40.15	1.75764e+08	0.586	BCL2L1	ARGFX	up	Coding 5'-UTR	x
chr9:100840478-100840629,+	50382	40.15	1.86348e+08	0.586	NANS	ARGFX	up	Coding 5'-UTR	x
chr7:44156732-44156846,-	47458	40.15	1.00291e+08	0.586	POLD2	ARGFX	up	Coding CDS	x
chr19:10689531-10689638,-	18984	40.25	1.75764e+08	0.578	AP1M2	ARGFX	up	Coding CDS	x
chr5:27486655-27486777,-	42140	40.3	1.67282e+08	0.564	chr5:27486655-27486777,-	ARGFX	up	Unannotated	x
chr15:70340369-70340472,-	11609	40.35	1.08315e+08	0.564	chr15:70340369-70340472,-	ARGFX	up	Unannotated	x
chr9:136531916-136531988,-	51252	40.35	2.00583e+08	0.564	SARDH	ARGFX	up	Coding CDS	x
chr5:154134152-154134287,+	41494	40.4	1.86348e+08	0.552	LARP1	ARGFX	up	Intron	x
chr1:154229852-154229910,+	24058	40.45	1.00291e+08	0.537	UBAP2L	ARGFX	up	Coding 5'-UTR	x
chr1:183102597-183102685,+	25097	40.5	1.00291e+08	0.537	LAMC1	ARGFX	up	Coding CDS	x
chr11:767308-767895,-	4681	40.5	6.371	0.537	PDDC1	ARGFX	up	Coding CDS	x
chr5:179740807-179741090,-	42025	40.55	2.495	0.537	GFPT2	ARGFX	up	Coding CDS	x
chr7:107545488-107545503,+	46146	40.65	9.60664e+07	0.515	DLD	ARGFX	up	Coding CDS	x
chr7:33138919-33139030,-	47315	40.65	1.75764e+08	0.515	RP9	ARGFX	up	Coding CDS	x
chrX:119030128-119030221,+	52701	40.7	1.00291e+08	0.515	AKAP14	ARGFX	up	Coding 5'-UTR	x
chr7:50658512-50658624,-	47589	40.75	9.60664e+07	0.515	GRB10	ARGFX	up	Coding 3'-UTR
chr11:46722361-46722427,+	3269	40.75	9.60664e+07	0.515	ZNF408	ARGFX	up	Coding 5'-UTR
chr8:22526557-22526672,-	49395	40.8	2.898	0.49	BIN3	ARGFX	up	Coding 5'-UTR
chr11:64010925-64011043,+	3903	40.8	8.78822e+07	0.49	FKBP2	ARGFX	up	Coding CDS
chr12:76924914-76924958,-	7792	40.8	1.86348e+08	0.49	OSBPL8	ARGFX	up	Intron	x
chr11:62554542-62554643,+	3755	40.85	2.50922e+08	0.49	TMEM179B	ARGFX	up	Coding upstream	x
chr22:46216726-46216814,+	31961	40.9	8.78822e+07	0.49	ATXN10	ARGFX	up	Intron	x
chr12:8932598-8932638,+	7914	40.9	8.78822e+07	0.49	RIMKLB	ARGFX	up	Noncoding 1st exon	x
chr18:77739444-77739591,-	18809	40.9	8.78822e+07	0.49	TXNL4A	ARGFX	up	Intron	x
chr3:183960395-183960458,-	36832	40.95	2.18818e+08	0.478	ALG3	ARGFX	up	Coding CDS	x
chr20:47708611-47708664,+	29649	40.95	2.1663e+08	0.478	CSE1L	ARGFX	up	Coding CDS	x
chr20:34329570-34329628,-	29189	40.95	1.00291e+08	0.478	RBM39	ARGFX	up	Intron	x
chr2:85875925-85876099,+	35398	40.95	3.24944e+08	0.478	USP39	ARGFX	up	Coding CDS	x
chr1:214822064-214822149,+	25734	41	1.09409e+08	0.464	CENPF	ARGFX	up	Coding CDS	x
chr3:39425672-39425802,-	37424	41	9.60664e+07	0.464	chr3:39425672-39425802,-	ARGFX	up	Unannotated	x
chr16:46998523-46998705,-	13466	41	1.00291e+08	0.464	DNAJA2	ARGFX	up	Coding CDS	x
chr22:50882263-50882386,+	32035	41.05	1.09409e+08	0.464	PPP6R2	ARGFX	up	Coding CDS	x
chr20:44472902-44472963,-	29528	41.2	1.67282e+08	0.433	ACOT8	ARGFX	up	Coding CDS	x
chr3:9798785-9798953,+	38596	41.2	1.92133e+08	0.433	OGG1	ARGFX	up	Coding CDS	x
chr1:156237151-156237260,-	24334	41.3	1.67282e+08	0.433	SMG5	ARGFX	up	Intron	x
chr9:132597727-132597774,+	51052	41.3	1.67282e+08	0.433	USP20	ARGFX	up	Coding 5'-UTR	x
chr15:93570396-93570479,+	12190	41.4	1.00291e+08	0.404	CHD2	ARGFX	up	Coding 3'-UTR	x
chr19:47906466-47906786,-	21583	41.4	2.18818e+08	0.404	MEIS3	ARGFX	up	Coding CDS	x
chr2:220073316-220073353,+	33638	41.4	1.00291e+08	0.404	ZFAND2B	ARGFX	up	Coding CDS	x
chr16:11409518-11409600,-	12263	41.45	9.60664e+07	0.404	chr16:11409518-11409600,-	ARGFX	up	Unannotated	x
chr21:35014749-35015019,+	30299	41.45	1.86348e+08	0.404	ITSN1	ARGFX	up	Coding 5'-UTR	x
chr1:44457826-44457999,+	27481	41.5	1.955	0.404	CCDC24	ARGFX	up	Coding CDS	x
chr20:49801455-49801619,-	29766	41.5	1.58396e+09	0.404	chr20:49801455-49801619,-	ARGFX	up	Unannotated	x
chr7:112102369-112102407,+	46195	41.5	8.78822e+07	0.404	IFRD1	ARGFX	up	Coding CDS	x
chr3:42201632-42201768,+	37476	41.5	3.51529e+08	0.404	TRAK1	ARGFX	up	Coding 5'-UTR	x
chr3:44666508-44666633,+	37548	41.5	5.172	0.404	ZNF197	ARGFX	up	Coding 5'-UTR	x
chr17:11924792-11924875,+	14793	41.55	1.75764e+08	0.373	MAP2K4	ARGFX	up	Intron
chr19:871037-871243,-	22857	41.55	2.1663e+08	0.373	MED16	ARGFX	up	Coding CDS	x
chr17:73177152-73177281,-	17408	41.55	1.75764e+08	0.373	SUMO2	ARGFX	up	Coding CDS	x
chr10:135233622-135233835,+	790	41.6	5.623	0.373	MTG1	ARGFX	up	Coding CDS
chr3:50152881-50153040,+	38041	41.6	3.34563e+08	0.373	RBM5	ARGFX	up	Coding CDS	x
chr8:38845846-38845956,+	49720	41.7	8.78822e+07	0.373	HTRA4	ARGFX	up	Coding 3'-UTR	x
chr8:41120927-41121695,-	49740	41.8	1.67282e+08	0.373	SFRP1	ARGFX	up	Coding 3'-UTR	x
chr4:10076519-10076601,-	38666	41.9	1.92133e+08	0.346	WDR1	ARGFX	up	Coding 3'-UTR	x
chr11:123613667-123613708,-	2538	41.95	2.79522e+08	0.346	chr11:123613667-123613708,-	ARGFX	up	Unannotated	x
chr3:50155975-50156046,+	38046	42	1.09409e+08	0.346	RBM5	ARGFX	up	Coding 3'-UTR	x
chr11:57379243-57379290,+	3467	42	8.78822e+07	0.346	SERPING1	ARGFX	up	Coding CDS	x
chr17:57762963-57763169,+	16888	42.05	2.63647e+08	0.346	CLTC	ARGFX	up	Coding CDS	x
chr19:56154341-56154678,+	22354	42.05	6.888	0.346	ZNF581	ARGFX	up	Coding upstream	x
chr12:132195829-132195899,+	5958	42.15	8.78822e+07	0.315	SFSWAP	ARGFX	up	Coding 5'-UTR	x
chr19:5693563-5693744,-	22411	42.25	2.613	0.315	LONP1	ARGFX	up	Coding CDS	x
chr1:82266232-82266429,+	28276	42.25	1.75764e+08	0.315	LPHN2	ARGFX	up	Intron	x
chr6:89827582-89827719,-	45748	42.25	1.67282e+08	0.315	SRSF12	ARGFX	up	Coding 5'-UTR	x
chr4:189030483-189030848,-	39502	42.25	1.928	0.315	TRIML2	ARGFX	up	Coding upstream
chr9:19119648-19119783,-	51510	42.35	1.09409e+08	0.315	PLIN2	ARGFX	up	Coding CDS	x
chr19:14079996-14080074,+	19431	42.4	8.36408e+07	0.283	chr19:14079996-14080074,+	ARGFX	up	Unannotated	x
chr19:53606581-53606730,-	22139	42.4	7.52767e+08	0.283	ZNF160	ARGFX	up	Coding 5'-UTR	x
chr2:232321712-232321824,-	33813	42.45	3.34563e+08	0.283	NCL	ARGFX	up	Coding CDS	x
chr5:106973937-106974123,-	40516	42.5	1.75764e+08	0.283	EFNA5	ARGFX	up	Intron	x
chr9:95474358-95474541,-	52276	42.7	1.92133e+08	0.283	BICD2	ARGFX	up	Coding 3'-UTR	x
chr1:52850222-52850393,-	27765	42.7	8.78822e+07	0.283	ORC1	ARGFX	up	Coding CDS	x
chr7:123080492-123080620,+	46283	42.75	2.63647e+08	0.283	chr7:123080492-123080620,+	ARGFX	up	Unannotated	x
chr16:19533026-19533466,-	12498	42.75	2.266	0.283	GDE1	ARGFX	up	Coding 5'-UTR	x
chr5:159851259-159851337,+	41600	42.8	1.00291e+08	0.283	PTTG1	ARGFX	up	Coding CDS	x
chr1:213030301-213030359,-	25652	42.85	1.67282e+08	0.283	FLVCR1-AS1	ARGFX	up	Coding 3'-UTR
chr12:123006690-123006792,-	5756	42.85	1.75764e+08	0.283	RSRC2	ARGFX	up	Coding 5'-UTR
chr17:30773969-30774064,+	15441	42.9	1.67282e+08	0.283	PSMD11	ARGFX	up	Coding CDS	x
chr19:41955323-41955360,-	21093	43.1	1.92133e+08	0.258	chr19:41955323-41955360,-	ARGFX	up	Unannotated	x
chr3:167966664-167966741,-	36651	43.1	1.86348e+08	0.258	chr3:167966664-167966741,-	ARGFX	up	Unannotated	x
chr22:18036719-18036800,+	30693	43.15	1.08315e+08	0.258	chr22:18036719-18036800,+	ARGFX	up	Unannotated	x
chr5:93578660-93578808,-	42899	43.15	1.67282e+08	0.258	KIAA0825	ARGFX	up	Intron	x
chr1:154148591-154148712,-	24033	43.2	2.00583e+08	0.258	TPM3	ARGFX	up	Coding 5'-UTR	x
chr4:146031815-146031870,-	39110	43.25	8.78822e+07	0.22	chr4:146031815-146031870,-	ARGFX	up	Unannotated	x
chr8:48280189-48280291,+	49816	43.25	9.60664e+07	0.22	KIAA0146	ARGFX	up	Intron	x
chr6:144053893-144053961,+	43492	43.3	1.08315e+08	0.22	PHACTR2	ARGFX	up	Intron	x
chr2:106804989-106805076,-	32200	43.3	9.60664e+07	0.22	UXS1	ARGFX	up	Intron	x
chr14:50087130-50087217,-	9726	43.4	2.00583e+08	0.22	NEMF|RPL36AL	ARGFX	up	Intron	x
chr20:59873252-59873345,+	29942	43.45	1.00291e+08	0.22	CDH4	ARGFX	up	Intron	x
chr17:42112122-42112973,-	16166	43.45	2.275	0.22	LSM12	ARGFX	up	Coding 3'-UTR	x
chr19:54342672-54342718,+	22189	43.5	1.09409e+08	0.22	chr19:54342672-54342718,+	ARGFX	up	Unannotated	x
chr3:75865653-75865747,+	38503	43.55	1.08315e+08	0.22	chr3:75865653-75865747,+	ARGFX	up	Unannotated	x
chr9:100886419-100886575,-	50388	43.55	1.00291e+08	0.22	CORO2A	ARGFX	up	Coding 3'-UTR	x
chr11:66427105-66427287,-	4299	43.75	8.78822e+07	0.209	chr11:66427105-66427287,-	ARGFX	up	Unannotated
chr13:114009638-114009776,-	8237	43.75	1.86348e+08	0.209	GRTP1	ARGFX	up	Coding 5'-UTR
chr1:97267055-97267158,+	28556	43.75	8.78822e+07	0.209	PTBP2	ARGFX	up	Intron
chr9:131039000-131039166,-	50902	43.8	2.1663e+08	0.186	chr9:131039000-131039166,-	ARGFX	up	Unannotated	x
chr10:118658004-118658112,-	449	43.85	1.86348e+08	0.186	KIAA1598	ARGFX	up	Intron	x
chrX:75648064-75648138,+	54057	43.85	1.08315e+08	0.186	MAGEE1	ARGFX	up	Coding 5'-UTR	x
chr21:33749597-33749633,-	30237	43.85	1.67282e+08	0.186	SNORA80	ARGFX	up	Noncoding 1st exon	x
chr12:6879587-6880054,+	7581	43.9	1.612	0.186	PTMS	ARGFX	up	Coding CDS	x
chr5:138940908-138941424,+	41023	43.95	1.568	0.186	UBE2D2	ARGFX	up	Coding 5'-UTR	x
chr6:77299927-77300005,+	45604	44	1.00291e+08	0.186	chr6:77299927-77300005,+	ARGFX	up	Unannotated	x
chr1:220142400-220142450,-	25772	44.05	1.09409e+08	0.186	EPRS	ARGFX	up	Coding CDS	x
chrX:11776674-11776801,+	52664	44.05	1.92133e+08	0.186	MSL3	ARGFX	up	Coding 5'-UTR	x
chr6:138413247-138413397,-	43436	44.05	1.75764e+08	0.186	PERP	ARGFX	up	Coding CDS	x
chr4:99823027-99823059,-	40440	44.1	1.75764e+08	0.186	EIF4E	ARGFX	up	Coding CDS	x
chr14:69853680-69853796,-	10077	44.1	1.09409e+08	0.186	ERH	ARGFX	up	Coding CDS	x
chr6:109766099-109766190,-	43110	44.1	3.28227e+08	0.186	MICAL1	ARGFX	up	Coding CDS	x
chr19:58364512-58364556,-	22527	44.1	1.00291e+08	0.186	ZNF814	ARGFX	up	Intron	x
chr15:89787175-89787302,+	12072	44.15	1.709	0.186	FANCI	ARGFX	up	Coding 5'-UTR	x
chr9:78790132-78790194,+	52045	44.15	1.00291e+08	0.186	PCSK5	ARGFX	up	Coding CDS
chr11:77333650-77333709,-	4711	44.2	1.08315e+08	0.186	CLNS1A	ARGFX	up	Coding CDS
chr7:6448891-6449340,-	47784	44.25	3.34563e+08	0.186	DAGLB	ARGFX	up	Coding 3'-UTR	x
chr12:42853590-42854102,-	6483	44.25	2.79522e+08	0.186	PRICKLE1	ARGFX	up	Coding CDS	x
chr1:97261242-97261831,+	28554	44.25	1.86348e+08	0.186	PTBP2	ARGFX	up	Intron	x
chr10:94830921-94831001,+	1910	44.3	1.67282e+08	0.186	chr10:94830921-94831001,+	ARGFX	up	Unannotated	x
chr1:205589585-205589706,-	25514	44.3	1.09409e+08	0.186	ELK4	ARGFX	up	Coding CDS	x
chr7:143550192-143550415,-	46743	44.3	1.75764e+08	0.186	FAM115A	ARGFX	up	Coding 3'-UTR	x
chr18:34654767-34655361,+	18441	44.3	1.86348e+08	0.186	KIAA1328	ARGFX	up	Coding 3'-UTR	x
chr8:29927121-29927574,-	49530	44.3	4.749	0.186	TMEM66	ARGFX	up	Coding 5'-UTR	x
chr1:154221777-154221950,+	24052	44.3	1.09409e+08	0.186	UBAP2L	ARGFX	up	Coding CDS	x
chr2:37873408-37873677,-	34511	44.35	1.08315e+08	0.186	CDC42EP3	ARGFX	up	Coding CDS	x
chr10:69609250-69609401,+	1354	44.35	1.08315e+08	0.186	chr10:69609250-69609401,+	ARGFX	up	Unannotated	x
chr5:112425781-112425954,+	40573	44.4	8.78822e+07	0.186	chr5:112425781-112425954,+	ARGFX	up	Unannotated	x
chr5:179482802-179482838,+	42016	44.45	1.67282e+08	0.186	chr5:179482802-179482838,+	ARGFX	up	Unannotated	x
chr2:86426444-86426656,+	35426	44.45	1.629	0.186	MRPL35	ARGFX	up	Coding 5'-UTR	x
chr22:32143406-32143465,-	31277	44.45	1.08315e+08	0.186	PRR14L	ARGFX	up	Intron	x
chr19:45540871-45541279,+	21342	44.6	2.00583e+08	0.152	RELB	ARGFX	up	Coding CDS	x
chr10:24889579-24889631,-	923	44.65	1.75764e+08	0.152	ARHGAP21	ARGFX	up	Coding CDS	x
chr15:65280993-65281075,+	11496	44.65	9.60664e+07	0.152	chr15:65280993-65281075,+	ARGFX	up	Unannotated	x
chr11:313432-313702,+	2993	44.65	1.86348e+08	0.152	IFITM1	ARGFX	up	Coding upstream	x
chr1:82265625-82265724,+	28274	44.65	2.1663e+08	0.152	LPHN2	ARGFX	up	Coding upstream	x
chrX:72347824-72347938,-	53991	44.65	1.08315e+08	0.152	NAP1L6	ARGFX	up	Noncoding 1st exon	x
chr1:100660350-100660463,-	22954	44.7	1.00291e+08	0.152	DBT	ARGFX	up	Coding 3'-UTR	x
chr1:156174110-156174153,-	24316	44.8	1.75764e+08	0.152	chr1:156174110-156174153,-	ARGFX	up	Unannotated	x
chr17:7411795-7411831,+	17552	44.8	1.75764e+08	0.152	POLR2A	ARGFX	up	Intron	x
chr6:36462209-36462374,-	44973	44.8	9.60664e+07	0.152	STK38	ARGFX	up	Coding 3'-UTR	x
chr5:102898399-102898523,-	40485	44.85	2.63647e+08	0.152	NUDT12	ARGFX	up	Coding 5'-UTR	x
chr5:125944118-125944176,+	40693	44.85	1.67282e+08	0.152	PHAX	ARGFX	up	Coding CDS	x
chr14:89039077-89039351,+	10397	44.85	1.86348e+08	0.152	ZC3H14	ARGFX	up	Coding CDS	x
chr8:99076556-99076891,+	50343	44.9	2.949	0.152	C8orf47	ARGFX	up	Coding 5'-UTR	x
chr10:115881836-115881949,-	419	44.9	9.60664e+07	0.152	chr10:115881836-115881949,-	ARGFX	up	Unannotated	x
chr18:57566681-57566816,-	18671	44.9	1.92133e+08	0.152	chr18:57566681-57566816,-	ARGFX	up	Unannotated	x
chr14:103988638-103988881,-	9080	44.9	1.92133e+08	0.152	CKB	ARGFX	up	Coding 5'-UTR	x
chr19:50028507-50028733,+	21841	44.9	1.00291e+08	0.152	FCGRT	ARGFX	up	Coding CDS	x
chr20:57480443-57480535,+	29901	44.9	2.408	0.152	GNAS	ARGFX	up	Coding CDS	x
chr7:44799857-44799974,+	47500	44.9	1.08315e+08	0.152	ZMIZ2	ARGFX	up	Coding 5'-UTR	x
chr11:64807473-64807795,+	3986	45.05	1.00291e+08	0.152	ARL2-SNX15	ARGFX	up	Coding 3'-UTR	x
chr1:11751470-11751631,-	23388	45.05	3.433	0.152	MAD2L2	ARGFX	up	Coding 5'-UTR	x
chr18:9536771-9536845,+	18851	45.05	1.09409e+08	0.152	RALBP1	ARGFX	up	Coding 3'-UTR	x
chr11:506634-506854,-	3398	45.05	2.977	0.152	RNH1	ARGFX	up	Coding 5'-UTR	x
chr5:54461892-54462174,+	42394	45.1	2.50922e+08	0.152	GPX8	ARGFX	up	Coding 3'-UTR	x
chr3:52739490-52739640,-	38221	45.15	1.75764e+08	0.152	GLT8D1	ARGFX	up	Coding 5'-UTR	x
chr7:96302480-96302733,-	48328	45.15	5.85485e+08	0.152	SHFM1	ARGFX	up	Coding 3'-UTR	x
chr22:47543522-47543625,+	31997	45.15	1.92133e+08	0.152	TBC1D22A	ARGFX	up	Intron	x
chr1:116206719-116206837,+	23335	45.15	8.78822e+07	0.152	VANGL1	ARGFX	up	Coding CDS	x
chr1:42880414-42880503,+	27332	45.2	1.09409e+08	0.152	RIMKLA	ARGFX	up	Coding CDS	x
chr7:148224650-148224688,-	46762	45.25	1.75764e+08	0.152	chr7:148224650-148224688,-	ARGFX	up	Unannotated	x
chr12:21654674-21654882,+	6180	45.3	1.548	0.152	GOLT1B	ARGFX	up	Coding 5'-UTR	x
chr10:74127862-74128006,-	1544	45.35	9.60664e+07	0.152	MICU1	ARGFX	up	Coding CDS	x
chr3:11314014-11314116,+	35819	45.4	1.08315e+08	0.152	ATG7	ARGFX	up	Coding 5'-UTR	x
chr3:97483206-97483552,-	38582	45.4	3.28227e+08	0.152	chr3:97483206-97483552,-	ARGFX	up	Unannotated	x
chr1:111889117-111889293,+	23171	45.45	2.372	0.113	PIFO	ARGFX	up	Coding 5'-UTR	x
chr22:21968317-21968382,+	30871	45.45	1.86348e+08	0.113	UBE2L3	ARGFX	up	Intron	x
chr17:7166422-7166587,-	17305	45.5	2.1663e+08	0.113	CLDN7	ARGFX	up	Coding 5'-UTR	x
chr3:196529896-196530035,+	37125	45.5	1.09409e+08	0.113	PAK2	ARGFX	up	Coding CDS	x
chr1:27998634-27998743,-	26623	45.55	1.86348e+08	0.113	IFI6	ARGFX	up	Coding 5'-UTR	x
chr15:25221453-25221563,+	10687	45.55	1.435	0.113	SNRPN	ARGFX	up	Coding CDS	x
chr1:154962095-154962183,+	24132	45.6	1.86348e+08	0.113	FLAD1	ARGFX	up	Coding CDS	x
chr1:28661216-28661341,+	26674	45.6	1.92133e+08	0.113	MED18	ARGFX	up	Coding CDS	x
chr15:66795396-66795516,-	11558	45.6	1.701	0.113	RPL4	ARGFX	up	Coding 5'-UTR	x
chr2:148601690-148601862,-	32647	45.7	1.86348e+08	0.113	chr2:148601690-148601862,-	ARGFX	up	Unannotated	x
chr20:3140673-3140745,+	28974	45.7	2.00583e+08	0.113	chr20:3140673-3140745,+	ARGFX	up	Unannotated	x
chr3:57994116-57994195,+	38337	45.7	1.92133e+08	0.113	FLNB	ARGFX	up	Coding 5'-UTR	x
chr7:39991269-39991451,+	47376	45.75	1.67282e+08	0.113	CDK13	ARGFX	up	Coding CDS
chrX:96571052-96571092,+	54150	45.75	2.1663e+08	0.113	DIAPH2	ARGFX	up	Intron	x
chr3:45031001-45031125,+	37585	45.8	4.769	0.113	EXOSC7	ARGFX	up	Coding 5'-UTR	x
chr10:17275769-17275930,+	845	45.8	2.662	0.113	VIM	ARGFX	up	Coding CDS	x
chr8:101563278-101563438,-	48582	45.85	1.00291e+08	0.113	ANKRD46	ARGFX	up	Intron	x
chr16:69356137-69356212,-	14039	45.85	1.75764e+08	0.113	chr16:69356137-69356212,-	ARGFX	up	Unannotated
chr11:64851957-64852124,+	3996	45.85	1.09409e+08	0.113	ZFPL1	ARGFX	up	Intron	x
chr9:101013160-101013296,+	50392	45.9	1.09409e+08	0.113	chr9:101013160-101013296,+	ARGFX	up	Unannotated	x
chr2:97500713-97500763,+	35569	45.95	1.09409e+08	0.113	CNNM3	ARGFX	up	Coding 3'-UTR	x
chr16:4847715-4847832,-	13501	45.95	1.75764e+08	0.113	ROGDI	ARGFX	up	Coding CDS	x
chr7:138266804-138266886,+	46599	45.95	1.86348e+08	0.113	TRIM24	ARGFX	up	Intron	x
chr7:111928655-111928782,+	46188	45.95	1.685	0.113	ZNF277	ARGFX	up	Coding 3'-UTR
chr13:111299448-111299568,-	8179	46	2.63647e+08	0.113	CARS2	ARGFX	up	Coding CDS	x
chr5:145465221-145465273,-	41260	46	9.3174e+07	0.113	PLAC8L1	ARGFX	up	Intron	x
chr17:47128675-47128919,+	16533	46.05	2.18818e+08	0.113	IGF2BP1	ARGFX	up	Coding 3'-UTR
chr20:43129763-43129919,-	29451	46.05	1.08315e+08	0.113	SERINC3	ARGFX	up	Coding CDS
chr12:122014887-122014924,-	5660	46.1	2.00583e+08	0.113	KDM2B	ARGFX	up	Intron	x
chr5:159476653-159476669,+	41573	46.1	9.60664e+07	0.113	TTC1	ARGFX	up	Coding CDS	x
chr10:81918856-81918913,-	1765	46.15	9.3174e+07	0.113	ANXA11	ARGFX	up	Coding CDS	x
chr9:34614707-34614753,-	51701	46.15	1.67282e+08	0.113	DCTN3	ARGFX	up	Coding CDS	x
chr10:99092551-99093718,-	2018	46.15	2.553	0.113	FRAT2	ARGFX	up	Coding CDS	x
chr3:151034508-151034659,-	36492	46.15	8.78822e+07	0.113	GPR87	ARGFX	up	Coding 5'-UTR
chr8:131353479-131353697,-	49004	46.2	1.67282e+08	0.113	ASAP1	ARGFX	up	Intron	x
chr1:110561074-110561089,+	23113	46.25	1.08315e+08	0.113	AHCYL1	ARGFX	up	Coding CDS
chrX:47045891-47045982,+	53496	46.25	3.84265e+08	0.113	RBM10	ARGFX	up	Coding CDS	x
chr3:39449838-39449918,+	37434	46.25	6.353	0.113	SNORA6	ARGFX	up	Noncoding 1st exon	x
chr3:58512431-58512535,-	38366	46.4	3.936	0.113	ACOX2	ARGFX	up	Intron
chr6:31506540-31506620,-	44514	46.4	1.75764e+08	0.113	ATP6V1G2-DDX39B|DDX39B	ARGFX	up	Coding CDS
chr10:96372452-96373112,+	1952	46.4	1.00291e+08	0.113	chr10:96372452-96373112,+	ARGFX	up	Unannotated	x
chr12:93322844-93323097,-	7971	46.4	1.67282e+08	0.113	EEA1	ARGFX	up	Coding 5'-UTR	x
chr17:1257505-1257637,-	14796	46.45	2.752	0.113	YWHAE	ARGFX	up	Coding CDS	x
chr14:64997035-64997079,+	9970	46.45	9.60664e+07	0.113	ZBTB1	ARGFX	up	Intron	x
chr1:35656295-35656596,-	27023	46.55	2.63647e+08	0.113	SFPQ	ARGFX	up	Coding CDS
chr21:30433574-30433736,-	30198	46.65	2.88199e+08	0.064	CCT8	ARGFX	up	Coding CDS	x
chr10:75490105-75490381,-	1592	46.7	2.872	0.064	AGAP5	ARGFX	up	Coding 5'-UTR	x
chr7:138269986-138270193,+	46600	46.7	2.00583e+08	0.064	TRIM24	ARGFX	up	Coding 3'-UTR	x
chr1:159750730-159751157,+	24453	46.75	2.452	0.064	DUSP23	ARGFX	up	Coding 5'-UTR	x
chr12:19496658-19496699,+	6149	46.75	2.63647e+08	0.064	PLEKHA5	ARGFX	up	Intron	x
chr19:35611375-35611424,-	20416	46.8	1.75764e+08	0.064	chr19:35611375-35611424,-	ARGFX	up	Unannotated
chr5:37290179-37290215,+	42275	46.8	1.75764e+08	0.064	chr5:37290179-37290215,+	ARGFX	up	Unannotated
chr6:30815647-30816145,-	44451	46.8	1.719	0.064	chr6:30815647-30816145,-	ARGFX	up	Unannotated	x
chr22:38247289-38247497,+	31497	46.8	9.60664e+07	0.064	EIF3L	ARGFX	up	Coding 5'-UTR	x
chrX:53617364-53617402,-	53760	46.8	8.78822e+07	0.064	HUWE1	ARGFX	up	Coding CDS	x
chr4:137202419-137202471,-	39041	46.85	1.00291e+08	0.064	chr4:137202419-137202471,-	ARGFX	up	Unannotated
chr9:96108361-96108648,-	52293	46.9	1.75764e+08	0.064	C9orf129	ARGFX	up	Coding 5'-UTR	x
chr12:56597696-56597788,-	7145	46.9	1.09409e+08	0.064	RNF41	ARGFX	up	Coding 3'-UTR	x
chr22:39410044-39410457,+	31595	46.95	1.428	0.064	APOBEC3C	ARGFX	up	Coding 5'-UTR	x
chr12:133306544-133306797,-	6032	47	1.75764e+08	0.064	ANKLE2	ARGFX	up	Coding CDS	x
chr3:185407143-185407409,-	36925	47	1.67282e+08	0.064	IGF2BP2	ARGFX	up	Coding CDS	x
chr19:49378977-49379175,+	21745	47	1.92133e+08	0.064	PPP1R15A	ARGFX	up	Coding CDS
chr7:752051-752092,-	48062	47	1.00291e+08	0.064	PRKAR1B	ARGFX	up	Coding 5'-UTR	x
chr14:105716226-105716460,+	9146	47.05	1.75764e+08	0.064	BTBD6	ARGFX	up	Coding CDS	x
chr16:68270223-68270274,+	13964	47.05	1.86348e+08	0.064	chr16:68270223-68270274,+	ARGFX	up	Unannotated	x
chr19:50666257-50666480,-	21951	47.05	13.387	0.064	IZUMO2	ARGFX	up	Coding 5'-UTR	x
chr16:10851763-10851884,+	12247	47.1	1.00291e+08	0.064	NUBP1	ARGFX	up	Coding CDS	x
chr5:72801108-72801145,+	42631	47.2	8.78822e+07	0.064	BTF3	ARGFX	up	Coding 3'-UTR	x
chr1:99730051-99730133,+	28580	47.2	8.78822e+07	0.064	LPPR4	ARGFX	up	Coding CDS	x
chr12:78334005-78334216,+	7808	47.2	1.67282e+08	0.064	NAV3	ARGFX	up	Coding CDS	x
chr17:38327139-38328211,+	15797	47.3	3.223	0.064	CASC3	ARGFX	up	Coding 3'-UTR	x
chrX:3522602-3522937,-	53357	47.3	2.50922e+08	0.064	PRKX	ARGFX	up	Coding 3'-UTR	x
chr2:65357027-65357470,-	34949	47.3	1.927	0.064	RAB1A	ARGFX	up	Coding 5'-UTR	x
chr15:26814098-26814238,-	10751	47.35	1.67282e+08	0.064	GABRB3	ARGFX	up	Intron	x
chr2:27665982-27666061,+	34332	47.45	1.09409e+08	0.064	KRTCAP3	ARGFX	up	Coding CDS	x
chr6:43739712-43739805,+	45291	47.45	2.63647e+08	0.064	VEGFA	ARGFX	up	Intron	x
chr10:70435505-70435559,-	1395	47.5	1.75764e+08	0.064	chr10:70435505-70435559,-	ARGFX	up	Unannotated	x
chr2:27310013-27310203,+	34237	47.5	1.09409e+08	0.064	KHK	ARGFX	up	Coding 5'-UTR	x
chr17:5236434-5236480,-	16728	47.65	1.75764e+08	0.064	chr17:5236434-5236480,-	ARGFX	up	Unannotated	x
chr14:96829813-96829905,+	10578	47.65	3.263	0.064	GSKIP	ARGFX	up	Coding 5'-UTR	x
chr16:3023139-3023295,-	13090	47.65	8.78822e+07	0.064	PKMYT1	ARGFX	up	Coding CDS	x
chr19:12911730-12911855,-	19308	47.65	2.566	0.064	PRDX2	ARGFX	up	Coding CDS	x
chr19:19136682-19136865,-	19872	47.65	2.1663e+08	0.064	SUGP2	ARGFX	up	Coding 5'-UTR
chr8:136754686-136754738,-	49022	47.65	2.938	0.064	U1	ARGFX	up	Noncoding 1st exon	x
chr8:101931869-101932049,-	48603	47.7	1.86348e+08	0.064	YWHAZ	ARGFX	up	Coding 3'-UTR	x
chr16:29738282-29738495,-	12987	47.75	1.75764e+08	0.064	BOLA2	ARGFX	up	Intron
chr19:49425607-49426417,+	21749	47.75	4.105	0.064	NUCB1	ARGFX	up	Coding CDS	x
chr4:107258093-107258194,+	38748	47.8	1.67282e+08	0.064	AIMP1	ARGFX	up	Coding CDS	x
chr1:214523452-214523823,-	25704	47.8	1.67282e+08	0.064	PTPN14	ARGFX	up	Coding 3'-UTR
chr11:1296717-1296851,-	2646	47.8	1.09409e+08	0.064	TOLLIP	ARGFX	up	Coding 3'-UTR	x
chr6:114274441-114274533,-	43181	47.85	1.67282e+08	0.064	HDAC2	ARGFX	up	Coding CDS	x
chr8:17103800-17104083,-	49294	47.9	3.189	0.064	CNOT7	ARGFX	up	Coding 5'-UTR	x
chr1:45244260-45244368,+	27523	47.95	1.92133e+08	0.064	RPS8	ARGFX	up	Coding CDS
chr17:2206988-2207110,-	15123	47.95	2.1663e+08	0.064	SMG6	ARGFX	up	Coding 5'-UTR	x
chr16:49525094-49525196,-	13523	47.95	1.09409e+08	0.064	ZNF423	ARGFX	up	Coding CDS	x
chr14:69262151-69262324,+	10045	48	2.79522e+08	0.064	chr14:69262151-69262324,+	ARGFX	up	Unannotated	x
chr8:23048766-23048838,-	49409	48	1.75764e+08	0.064	chr8:23048766-23048838,-	ARGFX	up	Unannotated	x
chr10:7822019-7822130,-	1692	48	1.86348e+08	0.064	KIN	ARGFX	up	Coding 5'-UTR	x
chr4:52904393-52904466,-	39876	48	2.078	0.064	SGCB	ARGFX	up	Coding 5'-UTR
chr11:60897920-60898627,-	3572	48	3.544	0.064	VPS37C	ARGFX	up	Coding 3'-UTR	x
chr18:24765158-24765294,-	18316	48.05	3.84265e+08	0.064	CHST9	ARGFX	up	Coding 5'-UTR	x
chr8:144873242-144873472,-	49123	48.05	4.6587e+08	0.064	SCRIB	ARGFX	up	Coding CDS
chr7:127639744-127639838,+	46319	48.05	1.75764e+08	0.064	SND1-IT1	ARGFX	up	Coding 3'-UTR
chr14:75348590-75348719,+	10237	48.15	2.096	0.064	DLST	ARGFX	up	Coding 5'-UTR	x
chr13:37581119-37581245,+	8510	48.15	8.78822e+07	0.064	EXOSC8	ARGFX	up	Coding CDS	x
chr15:41247575-41248512,+	10965	48.2	2.812	0.064	CHAC1	ARGFX	up	Coding CDS
chr3:146262254-146262683,-	36421	48.2	2.014	0.064	PLSCR1	ARGFX	up	Coding 5'-UTR
chr7:143059987-143060109,+	46718	48.2	2.63647e+08	0.064	ZYX	ARGFX	up	Intron
chr11:65771136-65771338,+	4181	48.25	3.231	0.064	BANF1	ARGFX	up	Coding CDS
chr6:34214464-34214551,-	44867	48.25	1.75764e+08	0.064	C6orf1	ARGFX	up	Coding CDS	x
chr1:207513929-207514009,-	25546	48.25	1.86348e+08	0.064	chr1:207513929-207514009,-	ARGFX	up	Unannotated
chr16:2090134-2090238,-	12572	48.25	3.51529e+08	0.064	NTHL1	ARGFX	up	Coding CDS	x
chr18:47017163-47017290,-	18534	48.3	2.465	0.064	RPL17|RPL17-C18orf32	ARGFX	up	Coding 5'-UTR
chr5:71501399-71502193,+	42596	48.4	2.66	0.064	MAP1B	ARGFX	up	Coding 3'-UTR	x
chr10:65028429-65029094,-	1334	48.45	1.92	0.064	JMJD1C	ARGFX	up	Coding 5'-UTR
chr1:109777844-109778007,+	23069	48.45	1.92133e+08	0.064	SARS	ARGFX	up	Coding CDS
chr7:55433653-55433822,+	47631	48.55	1.92133e+08	0.064	LANCL2	ARGFX	up	Coding 5'-UTR
chr1:228645802-228645934,+	26078	48.6	1.67282e+08	0.064	HIST3H2BB	ARGFX	up	Coding 5'-UTR
chr4:6576900-6577039,+	40035	48.65	2.50922e+08	0.064	MAN2B2	ARGFX	up	Coding 5'-UTR	x
chr12:121858331-121858424,+	5648	48.65	1.86348e+08	0.064	RNF34	ARGFX	up	Coding CDS	x
chr7:138176219-138176355,+	46580	48.65	1.92133e+08	0.064	TRIM24	ARGFX	up	Intron	x
chr19:53661615-53661792,+	22141	48.75	2.00583e+08	0.064	chr19:53661615-53661792,+	ARGFX	up	Unannotated	x
chr17:18148668-18148724,-	15005	48.75	1.00291e+08	0.064	FLII	ARGFX	up	Coding CDS	x
chr1:110950435-110950523,+	23132	48.8	2.00583e+08	0.064	LAMTOR5-AS1	ARGFX	up	Noncoding 1st exon	x
chr11:65245096-65245218,+	4081	48.85	1.09409e+08	0	chr11:65245096-65245218,+	ARGFX	up	Unannotated	x
chr1:201350471-201350990,-	25335	48.9	2.1663e+08	0	LAD1	ARGFX	up	Coding 3'-UTR	x
chr21:43218580-43218666,-	30418	48.9	1.67282e+08	0	PRDM15	ARGFX	up	Coding 3'-UTR	x
chr12:28400071-28400153,+	6281	48.95	1.67282e+08	0	CCDC91	ARGFX	up	Intron	x
chr10:121652094-121652358,+	542	49	2.178	0	SEC23IP	ARGFX	up	Coding 5'-UTR	x
chr11:130079933-130080121,+	2681	49	2.79522e+08	0	ST14	ARGFX	up	Coding 3'-UTR	x
chr14:65170915-65171001,-	9976	49.05	1.86348e+08	0	chr14:65170915-65171001,-	ARGFX	up	Unannotated	x
chr2:167232359-167232501,-	32837	49.05	2.691	0	SCN9A	ARGFX	up	Coding 5'-UTR	x
chr19:9921754-9922034,-	22915	49.1	1.75764e+08	0	FBXL12	ARGFX	up	Coding CDS	x
chr16:89724769-89724829,+	14680	49.15	1.09409e+08	0	C16orf55	ARGFX	up	Coding CDS	x
chr19:52430233-52430355,-	22034	49.15	1.67282e+08	0	chr19:52430233-52430355,-	ARGFX	up	Unannotated	x
chr19:13218565-13218659,-	19370	49.2	2.50922e+08	0	TRMT1	ARGFX	up	Coding CDS	x
chr1:45792521-45792737,+	27549	49.35	8.25	0	HPDL	ARGFX	up	Coding 5'-UTR
chr4:2939995-2940056,-	39634	49.35	1.92133e+08	0	NOP14	ARGFX	up	Coding CDS	x
chr11:830404-830713,+	4799	49.4	2.00583e+08	0	EFCAB4A	ARGFX	up	Coding CDS	x
chr7:65548386-65548636,+	47827	49.45	5.85485e+08	0	ASL	ARGFX	up	Coding 3'-UTR
chr16:62070163-62070403,-	13775	49.5	2.50922e+08	0	CDH8	ARGFX	up	Coding 5'-UTR	x
chr1:46151789-46151907,-	27611	49.5	1.92133e+08	0	GPBP1L1	ARGFX	up	Intron
chr17:33759356-33759618,-	15497	49.5	3.7	0	SLFN12	ARGFX	up	Coding 5'-UTR	x
chr3:181428750-181428967,+	36765	49.5	1.67282e+08	0	SOX2-OT	ARGFX	up	Intron	x
chr11:34113489-34113603,+	3056	49.55	1.75764e+08	0	CAPRIN1	ARGFX	up	Coding CDS	x
chr19:34890807-34891095,+	20363	49.65	3.053	0	GPI	ARGFX	up	Coding CDS	x
chr18:205224-205262,-	18258	49.8	1.75764e+08	0	chr18:205224-205262,-	ARGFX	up	Unannotated	x
chr1:184943518-184943714,-	25136	49.8	2.724	0	FAM129A	ARGFX	up	Coding 5'-UTR	x
chr20:55205805-55205896,+	29837	49.85	9.60664e+07	0	TFAP2C	ARGFX	up	Coding upstream	x
chr21:35044820-35044992,+	30306	49.9	1.09409e+08	0	ITSN1	ARGFX	up	Intron	x
chr15:74328375-74328527,+	11707	49.95	2.50922e+08	0	PML	ARGFX	up	Coding CDS	x
chr6:121756697-121756978,+	43244	50	1.898	0	GJA1	ARGFX	up	Coding 5'-UTR	x
chr11:57093890-57093948,-	3427	50	1.75764e+08	0	SSRP1	ARGFX	up	Coding CDS	x
chr4:41615509-41615629,+	39778	50.1	9.60664e+07	0	LIMCH1	ARGFX	up	Coding 5'-UTR
chr3:52558833-52558893,-	38184	50.1	1.86348e+08	0	NT5DC2	ARGFX	up	Coding CDS	x
chr17:73321979-73322099,-	17446	50.15	2.1663e+08	0	GRB2	ARGFX	up	Coding CDS	x
chr6:99969569-99969608,-	45834	50.2	9.3174e+07	0	chr6:99969569-99969608,-	ARGFX	up	Unannotated	x
chr12:7088633-7088712,-	7721	50.25	9.60664e+07	0	LPCAT3	ARGFX	up	Coding CDS	x
chr3:195460796-195460995,+	37089	50.25	4.163	0	MUC20	ARGFX	up	Coding 3'-UTR	x
chr1:95007272-95007361,-	28524	50.35	1.75764e+08	0	F3	ARGFX	up	Coding 5'-UTR	x
chr13:30088376-30088500,-	8431	50.35	1.75764e+08	0	SLC7A1	ARGFX	up	Coding 3'-UTR	x
chr11:67274094-67274478,-	4368	50.4	4.39411e+08	0	CDK2AP2	ARGFX	up	Coding CDS	x
chr5:11905548-11905640,-	40634	50.45	2.88199e+08	0	chr5:11905548-11905640,-	ARGFX	up	Unannotated	x
chr12:6859879-6859926,-	7570	50.45	1.00291e+08	0	MLF2	ARGFX	up	Coding CDS	x
chr3:136016127-136016314,+	36272	50.45	1.08315e+08	0	PCCB	ARGFX	up	Intron	x
chr11:6734460-6734669,-	4373	50.5	2.1663e+08	0	GVINP1	ARGFX	up	Coding 3'-UTR	x
chr16:780009-780490,-	14359	50.5	2.63647e+08	0	NARFL	ARGFX	up	Coding CDS	x
chr1:9989733-9989775,-	28581	50.55	1.08315e+08	0	chr1:9989733-9989775,-	ARGFX	up	Unannotated	x
chr1:63190795-63190892,-	27993	50.6	1.00291e+08	0	chr1:63190795-63190892,-	ARGFX	up	Unannotated	x
chr5:17275706-17276481,+	41739	50.7	1.96	0	BASP1	ARGFX	up	Coding CDS	x
chr5:131706916-131706954,-	40753	50.75	4.18204e+08	0	chr5:131706916-131706954,-	ARGFX	up	Unannotated
chr4:153273820-153273890,-	39174	50.75	1.75764e+08	0	FBXW7	ARGFX	up	Coding 5'-UTR
chr1:26497108-26497165,+	26505	50.75	2.63647e+08	0	ZNF593	ARGFX	up	Coding CDS
chr18:35006556-35006619,+	18445	50.8	1.00291e+08	0	chr18:35006556-35006619,+	ARGFX	up	Unannotated
chr3:152881947-152882233,+	36504	50.8	1.09409e+08	0	RAP2B	ARGFX	up	Coding 3'-UTR
chr3:111717990-111718301,+	35790	50.8	1.92133e+08	0	TAGLN3	ARGFX	up	Coding 5'-UTR	x
chr15:84530860-84531051,+	11979	50.85	9.60664e+07	0	ADAMTSL3	ARGFX	up	Coding 3'-UTR	x
chr12:122499470-122499683,+	5709	50.85	3.28227e+08	0	BCL7A	ARGFX	up	Coding 3'-UTR	x
chr1:64404192-64404268,+	28031	50.9	1.00291e+08	0	ROR1	ARGFX	up	Intron	x
chr12:56599523-56599740,-	7149	50.95	1.86348e+08	0	RNF41	ARGFX	up	Coding 3'-UTR
chr4:57328609-57328802,+	39962	51	1.67282e+08	0	chr4:57328609-57328802,+	ARGFX	up	Unannotated	x
chr20:5892152-5892286,+	29930	51.05	1.08315e+08	0	CHGB	ARGFX	up	Coding 5'-UTR	x
chr19:55426392-55426434,-	22270	51.1	2.88199e+08	0	chr19:55426392-55426434,-	ARGFX	up	Unannotated	x
chr1:68151943-68152295,+	28143	51.1	1.67282e+08	0	GADD45A	ARGFX	up	Coding CDS	x
chr12:51318374-51318613,+	6771	51.1	3.334	0	METTL7A	ARGFX	up	Coding 5'-UTR	x
chrX:99891188-99891574,-	54192	51.1	2.1663e+08	0	TSPAN6	ARGFX	up	Coding 5'-UTR	x
chr12:17235741-17235778,-	6119	51.3	8.78822e+07	0	chr12:17235741-17235778,-	ARGFX	up	Unannotated	x
chr22:20302859-20302968,-	30827	51.3	1.00291e+08	0	DGCR6L	ARGFX	up	Coding CDS	x
chr15:93160772-93161637,-	12169	51.3	8.556	0	FAM174B	ARGFX	up	Coding 3'-UTR	x
chr1:145004784-145005219,+	23574	51.35	1.67282e+08	0	BC065231	ARGFX	up	Noncoding 1st exon
chr6:108224048-108224190,-	43074	51.4	5.556	0	SEC63	ARGFX	up	Coding CDS
chr11:118472487-118473162,+	2369	51.5	3.998	0	ARCN1	ARGFX	up	Coding 3'-UTR	x
chr8:145580468-145580605,-	49195	51.5	9.60664e+07	0	FBXL6	ARGFX	up	Coding 5'-UTR	x
chr1:36023397-36023484,+	27036	51.5	3.00874e+08	0	NCDN	ARGFX	up	Coding 5'-UTR	x
chrUn_gl000220:125842-126628,+	52421	51.55	4.33259e+08	0	JN872559	ARGFX	up	Noncoding 1st exon	x
chr1:23403721-23403853,+	26177	51.6	1.00291e+08	0	KDM1A	ARGFX	up	Coding CDS	x
chr12:70132625-70132811,+	7665	51.6	3.51529e+08	0	RAB3IP	ARGFX	up	Coding 5'-UTR	x
chr15:53832859-53833029,-	11253	51.6	2.00583e+08	0	WDR72	ARGFX	up	Noncoding 1st exon	x
chr11:9025347-9025570,-	4889	51.65	8.981	0	NRIP3	ARGFX	up	Coding 5'-UTR	x
chr1:990811-990897,+	28568	51.7	9.60664e+07	0	AGRN	ARGFX	up	Coding 3'-UTR	x
chr19:35581913-35581960,-	20414	51.7	1.67282e+08	0	HPN-AS1	ARGFX	up	Intron	x
chr15:86322645-86322699,-	12025	51.75	2.18818e+08	0	KLHL25	ARGFX	up	Intron	x
chr12:112884111-112884192,+	5386	51.75	1.86348e+08	0	PTPN11	ARGFX	up	Coding CDS
chr19:41886061-41886099,-	21073	51.9	5.27293e+08	0	chr19:41886061-41886099,-	ARGFX	up	Unannotated	x
chr9:21863360-21863494,+	51556	51.9	1.92133e+08	0	MTAP	ARGFX	up	Coding 3'-UTR	x
chr1:116931292-116931394,+	23348	51.95	1.75764e+08	0	ATP1A1	ARGFX	up	Coding CDS	x
chr5:76102266-76102474,+	42691	51.95	9.60664e+07	0	chr5:76102266-76102474,+	ARGFX	up	Unannotated	x
chr2:46844304-46844437,+	34658	51.95	1.863	0	CRIPT	ARGFX	up	Coding 5'-UTR	x
chr1:226253362-226253510,+	25970	51.95	2.091	0	H3F3A|H3F3AP4	ARGFX	up	Coding CDS	x
chr20:33864657-33865160,-	29132	52	2.50922e+08	0	EDEM2	ARGFX	up	Intron	x
chr6:114291449-114291523,-	43185	52	1.67282e+08	0	HDAC2	ARGFX	up	Intron	x
chr2:216198081-216198180,+	33486	52.05	4.18204e+08	0	ATIC	ARGFX	up	Coding CDS
chr16:20911989-20912211,+	12574	52.05	3.865	0	LYRM1	ARGFX	up	Coding 5'-UTR
chrX:71493082-71493239,-	53983	52.05	2.155	0	RPS4X	ARGFX	up	Coding CDS
chr4:113557904-113558138,-	38826	52.1	2.89	0	C4orf21	ARGFX	up	Coding 5'-UTR	x
chr11:129734389-129734449,-	2650	52.2	1.08315e+08	0	NFRKB	ARGFX	up	Coding 3'-UTR	x
chr9:16872426-16872550,+	51495	52.25	1.8401e+09	0	chr9:16872426-16872550,+	ARGFX	up	Unannotated	x
chr8:33370020-33370396,-	49605	52.25	2.63647e+08	0	TTI2	ARGFX	up	Coding 5'-UTR	x
chr9:131572033-131572473,+	50983	52.3	2.50922e+08	0	TBC1D13	ARGFX	up	Coding 3'-UTR	x
chr21:37432421-37432897,-	30346	52.35	2.401	0	SETD4	ARGFX	up	Coding 5'-UTR
chr20:43532635-43532757,+	29468	52.4	3.431	0	YWHAB	ARGFX	up	Coding CDS	x
chr1:225683638-225684653,-	25923	52.45	7.25	0	ENAH	ARGFX	up	Coding 3'-UTR	x
chr17:645028-645785,+	17085	52.5	2.00583e+08	0	FAM57A	ARGFX	up	Coding 3'-UTR	x
chr3:101401615-101401751,-	35682	52.5	7.45392e+08	0	RPL24	ARGFX	up	Coding CDS	x
chr12:46777177-46777288,+	6568	52.55	1.67282e+08	0	chr12:46777177-46777288,+	ARGFX	up	Unannotated	x
chr11:61595578-61596016,+	3637	52.55	3.00874e+08	0	FADS2	ARGFX	up	Coding 5'-UTR	x
chr19:54720195-54720480,-	22254	52.6	4.01166e+08	0	LILRA6|LILRB3	ARGFX	up	Coding 3'-UTR
chr11:107730010-107730085,+	2140	52.65	1.09409e+08	0	chr11:107730010-107730085,+	ARGFX	up	Unannotated
chr10:104209524-104209721,+	210	52.65	4.615	0	LOC100505761	ARGFX	up	Coding 5'-UTR	x
chr6:71122820-71122939,-	45514	52.7	1.08315e+08	0	chr6:71122820-71122939,-	ARGFX	up	Unannotated	x
chr7:142985397-142985612,+	46711	52.75	1.67282e+08	0	CASP2	ARGFX	up	Coding 5'-UTR	x
chr4:83294897-83295203,-	40265	52.75	3.496	0	HNRNPD	ARGFX	up	Coding 5'-UTR	x
chr9:133985636-133985789,+	51101	52.8	2.00583e+08	0	AIF1L	ARGFX	up	Intron	x
chr10:97023621-97024504,-	1961	53	4.055	0	PDLIM1	ARGFX	up	Coding CDS	x
chr20:34411292-34411331,+	29194	53	2.00583e+08	0	PHF20	ARGFX	up	Noncoding other exon	x
chr8:145133306-145133459,-	49149	53.05	1.00291e+08	0	chr8:145133306-145133459,-	ARGFX	up	Unannotated	x
chr3:109048368-109048684,-	35765	53.05	1.92133e+08	0	DPPA4	ARGFX	up	Intron	x
chr1:225702298-225702438,-	25926	53.05	2.63647e+08	0	ENAH	ARGFX	up	Coding 5'-UTR	x
chr1:87794460-87794927,+	28347	53.05	3.107	0	LMO4	ARGFX	up	Coding 5'-UTR	x
chr4:88847843-88848206,+	40353	53.1	1.67282e+08	0	chr4:88847843-88848206,+	ARGFX	up	Unannotated	x
chr14:103988155-103988586,-	9079	53.15	2.748	0	CKB	ARGFX	up	Coding CDS	x
chr10:85909867-85909980,+	1798	53.2	1.92133e+08	0	GHITM	ARGFX	up	Coding CDS
chr17:65498606-65498671,+	17112	53.2	2.1663e+08	0	PITPNC1	ARGFX	up	Intron	x
chr2:39563341-39563415,+	34547	53.25	7.52767e+08	0	chr2:39563341-39563415,+	ARGFX	up	Unannotated	x
chr6:41950834-41950874,+	45109	53.25	2.1663e+08	0	chr6:41950834-41950874,+	ARGFX	up	Unannotated	x
chr19:39116669-39116742,+	20728	53.25	3.24944e+08	0	EIF3K	ARGFX	up	Coding CDS	x
chr15:92673646-92673763,+	12163	53.35	2.63647e+08	0	SLCO3A1	ARGFX	up	Intron
chr7:129588183-129588240,-	46422	53.35	1.08315e+08	0	UBE2H	ARGFX	up	Intron
chr19:28926296-28926622,-	20233	53.55	1.557	0	chr19:28926296-28926622,-	ARGFX	up	Unannotated	x
chr2:118943917-118944036,-	32376	53.55	1.08315e+08	0	chr2:118943917-118944036,-	ARGFX	up	Unannotated	x
chr5:138269513-138270247,+	40982	53.55	2.326	0	CTNNA1	ARGFX	up	Coding CDS	x
chr19:47582867-47582938,+	21543	53.65	7.03058e+08	0	chr19:47582867-47582938,+	ARGFX	up	Unannotated	x
chr10:25305497-25305651,+	929	53.65	3.28227e+08	0	THNSL1	ARGFX	up	Coding 5'-UTR	x
chr8:144392244-144392381,-	49073	53.75	4.01166e+08	0	TOP1MT	ARGFX	up	Coding CDS
chr16:50261722-50261914,+	13539	53.8	2.50922e+08	0	PAPD5	ARGFX	up	Coding CDS	x
chr8:24771274-24771365,+	49436	54.05	6.93	0	NEFM	ARGFX	up	Coding 5'-UTR	x
chr16:30455291-30456781,-	13130	54.1	1.926	0	SEPHS2	ARGFX	up	Coding CDS	x
chr1:95134233-95134410,-	28528	54.15	3.34563e+08	0	BC030750	ARGFX	up	Intron	x
chr12:102224337-102224512,-	5064	54.2	1.67282e+08	0	GNPTAB	ARGFX	up	Coding 5'-UTR	x
chr1:33789403-33789527,-	26983	54.2	2.50922e+08	0	PHC2	ARGFX	up	Coding 3'-UTR	x
chr16:23700766-23700997,+	12736	54.25	2.50922e+08	0	PLK1	ARGFX	up	Coding CDS	x
chr12:12421407-12421449,+	5847	54.3	1.53172e+09	0	chr12:12421407-12421449,+	ARGFX	up	Unannotated	x
chr17:20905383-20905484,-	15091	54.3	1.75764e+08	0	USP22	ARGFX	up	Coding 3'-UTR	x
chr20:60882661-60882884,+	29975	54.5	1.925	0	ADRM1	ARGFX	up	Coding CDS	x
chr18:32820650-32820915,-	18376	54.5	3.429	0	chr18:32820650-32820915,-	ARGFX	up	Unannotated	x
chr7:14028443-14028533,-	46665	54.5	1.00291e+08	0	ETV1	ARGFX	up	Intron	x
chr20:57253767-57254130,+	29875	54.5	2.00583e+08	0	STX16	ARGFX	up	Coding 3'-UTR	x
chr7:152341319-152341384,-	46923	54.55	2.18818e+08	0	chr7:152341319-152341384,-	ARGFX	up	Unannotated	x
chr6:106960627-106960681,+	43030	54.6	1.67282e+08	0	AIM1	ARGFX	up	Coding CDS	x
chr1:151955655-151955755,-	23909	54.6	10.077	0	S100A10	ARGFX	up	Coding CDS	x
chr4:42294390-42294692,-	39795	54.65	3.919	0	chr4:42294390-42294692,-	ARGFX	up	Unannotated
chr8:122653652-122654105,-	48868	54.65	2.772	0	HAS2	ARGFX	up	Coding upstream	x
chr1:192778120-192778283,+	25190	54.65	2.713	0	RGS2	ARGFX	up	Coding 5'-UTR	x
chr13:27745764-27745850,-	8389	54.65	1.67282e+08	0	USP12	ARGFX	up	Coding 5'-UTR	x
chr13:36429647-36429999,-	8493	54.7	2.38	0	DCLK1	ARGFX	up	Coding 5'-UTR	x
chr7:48146971-48147104,+	47580	54.7	2.18818e+08	0	UPP1	ARGFX	up	Coding CDS	x
chr12:46385062-46385104,+	6539	54.8	2.63647e+08	0	chr12:46385062-46385104,+	ARGFX	up	Unannotated	x
chrX:122318092-122318477,+	52720	54.8	1.09409e+08	0	GRIA3	ARGFX	up	Coding 5'-UTR	x
chr15:74888271-74890298,+	11742	54.85	1.641	0	ARID3B	ARGFX	up	Coding 3'-UTR
chr16:3072709-3072992,-	13169	54.85	3.84265e+08	0	HCFC1R1	ARGFX	up	Coding CDS
chr1:8921134-8921448,-	28362	55.1	1.8	0	ENO1	ARGFX	up	Coding CDS	x
chr16:89762146-89762624,+	14687	55.2	2.79522e+08	0	CDK10	ARGFX	up	Coding CDS	x
chr7:116600423-116600499,-	46222	55.2	2.1663e+08	0	chr7:116600423-116600499,-	ARGFX	up	Unannotated	x
chr15:71145688-71145818,+	11623	55.2	1.00291e+08	0	LRRC49	ARGFX	up	Coding 5'-UTR	x
chr15:72498560-72498672,-	11641	55.2	1.75764e+08	0	PKM	ARGFX	up	Intron	x
chrX:107334637-107334872,-	52584	55.3	1.432	0	PSMD10	ARGFX	up	Coding 5'-UTR	x
chr1:200376150-200376740,-	25304	55.35	7.481	0	ZNF281	ARGFX	up	Coding CDS	x
chr5:133316420-133316628,-	40804	55.4	6.439	0	VDAC1	ARGFX	up	Coding CDS
chr6:80340956-80341158,+	45645	55.55	2.923	0	SH3BGRL2	ARGFX	up	Coding 5'-UTR	x
chr3:46965097-46965142,-	37639	55.6	1.86348e+08	0	CCDC12	ARGFX	up	Coding CDS	x
chr1:227174302-227174525,+	26013	55.8	1.08315e+08	0	ADCK3	ARGFX	up	Coding CDS	x
chr3:45266331-45266646,-	37597	55.95	2.1663e+08	0	TMEM158	ARGFX	up	Coding CDS	x
chr5:170815190-170815324,+	41683	56.1	1.09409e+08	0	NPM1	ARGFX	up	Intron	x
chr17:73126447-73126722,-	17393	56.15	11.212	0	NT5C	ARGFX	up	Coding CDS	x
chr7:98951547-98951744,+	48380	56.25	1.92133e+08	0	ARPC1A	ARGFX	up	Coding CDS
chr3:57233800-57234063,-	38315	56.35	2.396	0	HESX1	ARGFX	up	Coding 5'-UTR	x
chr11:111892400-111892639,+	2233	56.5	1.67282e+08	0	DIXDC1	ARGFX	up	Coding 3'-UTR	x
chr20:271264-271425,-	28854	56.55	1.75764e+08	0	C20orf96	ARGFX	up	Coding 5'-UTR	x
chr12:53421799-53421972,+	6857	56.65	3.556	0	EIF4B	ARGFX	up	Coding CDS	x
chr6:80247274-80247433,+	45644	56.7	3.24944e+08	0	chr6:80247274-80247433,+	ARGFX	up	Unannotated	x
chr11:112097347-112097539,+	2252	56.8	7.639	0	PTS	ARGFX	up	Intron	x
chr12:98909354-98909924,+	8080	56.8	3.525	0	TMPO	ARGFX	up	Coding 5'-UTR
chr18:59854110-59854290,-	18678	56.95	4.39411e+08	0	PIGN	ARGFX	up	Coding 5'-UTR	x
chr15:89173380-89175364,+	12043	57	1.934	0	AEN	ARGFX	up	Coding CDS	x
chr1:100731634-100731733,-	22957	57.05	1.92133e+08	0	chr1:100731634-100731733,-	ARGFX	up	Unannotated	x
chr1:26900722-26901334,+	26547	57.05	2.88199e+08	0	RPS6KA1	ARGFX	up	Coding 3'-UTR	x
chr14:20923103-20923295,-	9186	57.1	2.00583e+08	0	OSGEP	ARGFX	up	Coding 5'-UTR	x
chr19:16189084-16189519,+	19579	57.1	3.72696e+08	0	TPM4	ARGFX	up	Intron	x
chr22:36135119-36135616,-	31376	57.15	3.51529e+08	0	RBFOX2	ARGFX	up	Coding 3'-UTR	x
chr9:131122679-131123301,+	50918	57.2	2.63647e+08	0	SLC27A4	ARGFX	up	Coding CDS	x
chr2:106710071-106710301,-	32191	57.3	1.09409e+08	0	UXS1	ARGFX	up	Coding 3'-UTR	x
chr1:24975376-24975520,+	26443	57.35	2.1663e+08	0	SRRM1	ARGFX	up	Coding CDS	x
chr12:50156657-50158208,+	6714	57.35	1.844	0	TMBIM6	ARGFX	up	Coding CDS	x
chr17:79648277-79648908,-	17877	57.4	3.34563e+08	0	ARL16	ARGFX	up	Coding CDS	x
chr22:24989133-24989293,+	30976	57.4	1.09409e+08	0	GGT1	ARGFX	up	Intron	x
chr17:21142698-21143145,-	15112	57.5	2.1663e+08	0	C17orf103	ARGFX	up	Coding 3'-UTR	x
chr6:159196520-159196613,-	43759	57.55	1.08315e+08	0	EZR	ARGFX	up	Intron	x
chr15:99501215-99501671,+	12220	57.55	1.08315e+08	0	IGF1R	ARGFX	up	Coding 3'-UTR	x
chr9:37428519-37428569,+	51855	57.6	1.08315e+08	0	GRHPR	ARGFX	up	Coding 5'-UTR	x
chr1:209602160-209602281,+	25562	57.6	7.135	0	MIR205HG	ARGFX	up	Coding 5'-UTR	x
chr17:1367638-1368745,-	14820	57.6	6.243	0	MYO1C	ARGFX	up	Coding 3'-UTR	x
chr17:4710425-4710520,+	16518	57.65	2.1663e+08	0	PLD2	ARGFX	up	Coding 5'-UTR	x
chr20:57569175-57569332,+	29921	57.75	2.79522e+08	0	NELFCD	ARGFX	up	Coding CDS	x
chr16:23568561-23568716,-	12705	58	1.86348e+08	0	EARS2	ARGFX	up	Coding 5'-UTR	x
chr2:133403080-133403399,-	32579	58	1.92133e+08	0	LYPD1	ARGFX	up	Coding 3'-UTR	x
chr11:62602903-62602992,-	3779	58.05	1.75764e+08	0	WDR74	ARGFX	up	Coding CDS	x
chr19:50979387-50979687,-	21974	58.1	1.945	0	FAM71E1	ARGFX	up	Coding 5'-UTR	x
chr19:37194583-37194638,+	20604	58.1	1.09409e+08	0	ZNF567	ARGFX	up	Coding 5'-UTR	x
chr7:100470220-100470366,+	45908	58.15	2.18818e+08	0	TRIP6	ARGFX	up	Coding CDS	x
chr10:82280662-82281456,+	1781	58.25	1.67282e+08	0	TSPAN14	ARGFX	up	Coding 3'-UTR	x
chr4:129207838-129207896,+	38994	58.3	1.00291e+08	0	chr4:129207838-129207896,+	ARGFX	up	Unannotated	x
chr5:93679153-93679231,+	42915	58.35	1.25461e+09	0	chr5:93679153-93679231,+	ARGFX	up	Unannotated	x
chr9:23826202-23826398,-	51563	58.35	3.51529e+08	0	ELAVL2	ARGFX	up	Coding upstream
chr3:39446626-39446801,+	37429	58.6	2.50922e+08	0	chr3:39446626-39446801,+	ARGFX	up	Unannotated	x
chr12:123467164-123467387,+	5787	58.65	3.51529e+08	0	ARL6IP4	ARGFX	up	Coding CDS	x
chr10:97024588-97024802,+	1962	58.65	1.67282e+08	0	chr10:97024588-97024802,+	ARGFX	up	Unannotated	x
chr1:28948426-28948665,-	26723	58.65	1.00291e+08	0	TAF12	ARGFX	up	Coding 5'-UTR	x
chr2:88991273-88991451,+	35452	58.85	2.63647e+08	0	RPIA	ARGFX	up	Coding CDS	x
chr17:47892294-47892467,+	16576	58.95	4.201	0	KAT7	ARGFX	up	Coding upstream	x
chr2:232010954-232011070,+	33792	58.95	12.706	0	PSMD1	ARGFX	up	Coding CDS	x
chr11:46404107-46404298,+	3248	59	2.968	0	MDK	ARGFX	up	Coding CDS	x
chrX:19688980-19689200,-	53274	59.05	6.634	0	SH3KBP1	ARGFX	up	Coding 5'-UTR	x
chr18:59274069-59274293,-	18677	59.15	2.3	0	chr18:59274069-59274293,-	ARGFX	up	Unannotated	x
chr19:58740314-58740377,+	22563	59.15	3.24944e+08	0	ZNF544	ARGFX	up	Coding 5'-UTR	x
chr4:83821417-83821797,-	40294	59.35	3.262	0	SEC31A	ARGFX	up	Coding 5'-UTR	x
chr14:23594732-23595587,-	9383	59.4	1.964	0	SLC7A8	ARGFX	up	Coding 3'-UTR	x
chr15:79614323-79615000,+	11910	59.6	3.89	0	TMED3	ARGFX	up	Coding CDS	x
chr17:37561419-37561644,-	15722	59.65	1.67282e+08	0	MED1	ARGFX	up	Coding CDS	x
chr7:24324545-24325025,+	47157	59.65	2.531	0	NPY	ARGFX	up	Coding CDS	x
chr3:180685873-180686040,+	36759	59.75	2.00583e+08	0	FXR1	ARGFX	up	Coding CDS	x
chr7:133978522-133979897,-	46488	59.8	4.80332e+08	0	SLC35B4	ARGFX	up	Coding CDS	x
chr15:41057866-41057974,+	10945	59.85	1.00291e+08	0	GCHFR	ARGFX	up	Intron	x
chr10:116391707-116391849,-	435	59.9	2.00583e+08	0	ABLIM1	ARGFX	up	Coding 5'-UTR	x
chr10:75385757-75385975,+	1586	60	3.34563e+08	0	chr10:75385757-75385975,+	ARGFX	up	Unannotated	x
chr9:126640173-126640211,+	50720	60	1.75764e+08	0	chr9:126640173-126640211,+	ARGFX	up	Unannotated	x
chr1:222886050-222886259,+	25850	60.1	2.63647e+08	0	BROX	ARGFX	up	Coding 5'-UTR	x
chr12:27126648-27127146,-	6252	60.15	2.18818e+08	0	TM7SF3	ARGFX	up	Coding CDS	x
chr17:59322565-59322725,+	16925	60.2	1.92133e+08	0	BCAS3	ARGFX	up	Noncoding 1st exon	x
chr2:85625813-85625873,-	35345	60.25	1.00291e+08	0	CAPG	ARGFX	up	Coding CDS	x
chr1:6258843-6258951,-	27942	60.25	2.1663e+08	0	RPL22	ARGFX	up	Intron	x
chr19:47287839-47288223,-	21515	60.3	5.276	0	SLC1A5	ARGFX	up	Coding 5'-UTR	x
chr4:1746219-1746351,+	39351	60.4	22	0	TACC3	ARGFX	up	Coding CDS	x
chr18:2571469-2571682,+	18321	60.5	2.822	0	NDC80	ARGFX	up	Coding 5'-UTR	x
chr19:44860960-44861182,+	21287	60.6	1.75764e+08	0	chr19:44860960-44861182,+	ARGFX	up	Unannotated	x
chr19:6440347-6441292,-	22689	60.6	3.499	0	SLC25A23	ARGFX	up	Coding 3'-UTR
chr1:196577464-196577720,-	25270	60.75	3.51529e+08	0	KCNT2	ARGFX	up	Coding 5'-UTR	x
chr7:56127993-56128109,+	47682	60.8	2.79522e+08	0	CCT6A	ARGFX	up	Coding CDS	x
chr7:144533028-144533188,-	46748	60.85	1.92133e+08	0	TPK1	ARGFX	up	Coding 5'-UTR	x
chr11:123595839-123596565,-	2533	61.05	1.75764e+08	0	ZNF202	ARGFX	up	Coding 3'-UTR
chr5:140248492-140248582,+	41136	61.2	1.75764e+08	0	PCDHA11	ARGFX	up	Coding 5'-UTR	x
chr6:144904532-144904728,+	43513	61.5	1.67282e+08	0	UTRN	ARGFX	up	Intron	x
chr3:128889922-128890110,-	36134	61.55	4.567	0	CNBP	ARGFX	up	Coding CDS	x
chr3:150264574-150264617,+	36473	61.6	2.498	0	EIF2A	ARGFX	up	Coding 5'-UTR
chr3:51426340-51426472,+	38108	61.6	2.00583e+08	0	MANF	ARGFX	up	Coding CDS
chr11:122930824-122930964,-	2520	61.75	2.888	0	HSPA8	ARGFX	up	Coding 5'-UTR	x
chr8:91094847-91095159,-	50212	61.8	3.622	0	CALB1	ARGFX	up	Coding 5'-UTR	x
chr1:151264729-151265400,-	23850	61.95	6.945	0	PI4KB	ARGFX	up	Coding CDS	x
chr5:98109075-98109162,-	42961	61.95	1.75764e+08	0	RGMB-AS1	ARGFX	up	Noncoding upstream	x
chrUn_gl000220:116860-118416,+	52418	62	1.882	0	RNA5-8S5	ARGFX	up	Noncoding 1st exon	x
chr7:138252254-138252378,+	46591	62	1.67282e+08	0	TRIM24	ARGFX	up	Coding CDS
chr7:138258244-138258387,+	46593	62.05	1.09409e+08	0	TRIM24	ARGFX	up	Coding CDS	x
chr3:101404662-101404764,-	35683	62.15	6.01749e+08	0	RPL24	ARGFX	up	Coding CDS	x
chr17:41276994-41277214,-	16086	62.3	3.24944e+08	0	BRCA1	ARGFX	up	Coding 5'-UTR	x
chr3:16738934-16739386,-	36638	62.5	4.54	0	chr3:16738934-16739386,-	ARGFX	up	Unannotated	x
chr1:151733292-151733372,-	23898	62.5	2.79522e+08	0	MRPL9	ARGFX	up	Coding CDS	x
chr19:50161496-50161840,+	21862	62.55	4.01166e+08	0	SCAF1	ARGFX	up	Coding CDS	x
chr10:44144250-44144340,-	1169	62.7	3.733	0	ZNF32	ARGFX	up	Coding 5'-UTR	x
chr9:75766592-75766840,+	52019	62.9	2.187	0	ANXA1	ARGFX	up	Coding 5'-UTR	x
chr19:39398469-39399129,+	20795	63	15.619	0	NFKBIB	ARGFX	up	Coding 3'-UTR	x
chrX:73021299-73022005,+	54001	63.05	1.75764e+08	0	TSIX	ARGFX	up	Noncoding 1st exon	x
chr4:140586754-140587205,+	39078	63.15	3.34563e+08	0	MGST2	ARGFX	up	Coding 5'-UTR	x
chr14:102549371-102549632,-	9012	63.25	5.324	0	HSP90AA1	ARGFX	up	Coding CDS	x
chr3:9517222-9517944,+	38574	63.55	2.869	0	SETD5	ARGFX	up	Coding CDS	x
chr19:56598845-56599372,-	22380	63.55	2.469	0	ZNF787	ARGFX	up	Coding 3'-UTR	x
chr5:93678982-93679046,+	42914	63.8	3.28227e+08	0	chr5:93678982-93679046,+	ARGFX	up	Unannotated	x
chr6:21595843-21597172,+	43980	63.8	2.195	0	SOX4	ARGFX	up	Coding CDS	x
chr7:93519903-93520114,-	48293	64	3.596	0	TFPI2	ARGFX	up	Coding 5'-UTR	x
chr7:14029243-14029353,-	46668	64.15	4.80332e+08	0	ETV1	ARGFX	up	Coding 5'-UTR	x
chr6:30514969-30515027,-	44359	64.15	1.67282e+08	0	GNL1	ARGFX	up	Coding CDS	x
chr3:72495647-72496086,-	38491	64.15	3.84265e+08	0	RYBP	ARGFX	up	Coding upstream	x
chr14:24572732-24573144,+	9444	64.55	4.961	0	PCK2	ARGFX	up	Coding CDS
chrUn_gl000220:113998-116687,+	52417	64.6	1.438	0	RNA5-8S5	ARGFX	up	Noncoding 1st exon	x
chr9:107690345-107690479,-	50456	64.65	5.01457e+08	0	ABCA1	ARGFX	up	Coding 5'-UTR	x
chr7:6703576-6703674,+	47891	64.9	1.86348e+08	0	AK123300	ARGFX	up	Noncoding 1st exon	x
chrX:97828769-97828956,+	54165	65.15	2.804	0	chrX:97828769-97828956,+	ARGFX	up	Unannotated	x
chr2:70351686-70351862,+	35028	65.25	11.734	0	chr2:70351686-70351862,+	ARGFX	up	Unannotated	x
chr15:64966350-64966758,+	11448	65.4	2.50922e+08	0	chr15:64966350-64966758,+	ARGFX	up	Unannotated	x
chr8:22106564-22106822,+	49363	65.45	2.00583e+08	0	POLR3D	ARGFX	up	Coding CDS	x
chr19:9939017-9939069,+	22920	65.6	3.34563e+08	0	UBL5	ARGFX	up	Coding CDS
chr11:19799133-19799567,+	2847	65.95	11.627	0	NAV2	ARGFX	up	Intron	x
chr19:9896065-9896195,-	22911	66.15	3.24944e+08	0	chr19:9896065-9896195,-	ARGFX	up	Unannotated	x
chr6:112575657-112575927,-	43170	66.15	6.563	0	LAMA4	ARGFX	up	Coding 5'-UTR	x
chr3:61665685-61666125,+	38383	66.15	3.24944e+08	0	PTPRG	ARGFX	up	Intron	x
chr13:46542909-46543379,-	8628	66.4	3.24944e+08	0	ZC3H13	ARGFX	up	Coding CDS	x
chr4:57314618-57314763,+	39955	66.55	3.00874e+08	0	PAICS	ARGFX	up	Coding CDS	x
chr3:12200202-12200822,-	35951	66.65	4.947	0	TIMP4	ARGFX	up	Coding 5'-UTR	x
chr8:132320753-132320921,+	49007	66.7	3.28227e+08	0	chr8:132320753-132320921,+	ARGFX	up	Unannotated	x
chr18:33552489-33552870,+	18398	66.75	1.913	0	C18orf21	ARGFX	up	Coding 5'-UTR
chr2:10933222-10933310,-	32247	66.8	2.50922e+08	0	PDIA6	ARGFX	up	Coding CDS	x
chr1:28672802-28672846,-	26677	66.95	7.45392e+08	0	chr1:28672802-28672846,-	ARGFX	up	Unannotated	x
chr10:96305007-96305264,+	1926	66.95	3.28227e+08	0	HELLS	ARGFX	up	Coding upstream	x
chr5:176433536-176433810,-	41811	67	2.925	0	UIMC1	ARGFX	up	Coding 5'-UTR	x
chr2:25000580-25000620,-	34140	67.05	6.69126e+08	0	chr2:25000580-25000620,-	ARGFX	up	Unannotated	x
chr3:121289557-121289663,+	35929	67.45	2.00583e+08	0	ARGFX	ARGFX	up	Coding 5'-UTR	x
chr5:127276189-127276444,-	40728	67.5	7.05	0	chr5:127276189-127276444,-	ARGFX	up	Unannotated	x
chr17:39847034-39847600,+	15861	68.1	4.491	0	EIF1	ARGFX	up	Coding CDS	x
chrX:73512295-73512467,-	54032	68.15	2.1663e+08	0	FTX	ARGFX	up	Noncoding 1st exon	x
chr9:19126112-19126288,-	51514	68.35	2.00583e+08	0	PLIN2	ARGFX	up	Coding 5'-UTR
chr17:56422681-56423665,-	16834	68.55	6.063	0	SUPT4H1	ARGFX	up	Coding CDS	x
chr3:165603314-165603534,-	36633	68.7	23.861	0	chr3:165603314-165603534,-	ARGFX	up	Unannotated	x
chr5:159848773-159848898,+	41597	68.95	1.711	0	PTTG1	ARGFX	up	Coding 5'-UTR
chr17:7293179-7293659,-	17368	69	3.24944e+08	0	C17orf61-PLSCR3|PLSCR3	ARGFX	up	Coding 3'-UTR	x
chr1:19638796-19638852,+	25261	69	2.63647e+08	0	PQLC2	ARGFX	up	Coding 5'-UTR	x
chr17:48458700-48459608,-	16625	69.05	5.01845e+08	0	LRRC59	ARGFX	up	Coding 3'-UTR	x
chr4:83278466-83278588,-	40257	69.45	4.37636e+08	0	HNRNPD	ARGFX	up	Coding CDS
chr4:183370079-183370246,+	39407	69.75	2.1663e+08	0	TENM3	ARGFX	up	Intron	x
chr1:145438427-145438570,+	23581	69.75	10.588	0	TXNIP	ARGFX	up	Coding 5'-UTR	x
chr22:50962023-50962853,-	32055	69.95	2.63647e+08	0	SCO2	ARGFX	up	Coding 5'-UTR	x
chr1:228680774-228680975,+	26084	70.05	2.50922e+08	0	RNF187	ARGFX	up	Coding CDS	x
chr4:55991656-55991811,-	39918	70.95	2.63647e+08	0	KDR	ARGFX	up	Coding 5'-UTR	x
chr20:44526619-44526748,+	29540	71.15	2.63647e+08	0	CTSA	ARGFX	up	Coding CDS	x
chr11:62622896-62623475,-	3792	71.2	2.145	0	SNHG1|SNORD25	ARGFX	up	Noncoding 1st exon	x
chr9:125676045-125676087,-	50697	71.25	4.01166e+08	0	ZBTB6	ARGFX	up	Coding upstream	x
chr22:36142520-36142628,-	31382	71.85	3.51529e+08	0	RBFOX2	ARGFX	up	Coding CDS	x
chr9:85365622-85365706,+	52100	72.1	2.1663e+08	0	chr9:85365622-85365706,+	ARGFX	up	Unannotated
chr3:121303770-121303912,+	35930	72.2	3.00874e+08	0	ARGFX	ARGFX	up	Coding CDS	x
chr2:202899892-202902333,+	33291	72.8	3.336	0	FZD7	ARGFX	up	Coding CDS
chr10:75504127-75504223,+	1597	73.4	2.79522e+08	0	SEC24C	ARGFX	up	Coding 5'-UTR	x
chr2:230817139-230817397,+	33765	73.5	3.51529e+08	0	FBXO36	ARGFX	up	Intron	x
chr6:21593876-21594323,+	43979	74.35	1.374	0	SOX4	ARGFX	up	Coding 5'-UTR	x
chr10:72201231-72201511,-	1491	74.7	3.51	0	NODAL	ARGFX	up	Coding 5'-UTR	x
chr6:52926260-52926416,-	45426	75.65	3.24944e+08	0	ICK	ARGFX	up	Coding 5'-UTR	x
chr1:155596546-155597517,-	24231	75.75	2.327	0	chr1:155596546-155597517,-	ARGFX	up	Unannotated	x
chr18:57567135-57567467,+	18672	76.9	1.72	0	PMAIP1	ARGFX	up	Coding 5'-UTR	x
chr3:132757174-132757279,+	36220	77.05	4.80332e+08	0	TMEM108	ARGFX	up	Coding 5'-UTR	x
chr12:31521719-31522125,-	6365	77.85	5.01845e+08	0	BC039477	ARGFX	up	Noncoding 1st exon	x
chr4:69313094-69313226,+	40078	78.95	4.6587e+08	0	TMPRSS11E	ARGFX	up	Coding 5'-UTR	x
chr9:19127417-19127602,-	51516	79.35	4.032	0	PLIN2	ARGFX	up	Coding 5'-UTR	x
chr20:33103915-33104136,-	29071	79.55	3.51529e+08	0	chr20:33103915-33104136,-	ARGFX	up	Unannotated	x
chr10:106013769-106014390,+	285	80	4.284	0	GSTO1	ARGFX	up	Coding 5'-UTR
chr10:106014446-106014720,+	286	80.25	1.79	0	GSTO1	ARGFX	up	Coding 5'-UTR	x
chr2:171822684-171822931,+	32902	80.75	5.01457e+08	0	GORASP2	ARGFX	up	Coding 3'-UTR	x
chr3:121304869-121305394,+	35931	80.95	1.75054e+09	0	ARGFX	ARGFX	up	Coding CDS	x

## Sheet: DUXB
TFE	Gene.Name	Score.d.	Fold.Change	q.value...	gene	overexpress	regulated	annotation	Expressed.in.preimplantation
chr6:99848420-99849459,-	40649	-74.25	0	0	PNISR	DUXB	down	Coding 5'-UTR	x
chr17:7165140-7165883,-	15313	-73.25	0.326	0	CLDN7	DUXB	down	Coding 5'-UTR	x
chr2:70995184-70995403,-	31187	-73.05	0	0	ADD2	DUXB	down	Coding 5'-UTR	x
chr8:9040860-9041094,-	44535	-73.05	0	0	chr8:9040860-9041094,-	DUXB	down	Unannotated	x
chr5:72793687-72794624,+	37920	-72.15	0.785	0	BTF3	DUXB	down	Coding 5'-UTR	x
chr20:13765478-13765701,-	25434	-71.65	0.389	0	ESF1	DUXB	down	Coding 5'-UTR	x
chr8:41119709-41120853,-	44116	-70.65	0	0	SFRP1	DUXB	down	Coding 3'-UTR
chr19:48673498-48673639,-	19127	-70.55	0.251	0	LIG1	DUXB	down	Coding 5'-UTR	x
chr21:47423423-47424774,+	27198	-68.6	0	0	COL6A1	DUXB	down	Coding CDS	x
chr16:72127266-72127559,-	12538	-67.8	0	0	TXNL4B	DUXB	down	Coding 5'-UTR	x
chr13:96705525-96705742,-	7920	-66.75	0	0	UGGT2	DUXB	down	Coding 5'-UTR	x
chr4:26322243-26322670,+	35173	-66.45	0.509	0	RBPJ	DUXB	down	Coding 5'-UTR
chr5:10250225-10250643,+	35972	-66.25	0.723	0	CCT5	DUXB	down	Coding 5'-UTR	x
chr14:31889681-31889827,-	8514	-66.15	0.208	0	HEATR5A	DUXB	down	Coding 5'-UTR	x
chr8:74204474-74204638,-	44440	-65.6	0	0	RPL7	DUXB	down	Coding CDS	x
chr11:7695292-7695585,-	4158	-65.45	0.143	0	CYB5R2	DUXB	down	Coding upstream	x
chr14:23793617-23795210,+	8375	-64.95	0.263	0	BCL2L2-PABPN1|PABPN1	DUXB	down	Coding CDS	x
chr1:32801548-32801867,-	23935	-64.3	0	0	MARCKSL1	DUXB	down	Coding 5'-UTR	x
chr14:92506460-92506658,+	9303	-64.05	0	0	chr14:92506460-92506658,+	DUXB	down	Unannotated
chr12:75760657-75760797,+	6851	-64.05	0.21	0	GLIPR1L1	DUXB	down	Intron
chr3:107241769-107241954,+	31767	-63.7	0	0	BBX	DUXB	down	Coding 5'-UTR
chr19:11242083-11244144,+	16887	-62.85	0	0	LDLR	DUXB	down	Coding CDS
chr17:42263933-42264119,-	14321	-62.75	0	0	ASB16-AS1	DUXB	down	Noncoding 1st exon	x
chr7:150038667-150038795,-	41557	-62.6	0.308	0	RARRES2	DUXB	down	Coding 5'-UTR	x
chrX:153576801-153577440,-	47099	-62.4	0	0	FLNA	DUXB	down	Coding CDS	x
chr1:28099695-28099851,+	23669	-62.1	0	0	STX12	DUXB	down	Coding 5'-UTR	x
chr22:24963954-24964144,+	27513	-61.95	0	0	SNRPD3	DUXB	down	Coding CDS
chr2:128051630-128051745,-	28806	-61.9	0	0	ERCC3	DUXB	down	Coding 5'-UTR	x
chr14:23398398-23398743,-	8333	-61.9	0.371	0	PRMT5	DUXB	down	Coding 5'-UTR	x
chr16:2205070-2205523,-	11162	-61.65	0.675	0	SNORD60	DUXB	down	Noncoding 1st exon	x
chr15:82554955-82555083,-	10612	-61.6	0	0	EFTUD1	DUXB	down	Coding 5'-UTR	x
chr11:60609522-60610355,+	3150	-61.45	0	0	CCDC86	DUXB	down	Coding 5'-UTR	x
chr5:93697896-93698074,-	38188	-61.3	0	0	KIAA0825	DUXB	down	Intron	x
chr6:77271073-77271395,+	40481	-61.05	0	0	chr6:77271073-77271395,+	DUXB	down	Unannotated	x
chr4:76649760-76650156,+	35705	-60.85	0.432	0	USO1	DUXB	down	Coding 5'-UTR	x
chr11:34127088-34127338,+	2754	-60.75	0.206	0	NAT10	DUXB	down	Coding 5'-UTR	x
chr5:180668786-180668957,-	37391	-60.45	0.276	0	SNORD96A	DUXB	down	Noncoding 1st exon
chr12:110939854-110939887,-	4729	-60.4	0.387	0	VPS29	DUXB	down	Coding 5'-UTR	x
chr17:18266660-18266877,-	13250	-59.85	0	0	SHMT1	DUXB	down	Coding 5'-UTR	x
chr19:2037649-2038973,-	17695	-59.8	0.149	0	MKNK2	DUXB	down	Coding CDS	x
chr4:119199669-119200291,+	34573	-59.75	0.396	0	SNHG8	DUXB	down	Noncoding 1st exon	x
chr12:69753453-69753803,+	6739	-59.65	0.368	0	YEATS4	DUXB	down	Coding 5'-UTR	x
chr5:177576550-177576838,-	37260	-59.6	0	0	NHP2	DUXB	down	Coding CDS	x
chr11:117039965-117041612,+	2075	-59.6	0	0	PAFAH1B2	DUXB	down	Coding 3'-UTR	x
chr17:3572043-3572256,+	13798	-59.5	0.502	0	EMC6	DUXB	down	Coding 5'-UTR	x
chr11:65623406-65623570,-	3664	-59.3	0	0	CFL1	DUXB	down	Coding CDS	x
chr20:33872184-33872379,-	25913	-59.25	0.463	0	EIF6	DUXB	down	Coding 5'-UTR	x
chr3:172468403-172468647,+	32627	-59	0.269	0	ECT2	DUXB	down	Coding 5'-UTR	x
chr2:24270187-24270294,-	30322	-58.8	0	0	C2orf44	DUXB	down	Coding 5'-UTR
chr5:137088562-137089175,-	36387	-58.8	0	0	HNRNPA0	DUXB	down	Coding CDS
chr4:124317876-124318087,+	34643	-58.4	0.556	0	SPRY1	DUXB	down	Coding 5'-UTR	x
chr17:74553796-74553939,+	15533	-58.35	0.487	0	SNHG16	DUXB	down	Noncoding 1st exon	x
chr20:2443735-2443873,-	25570	-58.35	0	0	SNRPB	DUXB	down	Coding CDS
chr20:44441156-44441435,+	26250	-58.3	0.539	0	UBE2C	DUXB	down	Coding 5'-UTR	x
chr11:62623438-62623853,+	3363	-58.25	0.451	0	SLC3A2	DUXB	down	Coding 5'-UTR	x
chr1:6685212-6685352,+	24977	-58.2	0	0	THAP3	DUXB	down	Coding 5'-UTR	x
chr5:126366173-126366306,-	36199	-58.15	0	0	MARCH3	DUXB	down	Coding 5'-UTR	x
chr1:150208081-150208579,-	21021	-57.95	0.584	0	ANP32E	DUXB	down	Coding 5'-UTR	x
chr8:126104049-126104210,+	43392	-57.9	0.296	0	NSMCE2	DUXB	down	Coding 5'-UTR	x
chr6:33290540-33290803,-	39785	-57.7	0.315	0	DAXX	DUXB	down	Coding 5'-UTR	x
chr11:27655878-27656194,-	2642	-57.65	0.591	0	LINC00678	DUXB	down	Noncoding 1st exon	x
chr2:109065520-109065996,+	28608	-57	0.393	0	GCC2	DUXB	down	Coding 5'-UTR
chr4:53578491-53578736,+	35435	-56.9	0.601	0	DANCR	DUXB	down	Noncoding 1st exon	x
chr11:61129486-61129917,+	3180	-56.3	0.37	0	TMEM138	DUXB	down	Coding 5'-UTR
chr12:120639041-120639229,+	4939	-56.25	0.535	0	PXN-AS1	DUXB	down	Noncoding 1st exon
chr15:43622809-43622997,+	9826	-56.2	0	0	ADAL	DUXB	down	Coding 5'-UTR	x
chr17:4634675-4634892,+	14558	-55.85	0.384	0	MED11	DUXB	down	Coding 5'-UTR
chr14:78227457-78227587,-	9208	-55.8	0.598	0	SNW1	DUXB	down	Coding 5'-UTR
chr6:99841932-99842132,-	40648	-55.65	0.274	0	COQ3	DUXB	down	Coding 5'-UTR
chr8:124408455-124408741,-	43359	-55.35	0	0	ATAD2	DUXB	down	Coding 5'-UTR
chr22:36877611-36877725,-	27901	-55.35	0.639	0	TXN2	DUXB	down	Coding 5'-UTR
chrX:64960085-64961579,+	47767	-55.05	0	0	MSN	DUXB	down	Coding 3'-UTR
chr1:153936157-153936798,+	21277	-54.95	0	0	chr1:153936157-153936798,+	DUXB	down	Unannotated	x
chr5:21459523-21459693,+	37422	-54.65	0	0	GUSBP1	DUXB	down	Coding 5'-UTR	x
chr1:46049581-46049877,+	24550	-54.65	0.447	0	NASP	DUXB	down	Coding 5'-UTR
chr2:33824236-33824452,-	30611	-54.6	0.462	0	FAM98A	DUXB	down	Coding 5'-UTR	x
chr12:120907225-120907573,-	4958	-54.6	0	0	SRSF9	DUXB	down	Coding 5'-UTR
chr16:3138971-3140034,-	11736	-54.5	0	0	ZSCAN10	DUXB	down	Coding CDS	x
chr12:19533916-19533960,+	5416	-54.3	0	0	chr12:19533916-19533960,+	DUXB	down	Unannotated	x
chr17:73842024-73842832,-	15483	-54.3	0	0	WBP2	DUXB	down	Coding CDS	x
chr16:11945265-11945515,-	10897	-54.1	0.646	0	RSL1D1	DUXB	down	Coding 5'-UTR
chr18:32924324-32924510,-	16240	-54.1	0.47	0	ZNF24	DUXB	down	Coding 5'-UTR	x
chr3:15106568-15106866,-	32429	-53.9	0.495	0	MRPS25	DUXB	down	Coding 5'-UTR	x
chr6:15264642-15265484,+	38785	-53.75	0	0	JARID2	DUXB	down	Intron
chr8:101965486-101965705,-	43119	-53.6	0	0	YWHAZ	DUXB	down	Coding 5'-UTR	x
chr16:67260990-67261142,+	12230	-53.5	0.59	0	TMEM208	DUXB	down	Coding 5'-UTR	x
chr20:44034599-44034874,+	26227	-53.4	0	0	DBNDD2	DUXB	down	Coding 5'-UTR	x
chr5:132362189-132362335,-	36265	-53.35	0.514	0	ZCCHC10	DUXB	down	Coding 5'-UTR	x
chr19:48259018-48259155,+	19102	-53.25	0.129	0	GLTSCR2	DUXB	down	Coding CDS	x
chr11:119293823-119293989,-	2211	-53.05	0.74	0	THY1	DUXB	down	Coding 5'-UTR	x
chr7:66461709-66462013,+	42469	-53.05	0	0	TYW1	DUXB	down	Coding 5'-UTR
chr1:8923294-8923411,-	25222	-52.95	0.18	0	ENO1	DUXB	down	Coding CDS	x
chr15:25278603-25279792,+	9501	-52.8	0	0	HBT8	DUXB	down	Coding 3'-UTR	x
chr6:44191259-44191378,+	40205	-52.75	0.416	0	SLC29A1	DUXB	down	Coding 5'-UTR	x
chr12:6677343-6677651,-	6637	-52.45	0	0	NOP2	DUXB	down	Coding 5'-UTR	x
chr1:70671092-70671370,-	25029	-52.25	0	0	LRRC40	DUXB	down	Coding 5'-UTR
chr11:65101074-65101257,-	3607	-52.2	0	0	chr11:65101074-65101257,-	DUXB	down	Unannotated	x
chr10:15210502-15210714,-	733	-52.05	0	0	NMT2	DUXB	down	Coding 5'-UTR	x
chr12:65386104-65386307,-	6574	-52	0	0	chr12:65386104-65386307,-	DUXB	down	Unannotated	x
chr12:9091906-9092729,+	7041	-51.95	0	0	PHC1	DUXB	down	Coding CDS
chr16:48278178-48278386,+	11927	-51.85	0	0	LONP2	DUXB	down	Coding 5'-UTR	x
chrX:152965964-152966425,-	47048	-51.75	0	0	BCAP31	DUXB	down	Coding CDS	x
chr4:104020891-104021045,-	34432	-51.45	0.425	0	BDH2	DUXB	down	Coding 5'-UTR	x
chr16:71929364-71929492,+	12526	-51.45	0.357	0	IST1	DUXB	down	Coding 5'-UTR	x
chr20:33872529-33872700,-	25914	-51.25	0.526	0	EIF6	DUXB	down	Coding 5'-UTR	x
chr2:58273686-58274125,+	30944	-50.95	0.251	0	VRK2	DUXB	down	Coding 5'-UTR	x
chrX:100663113-100663344,+	46530	-50.8	0.668	0	HNRNPH2	DUXB	down	Coding 5'-UTR	x
chr12:49319083-49319382,-	5857	-50.7	0.409	0	FKBP11	DUXB	down	Coding 5'-UTR	x
chr5:77590337-77590590,-	38007	-50.65	0	0	AP3B1	DUXB	down	Coding 5'-UTR	x
chr12:58176492-58176654,+	6505	-50.5	0.434	0	TSFM	DUXB	down	Coding 5'-UTR
chr17:8191969-8192183,+	15975	-50.2	0.625	0	RANGRF	DUXB	down	Coding 5'-UTR	x
chr17:49245603-49245704,+	14773	-49.95	0	0	NME1-NME2|NME2	DUXB	down	Coding CDS	x
chr1:91487547-91487853,-	25278	-49.8	0	0	ZNF644	DUXB	down	Coding 5'-UTR	x
chr19:50432406-50432657,+	19403	-49.75	0	0	ATF5	DUXB	down	Coding 5'-UTR	x
chr10:43277836-43278318,+	991	-49.55	0.112	0	BMS1	DUXB	down	Coding 5'-UTR	x
chr14:70883485-70883889,-	8990	-49.55	0.403	0	SYNJ2BP|SYNJ2BP-COX16	DUXB	down	Coding 5'-UTR	x
chr5:94890578-94890765,-	38197	-49.35	0	0	TTC37	DUXB	down	Coding 5'-UTR	x
chr2:131904494-131905404,+	28898	-49.05	0	0	PLEKHB2	DUXB	down	Coding 3'-UTR
chr1:113243904-113244335,-	20604	-48.6	0	0.154	RHOC	DUXB	down	Coding CDS
chr14:50779000-50779134,+	8674	-48.55	0	0.154	ATP5S	DUXB	down	Coding 5'-UTR
chr9:41954749-41955139,-	46020	-48.1	0.315	0.154	MGC21881	DUXB	down	Coding 5'-UTR
chr5:132202210-132202379,+	36253	-48	0.622	0.154	UQCRQ	DUXB	down	Coding 5'-UTR
chr15:90437113-90437317,-	10730	-47.85	0.272	0.154	AP3S2	DUXB	down	Coding 5'-UTR
chr12:58165757-58165982,-	6503	-47.85	0.342	0.154	METTL1	DUXB	down	Coding 5'-UTR
chr2:232063316-232063582,+	30035	-47.8	0	0.154	ARMC9	DUXB	down	Coding 5'-UTR
chr6:42988409-42988849,+	40109	-47.75	0	0.154	KLHDC3	DUXB	down	Coding CDS
chr11:61070054-61070201,-	3169	-47.7	0	0.154	DDB1	DUXB	down	Coding CDS
chr9:123963917-123964259,-	44942	-47.7	0	0.154	RAB14	DUXB	down	Coding 5'-UTR
chr11:108093517-108093898,+	1946	-47.65	0	0.154	ATM	DUXB	down	Coding 5'-UTR
chr14:73925199-73925337,-	9057	-47.35	0	0.154	NUMB	DUXB	down	Coding 5'-UTR
chr4:15656831-15657011,-	34858	-47.3	0.331	0.154	FBXL5	DUXB	down	Coding 5'-UTR
chr21:44473532-44474131,-	27083	-47.05	0	0.154	CBS	DUXB	down	Coding CDS
chr11:61197477-61197756,+	3192	-47.05	0.622	0.154	SDHAF2	DUXB	down	Coding 5'-UTR
chr6:44218030-44218336,+	40223	-47	0.454	0.154	HSP90AB1	DUXB	down	Coding 5'-UTR
chr14:73603135-73603291,+	9047	-46.8	0	0.154	PSEN1	DUXB	down	Coding 5'-UTR
chr4:95585571-95586271,+	35939	-46.65	0	0.154	PDLIM5	DUXB	down	Coding 3'-UTR
chr4:115415469-115415628,-	34566	-46.6	0	0.154	chr4:115415469-115415628,-	DUXB	down	Unannotated
chr1:145508928-145509052,+	20913	-46.6	0	0.154	RBM8A	DUXB	down	Coding CDS
chr1:156280349-156280480,-	21592	-46.5	0	0.237	CCT3	DUXB	down	Coding CDS
chr10:74114611-74114849,-	1380	-46.45	0.294	0.237	DNAJB12	DUXB	down	Coding 5'-UTR
chr20:35402065-35402289,-	26003	-46.05	0	0.237	DSN1	DUXB	down	Coding 5'-UTR
chr19:24097652-24097799,+	17881	-46.05	0.275	0.237	ZNF726	DUXB	down	Coding 5'-UTR
chr20:2636582-2636873,+	25635	-45.9	0.616	0.237	NOP56	DUXB	down	Coding CDS
chr18:33709077-33709374,-	16259	-45.9	0	0.237	SLC39A6	DUXB	down	Coding 5'-UTR
chr1:68962680-68962900,-	25024	-45.65	0.335	0.237	DEPDC1	DUXB	down	Coding 5'-UTR
chr22:42486600-42486956,-	28266	-45.6	0.757	0.237	NDUFA6	DUXB	down	Coding 5'-UTR
chr10:53459231-53459395,-	1082	-45.25	0	0.307	CSTF2T	DUXB	down	Coding 5'-UTR
chr12:32112227-32112425,+	5613	-45.2	0	0.307	KIAA1551	DUXB	down	Coding 5'-UTR
chr1:113362755-113363162,-	20613	-45.15	0.691	0.307	chr1:113362755-113363162,-	DUXB	down	Unannotated
chr1:44435629-44435994,+	24431	-45.1	0.318	0.307	DPH2	DUXB	down	Coding 5'-UTR
chr19:54618914-54619190,+	19676	-45.1	0	0.307	PRPF31	DUXB	down	Coding 5'-UTR
chr1:29474989-29475735,-	23787	-45.1	0	0.307	SRSF4	DUXB	down	Coding CDS
chr7:89783717-89783857,+	42784	-45.05	0.328	0.307	STEAP1	DUXB	down	Coding 5'-UTR
chr6:4773178-4773414,+	40264	-45	0.263	0.307	CDYL	DUXB	down	Intron
chr11:73587586-73588044,-	4069	-44.95	0.737	0.307	COA4	DUXB	down	Coding 5'-UTR
chr3:157827843-157828011,+	32499	-44.95	0.428	0.307	RSRC1	DUXB	down	Coding 5'-UTR
chr2:74056039-74056211,+	31265	-44.4	0.472	0.371	STAMBP	DUXB	down	Coding 5'-UTR
chr10:43904538-43904697,-	1019	-44	0.251	0.419	HNRNPF	DUXB	down	Coding 5'-UTR
chr3:48647125-48647349,+	33610	-43.85	0	0.419	chr3:48647125-48647349,+	DUXB	down	Unannotated	x
chr5:10263252-10263414,+	35984	-43.8	0	0.419	CCT5	DUXB	down	Coding CDS	x
chr10:70480753-70481123,+	1236	-43.7	0.276	0.419	CCAR1	DUXB	down	Coding 5'-UTR
chr2:85788675-85788999,+	31460	-43.65	0	0.439	chr2:85788675-85788999,+	DUXB	down	Unannotated
chr12:53433929-53435665,+	6057	-43.6	0.318	0.478	EIF4B	DUXB	down	Coding CDS	x
chr10:103912058-103912434,+	162	-43.4	0.635	0.478	NOLC1	DUXB	down	Coding 5'-UTR	x
chr2:241075639-241075789,-	30207	-43.25	0.566	0.54	MYEOV2	DUXB	down	Coding 5'-UTR	x
chrX:13707210-13707407,+	46955	-43.25	0.474	0.54	RAB9A	DUXB	down	Coding 5'-UTR	x
chr11:118868764-118869270,+	2148	-43.05	0.235	0.54	CCDC84	DUXB	down	Coding 5'-UTR	x
chr19:34895107-34895474,+	18055	-43	0.593	0.54	PDCD2L	DUXB	down	Coding 5'-UTR	x
chr1:52384674-52385636,-	24671	-43	0	0.54	RAB3B	DUXB	down	Coding CDS	x
chr8:145133446-145133943,+	43593	-42.95	0	0.54	EXOSC4	DUXB	down	Coding 5'-UTR	x
chr16:58700364-58701053,-	12153	-42.95	0	0.54	SLC38A7	DUXB	down	Coding 3'-UTR	x
chrX:10588285-10588681,-	46627	-42.85	0	0.577	MID1	DUXB	down	Coding 5'-UTR	x
chr5:56469634-56470070,+	37716	-42.8	0.503	0.577	GPBP1	DUXB	down	Coding 5'-UTR	x
chr13:51746124-51746550,-	7750	-42.8	0	0.577	LINC00371	DUXB	down	Noncoding 1st exon	x
chr18:12325066-12326201,+	16051	-42.8	0.428	0.577	TUBB6	DUXB	down	Coding CDS	x
chr1:38061360-38061614,-	24151	-42.75	0.592	0.577	GNL2	DUXB	down	Coding 5'-UTR	x
chr1:43162851-43162933,+	24339	-42.75	0.092	0.577	YBX1	DUXB	down	Coding CDS
chr13:53024634-53024793,-	7790	-42.7	0.367	0.577	VPS36	DUXB	down	Coding 5'-UTR	x
chr14:71067331-71067496,-	8993	-42.5	0.519	0.628	MED6	DUXB	down	Coding 5'-UTR	x
chr22:29695541-29695841,+	27634	-42.2	0.482	0.67	EWSR1	DUXB	down	Coding CDS	x
chr1:32538495-32538660,+	23882	-42.15	0.305	0.67	TMEM39B	DUXB	down	Coding 5'-UTR	x
chr12:2986299-2986448,+	5535	-42.05	0.226	0.67	RHNO1	DUXB	down	Coding 5'-UTR	x
chr4:41269978-41270246,+	35344	-41.8	0	0.736	UCHL1	DUXB	down	Coding CDS	x
chr13:27829352-27829491,+	7448	-41.75	0	0.76	RPL21	DUXB	down	Coding CDS	x
chr22:32808012-32808301,-	27795	-41.7	0.697	0.76	RTCB	DUXB	down	Coding 5'-UTR	x
chr14:96000662-96001260,-	9368	-41.6	0.437	0.76	SNHG10	DUXB	down	Noncoding 1st exon	x
chr1:54665808-54666262,+	24762	-41.4	0.29	0.853	MRPL37	DUXB	down	Coding 5'-UTR	x
chr1:113498657-113498978,-	20630	-41.4	0.663	0.853	SLC16A1	DUXB	down	Coding 5'-UTR	x
chr2:224588681-224588795,-	29959	-41.35	0	0.853	chr2:224588681-224588795,-	DUXB	down	Unannotated	x
chr17:7218650-7218777,-	15329	-41.25	0.638	0.885	GPS2	DUXB	down	Coding 5'-UTR	x
chr3:63849188-63849617,-	34141	-40.85	0.159	0.934	THOC7	DUXB	down	Coding 5'-UTR
chr15:65246518-65247452,-	10207	-40.6	0	0.966	chr15:65246518-65247452,-	DUXB	down	Unannotated	x
chr10:128593925-128594085,+	603	-40.55	0	0.966	DOCK1	DUXB	down	Coding 5'-UTR	x
chr15:49913095-49913401,+	9919	-40.55	0	0.966	DTWD1	DUXB	down	Coding 5'-UTR	x
chr1:33502337-33502630,-	23990	-40.1	0.784	1.079	AK2	DUXB	down	Coding 5'-UTR	x
chr1:20834436-20834667,-	22665	-40.1	0	1.079	MUL1	DUXB	down	Coding 5'-UTR	x
chr19:41306643-41307320,+	18615	-39.95	0	1.118	EGLN2|RAB4B-EGLN2	DUXB	down	Coding CDS	x
chr10:88715912-88716153,+	1620	-39.9	0	1.118	chr10:88715912-88716153,+	DUXB	down	Unannotated	x
chr5:175815236-175815763,-	37127	-39.5	0.745	1.245	NOP16	DUXB	down	Coding 5'-UTR	x
chr22:32870944-32871111,+	27797	-39.45	0	1.245	FBXO7	DUXB	down	Coding 5'-UTR	x
chr6:136610851-136611091,-	38600	-39.4	0.632	1.245	BCLAF1	DUXB	down	Coding 5'-UTR	x
chr9:100684719-100684856,-	44677	-39.25	0	1.279	C9orf156	DUXB	down	Coding 5'-UTR
chr5:32444728-32444943,-	37496	-39.15	0.637	1.317	ZFR	DUXB	down	Coding 5'-UTR	x
chr1:10534922-10535125,+	20416	-39	0	1.374	PEX14	DUXB	down	Coding 5'-UTR
chr2:217526527-217526721,+	29813	-38.95	0	1.391	IGFBP2	DUXB	down	Coding CDS	x
chr3:167452573-167452800,-	32562	-38.5	0.549	1.509	PDCD10	DUXB	down	Coding 5'-UTR	x
chr1:36031179-36032298,+	24055	-38.2	0	1.636	NCDN	DUXB	down	Coding CDS
chr1:205091007-205091148,-	22603	-38.05	0	1.681	RBBP5	DUXB	down	Coding 5'-UTR	x
chr11:64013888-64014127,-	3471	-37.95	0	1.747	PPP1R14B	DUXB	down	Coding CDS	x
chr12:112450829-112451041,-	4780	-37.65	0	1.789	TMEM116	DUXB	down	Coding 5'-UTR	x
chr22:51222159-51222424,+	28482	-37.3	0.293	1.895	RPL23AP82	DUXB	down	Noncoding 1st exon	x
chr9:102861066-102861358,-	44716	-37	0.577	1.984	ERP44	DUXB	down	Coding 5'-UTR	x
chr1:160001445-160001814,-	21707	-36.95	0.446	2.018	PIGM	DUXB	down	Coding 5'-UTR	x
chr14:90798185-90798481,-	9272	-36.75	0.642	2.071	NRDE2	DUXB	down	Coding 5'-UTR
chr1:245019204-245019438,-	23442	-36.35	0	2.239	HNRNPU	DUXB	down	Coding CDS
chr17:58156057-58156305,-	14958	-36.3	0	2.283	HEATR6	DUXB	down	Coding 5'-UTR	x
chr5:89825290-89825536,-	38157	-36.15	0	2.344	LYSMD3	DUXB	down	Coding 5'-UTR	x
chr3:48481386-48481581,-	33581	-35.8	0.271	2.437	CCDC51	DUXB	down	Coding 5'-UTR	x
chr16:103404-103769,-	10849	-35.75	0.709	2.437	POLR3K	DUXB	down	Coding 5'-UTR	x
chr20:57416030-57416323,+	26568	-35.15	0.407	2.722	GNAS	DUXB	down	Coding upstream
chr7:133978522-133979897,-	41271	-34.8	0	2.864	SLC35B4	DUXB	down	Coding CDS
chr4:57333604-57333753,-	35513	-34.6	1	2.955	chr4:57333604-57333753,-	DUXB	down	Unannotated	x
chr1:150602238-150602440,+	21082	-34.55	0	2.955	chr1:150602238-150602440,+	DUXB	down	Unannotated	x
chr16:2317995-2318430,-	11222	-34.2	0.691	3.133	RNPS1	DUXB	down	Coding 5'-UTR	x
chr5:174905536-174905670,+	37111	-34.15	0	3.147	SFXN1	DUXB	down	Coding 5'-UTR	x
chr22:43562716-43563807,-	28311	-34.15	0	3.147	TTLL12	DUXB	down	Coding 3'-UTR	x
chr1:145516330-145516456,+	20918	-34.05	0	3.208	PEX11B	DUXB	down	Coding 5'-UTR	x
chr6:26032238-26032341,-	39121	-33.55	0	3.407	HIST1H3B	DUXB	down	Coding upstream	x
chr5:146939419-146939694,+	36751	-33.1	0.745	3.743	JAKMIP2-AS1	DUXB	down	Coding 5'-UTR	x
chr2:178977115-178977397,+	29343	-32.8	0	3.965	RBM45	DUXB	down	Coding 5'-UTR	x
chr16:28986052-28986225,+	11453	-32.8	0	3.965	SPNS1	DUXB	down	Coding 5'-UTR	x
chr12:7941932-7942146,+	6918	-31.8	0.776	4.501	NANOG	DUXB	down	Coding 5'-UTR
chr5:140071018-140071341,+	36579	-31.75	0	4.562	HARS2	DUXB	down	Coding 5'-UTR	x
chr2:242577036-242577139,+	30305	-31.65	0.495	4.614	ATG4B	DUXB	down	Coding 5'-UTR	x
chr1:36915957-36916093,-	24108	-31.15	0	4.932	OSCP1	DUXB	down	Coding 5'-UTR	x
chr1:116940541-116940660,+	20720	35.25	2.39076e+08	4.919	ATP1A1	DUXB	up	Coding CDS	x
chr19:49864875-49865164,+	19269	35.7	1.27118e+08	4.55	chr19:49864875-49865164,+	DUXB	up	Unannotated	x
chr20:32684463-32684570,-	25834	36.4	1.90678e+08	4.106	EIF2S2	DUXB	up	Coding CDS
chr16:56703480-56703824,+	12050	36.9	1.289	3.767	MT1H	DUXB	up	Coding 5'-UTR	x
chr17:17140968-17141056,+	13185	37	1.29006e+08	3.708	chr17:17140968-17141056,+	DUXB	up	Unannotated	x
chr19:38872728-38872868,+	18339	37.05	1.464e+08	3.67	PSMD8	DUXB	up	Coding CDS	x
chr19:1244471-1244750,+	16975	37.15	4.39201e+08	3.666	ATP5D	DUXB	up	Coding 3'-UTR	x
chr1:110026562-110026668,+	20469	37.15	1.30296e+08	3.666	ATXN7L2	DUXB	up	Coding 5'-UTR
chr3:176914909-176915097,-	32642	37.3	1.33	3.554	TBL1XR1	DUXB	up	Coding 5'-UTR	x
chr14:89126797-89126843,+	9236	37.6	2.54237e+08	3.39	chr14:89126797-89126843,+	DUXB	up	Unannotated	x
chr5:146833112-146833290,-	36745	37.65	1.89	3.356	DPYSL3	DUXB	up	Coding 5'-UTR	x
chr18:2655989-2656153,+	16174	37.7	1.30296e+08	3.356	SMCHD1	DUXB	up	Coding 5'-UTR	x
chr7:100770345-100770433,+	40760	38.35	2.045	3.11	SERPINE1	DUXB	up	Coding 5'-UTR	x
chr5:139865955-139866161,-	36540	38.5	1.29006e+08	3.039	chr5:139865955-139866161,-	DUXB	up	Unannotated
chr3:133307565-133308621,+	32186	38.6	1.464e+08	2.974	CDV3	DUXB	up	Coding 3'-UTR	x
chr20:62271184-62272331,-	26714	38.75	12.857	2.931	STMN3	DUXB	up	Coding 3'-UTR	x
chr2:32747106-32747143,-	30603	38.85	1.49766e+08	2.874	chr2:32747106-32747143,-	DUXB	up	Unannotated
chr8:103250797-103251226,-	43134	39.1	1.955	2.737	RRM2B	DUXB	up	Coding 5'-UTR	x
chr11:746566-746849,+	4101	39.25	1.27118e+08	2.601	chr11:746566-746849,+	DUXB	up	Unannotated	x
chr17:76353220-76353534,-	15647	39.5	1.27118e+08	2.523	SOCS3	DUXB	up	Coding 3'-UTR	x
chr1:35899283-35900673,-	24045	39.7	1.843	2.416	KIAA0319L	DUXB	up	Coding CDS	x
chr6:151670619-151671819,+	38762	39.75	2.941	2.406	AKAP12	DUXB	up	Coding CDS	x
chr20:17943160-17943463,-	25482	39.8	2.32672e+08	2.406	SNORD17	DUXB	up	Noncoding 1st exon	x
chr19:58912770-58913069,+	20035	39.85	2.94	2.376	chr19:58912770-58913069,+	DUXB	up	Unannotated	x
chr2:242447858-242448032,-	30290	40	7.48829e+07	2.269	STK25	DUXB	up	Coding 5'-UTR	x
chr1:43148012-43148402,+	24333	40.3	1.385	2.081	YBX1	DUXB	up	Coding 5'-UTR	x
chr3:119217325-119217774,+	31894	40.35	1.437	2.06	TIMMDC1	DUXB	up	Coding 5'-UTR	x
chr6:35656623-35656682,-	39896	40.4	1.29006e+08	2.06	FKBP5	DUXB	up	Coding 5'-UTR
chr12:49659448-49659595,+	5891	40.45	2.24649e+08	2.06	TUBA1C	DUXB	up	Intron	x
chr2:232378904-232379100,-	30063	40.65	1.29006e+08	1.975	LINC00471	DUXB	up	Coding 5'-UTR	x
chr1:213032115-213032532,+	22767	40.7	2.24649e+08	1.942	FLVCR1	DUXB	up	Coding CDS	x
chr19:11200844-11201058,-	16876	41.1	1.79719e+08	1.826	chr19:11200844-11201058,-	DUXB	up	Unannotated	x
chr11:82611352-82611603,-	4248	41.25	1.642	1.744	PRCP	DUXB	up	Coding 5'-UTR	x
chr8:103840460-103840876,-	43155	41.35	1.79719e+08	1.739	AZIN1	DUXB	up	Coding CDS	x
chr3:183171601-183171638,+	32696	41.35	1.79719e+08	1.739	LINC00888	DUXB	up	Intron	x
chr7:75623808-75623972,-	42654	41.35	2.732	1.739	TMEM120A	DUXB	up	Coding 5'-UTR	x
chr4:5830216-5830393,-	35550	41.55	2.32672e+08	1.64	CRMP1	DUXB	up	Coding CDS	x
chr21:47604270-47604596,-	27204	41.55	2.269	1.64	SPATC1L	DUXB	up	Coding 5'-UTR	x
chr1:151138953-151139017,+	21122	41.7	1.30296e+08	1.585	SCNM1|TNFAIP8L2-SCNM1	DUXB	up	Coding 5'-UTR	x
chr13:107219921-107220555,-	7220	41.75	1.361	1.585	ARGLU1	DUXB	up	Coding 5'-UTR	x
chr4:17578996-17579190,+	34983	41.85	1.847	1.532	LAP3	DUXB	up	Coding 5'-UTR	x
chr17:74324798-74324937,-	15520	42	1.30296e+08	1.495	PRPSAP1	DUXB	up	Coding CDS	x
chr4:76878744-76878855,-	35718	42.15	7.48829e+07	1.41	SDAD1	DUXB	up	Coding CDS	x
chr1:165667597-165667854,-	21900	42.25	1.614	1.41	ALDH9A1	DUXB	up	Coding 5'-UTR
chr17:43138186-43138483,-	14405	42.25	1.90678e+08	1.41	DCAKD	DUXB	up	Coding 5'-UTR	x
chr17:74734074-74734239,+	15563	42.3	2.32672e+08	1.402	MFSD11	DUXB	up	Coding 5'-UTR	x
chr11:75115465-75115501,+	4118	42.6	1.29006e+08	1.278	SNORD15B	DUXB	up	Noncoding 1st exon	x
chr14:70450704-70450814,+	8981	42.65	1.30296e+08	1.26	SMOC1	DUXB	up	Intron	x
chr14:50099944-50100742,-	8645	42.8	1.90678e+08	1.204	DNAAF2	DUXB	up	Coding CDS	x
chr7:100659972-100660944,+	40755	42.85	1.83	1.204	MUC12	DUXB	up	Intron
chr8:103876035-103876435,-	43163	42.9	1.517	1.204	AZIN1	DUXB	up	Coding 5'-UTR	x
chr1:24120924-24121090,+	23373	42.95	1.79719e+08	1.176	LYPLA2	DUXB	up	Coding CDS	x
chr6:108224048-108224190,-	38303	43	1.79719e+08	1.16	SEC63	DUXB	up	Coding CDS	x
chr14:53417093-53417343,-	8718	43.25	1.90678e+08	1.108	FERMT2	DUXB	up	Coding 5'-UTR	x
chr16:53242317-53242521,+	12004	43.3	1.92	1.108	CHD9	DUXB	up	Intron	x
chr19:58379831-58379922,+	19962	43.4	1.30296e+08	1.108	BC011243	DUXB	up	Noncoding 1st exon	x
chr1:151664913-151665060,+	21179	43.4	1.79719e+08	1.108	SNX27	DUXB	up	Coding CDS	x
chr1:32833983-32834116,-	23939	43.6	1.30296e+08	1.027	BSDC1	DUXB	up	Coding CDS	x
chr6:44215584-44215770,+	40219	43.7	3.90889e+08	1.027	HSP90AB1	DUXB	up	Intron	x
chr19:48248767-48249040,+	19099	43.75	10.32	0.989	GLTSCR2	DUXB	up	Coding 5'-UTR
chrX:153236091-153236128,+	47088	44	1.30296e+08	0.963	chrX:153236091-153236128,+	DUXB	up	Unannotated	x
chr5:118406673-118406917,+	36117	44.05	2.92801e+08	0.942	DMXL1	DUXB	up	Coding 5'-UTR	x
chr12:51566288-51566650,-	5999	44.2	2.39076e+08	0.876	TFCP2	DUXB	up	Coding 5'-UTR	x
chr1:154909043-154909505,-	21370	44.35	1.939	0.828	PMVK	DUXB	up	Coding 5'-UTR	x
chr12:53346499-53346607,+	6042	44.4	1.464e+08	0.828	KRT18	DUXB	up	Coding CDS	x
chr7:127229030-127229217,+	41086	44.45	1.19538e+08	0.828	ARF5	DUXB	up	Coding CDS
chr10:127480379-127480452,+	593	44.5	3.74415e+08	0.828	chr10:127480379-127480452,+	DUXB	up	Unannotated	x
chr2:22660253-22660304,+	29983	44.6	2.32672e+08	0.796	chr2:22660253-22660304,+	DUXB	up	Unannotated	x
chr1:211500148-211500231,+	22712	44.8	2.32672e+08	0.796	TRAF5	DUXB	up	Coding 5'-UTR	x
chr19:2393147-2393185,+	17872	44.9	1.464e+08	0.745	TMPRSS9	DUXB	up	Intron	x
chr1:28696101-28696336,+	23719	45	2.62	0.745	PHACTR4	DUXB	up	Coding 5'-UTR	x
chr11:63997949-63998400,+	3456	45.05	2.305	0.745	DNAJC4	DUXB	up	Coding 5'-UTR	x
chrX:74616847-74616888,+	47934	45.15	1.464e+08	0.745	chrX:74616847-74616888,+	DUXB	up	Unannotated
chr16:420992-422240,-	11826	45.15	2.653	0.745	MRPL28	DUXB	up	Coding upstream	x
chr1:115266504-115266621,-	20689	45.2	1.79719e+08	0.732	CSDE1	DUXB	up	Coding CDS	x
chr16:188708-188962,+	11040	45.4	2.628	0.648	chr16:188708-188962,+	DUXB	up	Unannotated	x
chr10:121355946-121356207,-	468	45.55	2.409	0.648	TIAL1	DUXB	up	Coding 5'-UTR	x
chrX:131157228-131157672,+	46860	45.65	5.085	0.648	MST4	DUXB	up	Coding 5'-UTR	x
chr10:121651933-121652088,-	489	45.75	1.29006e+08	0.648	chr10:121651933-121652088,-	DUXB	up	Unannotated	x
chr19:12175504-12175653,+	16956	45.85	2.72	0.648	ZNF844	DUXB	up	Coding 5'-UTR	x
chr12:53491851-53492098,+	6062	45.9	1.90678e+08	0.648	IGFBP6	DUXB	up	Intron
chr6:139695691-139695787,-	38642	45.95	1.29006e+08	0.608	CITED2	DUXB	up	Coding 5'-UTR	x
chr19:37019121-37019289,-	18232	46	2.084	0.608	ZNF260	DUXB	up	Coding 5'-UTR	x
chr19:4639093-4639298,-	18965	46.1	1.79719e+08	0.608	chr19:4639093-4639298,-	DUXB	up	Unannotated	x
chr17:79650569-79650866,-	15786	46.2	1.256	0.608	ARL16	DUXB	up	Coding 5'-UTR	x
chr19:53662210-53662351,-	19613	46.2	2.39076e+08	0.608	ZNF347	DUXB	up	Coding 5'-UTR	x
chr20:57147918-57147956,-	26556	46.35	1.29006e+08	0.594	chr20:57147918-57147956,-	DUXB	up	Unannotated	x
chr21:45223447-45223837,+	27131	46.5	8.44	0.548	RRP1	DUXB	up	Coding CDS	x
chr2:25016175-25016389,+	30346	46.55	3.48	0.548	CENPO	DUXB	up	Coding 5'-UTR
chr15:65597343-65597379,+	10222	46.6	1.29006e+08	0.514	chr15:65597343-65597379,+	DUXB	up	Unannotated
chr17:34851100-34851365,+	13740	46.6	2.32672e+08	0.514	ZNHIT3	DUXB	up	Coding CDS	x
chr17:58156306-58156500,+	14959	46.8	8.98595e+07	0.465	chr17:58156306-58156500,+	DUXB	up	Unannotated
chr22:18345074-18345330,-	27285	46.85	4.65344e+08	0.465	MICAL3	DUXB	up	Coding 3'-UTR
chr20:18447328-18447426,-	25504	46.9	1.49766e+08	0.465	DZANK1	DUXB	up	Intron	x
chrX:53562345-53562447,-	47663	46.95	2.32672e+08	0.465	HUWE1	DUXB	up	Coding CDS	x
chr1:53613734-53613771,-	24733	47.05	2.32672e+08	0.465	chr1:53613734-53613771,-	DUXB	up	Unannotated
chr22:41545799-41545859,+	28168	47.05	1.27118e+08	0.465	EP300	DUXB	up	Coding CDS	x
chr6:32222662-32222727,+	39679	47.1	8.98595e+07	0.465	chr6:32222662-32222727,+	DUXB	up	Unannotated	x
chr19:33462749-33462979,-	18001	47.2	3.583	0.407	CEP89	DUXB	up	Coding 5'-UTR	x
chr12:31539311-31539484,-	5602	47.35	2.32672e+08	0.407	DENND5B	DUXB	up	Coding 3'-UTR	x
chr12:53702219-53702301,-	6093	47.4	1.79719e+08	0.407	AAAS	DUXB	up	Coding CDS	x
chr4:57340234-57340363,+	35516	47.4	1.30296e+08	0.407	SRP72	DUXB	up	Coding CDS	x
chr17:27413954-27414084,-	13539	47.45	2.24649e+08	0.407	MYO18A	DUXB	up	Coding CDS	x
chr9:5437674-5437977,-	46033	47.45	2.88	0.407	PLGRKT	DUXB	up	Coding 5'-UTR	x
chr19:22178019-22178226,-	17792	47.55	2.32672e+08	0.38	ZNF208	DUXB	up	Intron	x
chr14:100610100-100610399,+	7971	47.75	2.92801e+08	0.341	EVL	DUXB	up	Coding 3'-UTR	x
chr7:48146971-48147104,+	42215	47.75	1.49766e+08	0.341	UPP1	DUXB	up	Coding CDS	x
chr19:11998590-11998782,+	16948	47.75	2.647	0.341	ZNF69	DUXB	up	Coding 5'-UTR	x
chr4:56829215-56829434,-	35489	47.8	5.21185e+08	0.341	chr4:56829215-56829434,-	DUXB	up	Unannotated	x
chr13:113917804-113918540,+	7291	47.8	1.464e+08	0.341	CUL4A	DUXB	up	Coding CDS	x
chr19:39123081-39123136,+	18352	47.8	2.32672e+08	0.341	EIF3K	DUXB	up	Coding CDS	x
chr6:27661794-27662040,+	39215	47.8	2.32672e+08	0.341	LOC100507173	DUXB	up	Noncoding 1st exon	x
chr5:110427961-110428193,+	36031	47.8	2.902	0.341	WDR36	DUXB	up	Coding 5'-UTR	x
chr10:17685809-17685918,-	758	47.9	2.061	0.341	chr10:17685809-17685918,-	DUXB	up	Unannotated	x
chr12:72057448-72057681,-	6825	47.9	2.792	0.341	ZFC3H1	DUXB	up	Coding 5'-UTR
chrX:15808962-15809032,+	47200	48.05	1.79719e+08	0.341	ZRSR2	DUXB	up	Intron	x
chr19:21288089-21288128,-	17738	48.1	2.99532e+08	0.341	chr19:21288089-21288128,-	DUXB	up	Unannotated	x
chr12:116944400-116944442,+	4846	48.25	2.60593e+08	0.279	chr12:116944400-116944442,+	DUXB	up	Unannotated
chr1:16524793-16525236,-	21884	48.3	1.79719e+08	0.279	ARHGEF19	DUXB	up	Coding CDS	x
chr12:64798230-64798584,+	6559	48.4	4.083	0.279	XPOT	DUXB	up	Coding 5'-UTR	x
chr19:35225069-35225237,+	18078	48.45	3.871	0.279	ZNF181	DUXB	up	Coding upstream	x
chr4:42153508-42153547,+	35361	48.6	1.79719e+08	0.279	chr4:42153508-42153547,+	DUXB	up	Unannotated
chr5:40834284-40834361,-	37596	48.65	3.58614e+08	0.279	RPL37	DUXB	up	Coding CDS	x
chr12:120903430-120903581,-	4957	48.75	1.49766e+08	0.279	SRSF9	DUXB	up	Coding CDS	x
chr12:95945048-95945466,-	7118	48.75	1.562	0.279	USP44	DUXB	up	Coding 5'-UTR	x
chr11:65622334-65622919,-	3662	48.9	3.718	0.279	CFL1	DUXB	up	Coding CDS	x
chr4:113568182-113568705,+	34533	49.05	1.30296e+08	0.279	LARP7	DUXB	up	Coding CDS	x
chrX:24711946-24712128,+	47307	49.15	2.916	0.257	POLA1	DUXB	up	Coding 5'-UTR	x
chr6:108279102-108279516,-	38307	49.4	2.32672e+08	0.206	SEC63	DUXB	up	Coding 5'-UTR	x
chr14:23564199-23564711,-	8357	49.7	1.501	0.206	ACIN1	DUXB	up	Coding 5'-UTR	x
chr5:149781326-149781788,-	36813	49.75	2.99532e+08	0.206	CD74	DUXB	up	Coding 3'-UTR	x
chr13:98628861-98629040,+	7925	49.9	1.905	0.206	IPO5	DUXB	up	Coding 5'-UTR	x
chr1:11159778-11160003,-	20537	50	1.68	0.206	EXOSC10	DUXB	up	Coding 5'-UTR	x
chr6:31583683-31583922,+	39530	50.1	2.81	0.206	AIF1	DUXB	up	Coding 5'-UTR	x
chr16:451596-451759,-	11856	50.15	2.32672e+08	0.206	chr16:451596-451759,-	DUXB	up	Unannotated	x
chr8:33370020-33370396,-	44008	50.15	2.32672e+08	0.206	TTI2	DUXB	up	Coding 5'-UTR	x
chr4:170015-170195,-	34925	50.2	1.79719e+08	0.206	chr4:170015-170195,-	DUXB	up	Unannotated	x
chr2:60983367-60983557,+	30965	50.2	1.90678e+08	0.206	PAPOLG	DUXB	up	Coding 5'-UTR	x
chr11:6440215-6440325,-	3500	50.4	1.49766e+08	0.206	APBB1	DUXB	up	Coding 5'-UTR	x
chr1:203764636-203764922,+	22570	50.4	1.90678e+08	0.206	ZC3H11A	DUXB	up	Coding 5'-UTR	x
chr1:22023402-22023460,+	22892	50.45	2.32672e+08	0.206	chr1:22023402-22023460,+	DUXB	up	Unannotated	x
chr6:122803130-122803448,+	38459	50.45	2.32672e+08	0.206	PKIB	DUXB	up	Coding 5'-UTR	x
chr19:48759049-48759205,-	19131	50.5	6.429	0.206	CARD8	DUXB	up	Coding 5'-UTR	x
chr7:38948754-38948824,-	42024	50.5	2.744	0.206	VPS41	DUXB	up	Coding 5'-UTR	x
chrX:47483967-47484126,-	47503	50.6	2.39076e+08	0.206	CFP	DUXB	up	Coding 3'-UTR	x
chr12:49396486-49396599,-	5870	50.7	2.32672e+08	0.206	PRKAG1	DUXB	up	Coding 3'-UTR	x
chr1:206785990-206786095,+	22642	50.8	1.49766e+08	0.206	chr1:206785990-206786095,+	DUXB	up	Unannotated
chr16:70605589-70606043,+	12493	50.8	3.59438e+08	0.206	SF3B3	DUXB	up	Coding CDS
chr7:75931757-75931794,-	42673	50.85	2.39076e+08	0.124	chr7:75931757-75931794,-	DUXB	up	Unannotated	x
chr1:28223003-28223039,-	23677	51.1	2.32672e+08	0.124	RPA2	DUXB	up	Intron	x
chr6:30568444-30568994,-	39404	51.25	2.39076e+08	0.124	PPP1R10	DUXB	up	Coding 3'-UTR	x
chr1:10093213-10093410,+	20358	51.35	1.90678e+08	0.124	UBE4B	DUXB	up	Coding 5'-UTR	x
chr17:26989186-26989360,+	13455	51.5	2.735	0.124	SUPT6H	DUXB	up	Coding 5'-UTR	x
chr19:47112382-47113936,+	18995	51.6	2.24649e+08	0.124	CALM3	DUXB	up	Coding CDS	x
chr10:857952-858552,-	1592	51.85	2.32672e+08	0.124	LARP4B	DUXB	up	Coding 3'-UTR	x
chr17:645028-645785,+	15120	51.95	1.29006e+08	0.124	FAM57A	DUXB	up	Coding 3'-UTR	x
chr15:49338478-49338762,-	9913	51.95	8.449	0.124	SECISBP2L	DUXB	up	Coding 5'-UTR	x
chr9:100684839-100684957,+	44678	52	2.32672e+08	0.124	chr9:100684839-100684957,+	DUXB	up	Unannotated	x
chr3:127337873-127338157,+	32041	52	3.90889e+08	0.124	MCM2	DUXB	up	Coding CDS	x
chr22:21977780-21978129,+	27419	52	2.39076e+08	0.124	UBE2L3	DUXB	up	Coding 3'-UTR	x
chr1:86043675-86043943,-	25178	52.05	2.24649e+08	0.124	DDAH1	DUXB	up	Coding 5'-UTR
chr9:80577148-80577187,+	46171	52.1	2.92801e+08	0.124	chr9:80577148-80577187,+	DUXB	up	Unannotated
chr2:222291184-222291282,-	29945	52.2	2.99532e+08	0.124	EPHA4	DUXB	up	Coding CDS
chr2:239112140-239112389,-	30184	52.35	4.165	0.124	ILKAP	DUXB	up	Coding 5'-UTR
chr1:155243883-155243980,+	21466	52.4	2.32672e+08	0.124	chr1:155243883-155243980,+	DUXB	up	Unannotated
chr4:10099335-10099511,-	34403	52.5	2.58012e+08	0.124	WDR1	DUXB	up	Coding CDS	x
chr19:50189881-50189983,+	19351	53.15	2.60593e+08	0	PRMT1	DUXB	up	Coding CDS	x
chr22:43411027-43411178,-	28304	53.2	2.995	0	PACSIN2	DUXB	up	Coding 5'-UTR	x
chr18:20513314-20513527,+	16112	53.2	2.527	0	RBBP8	DUXB	up	Coding 5'-UTR	x
chr16:1749856-1751946,+	11011	53.45	2.022	0	HN1L	DUXB	up	Coding 3'-UTR	x
chr5:180258467-180258743,-	37375	53.7	2.439	0	HEIH	DUXB	up	Noncoding 1st exon	x
chr8:95746512-95746578,-	44597	53.75	2.32672e+08	0	chr8:95746512-95746578,-	DUXB	up	Unannotated
chr7:121717892-121718061,-	41045	53.95	2.54237e+08	0	AASS	DUXB	up	Coding CDS	x
chr2:74692550-74692713,+	31335	54.05	4.44914e+08	0	chr2:74692550-74692713,+	DUXB	up	Unannotated	x
chr12:56753843-56753933,-	6340	54.1	2.32672e+08	0	STAT2	DUXB	up	Coding 5'-UTR	x
chr7:93519903-93520114,-	42850	54.15	2.161	0	TFPI2	DUXB	up	Coding 5'-UTR	x
chr10:33247073-33247194,-	915	54.2	1.544	0	ITGB1	DUXB	up	Coding 5'-UTR	x
chr10:116697907-116698236,+	392	54.3	4.292	0	TRUB1	DUXB	up	Coding 5'-UTR	x
chr2:103353125-103353357,-	28546	54.35	1.79719e+08	0	MFSD9	DUXB	up	Coding 5'-UTR	x
chr6:33168486-33168792,+	39740	54.95	6.282	0	SLC39A7	DUXB	up	Coding 5'-UTR	x
chr7:70687179-70687245,-	42500	55	2.99532e+08	0	chr7:70687179-70687245,-	DUXB	up	Unannotated	x
chr4:111107694-111107736,+	34516	55.1	2.32672e+08	0	chr4:111107694-111107736,+	DUXB	up	Unannotated	x
chr7:26232871-26232988,-	41877	55.1	3.366	0	HNRNPA2B1	DUXB	up	Coding CDS	x
chr22:24167456-24167602,+	27468	55.3	2.32672e+08	0	SMARCB1	DUXB	up	Coding CDS	x
chr2:9770288-9770750,-	31634	55.45	1.504	0	YWHAQ	DUXB	up	Coding 5'-UTR	x
chr19:18451394-18451492,+	17492	55.65	2.32672e+08	0	PGPEP1	DUXB	up	Coding 5'-UTR	x
chr7:12727207-12727353,+	41092	55.8	2.376	0	ARL4A	DUXB	up	Coding 5'-UTR	x
chr2:55772698-55772767,+	30936	55.85	2.32672e+08	0	chr2:55772698-55772767,+	DUXB	up	Unannotated	x
chr17:73851297-73851477,-	15486	55.9	2.138	0	WBP2	DUXB	up	Coding 5'-UTR
chr7:128461871-128461981,+	41158	55.95	1.464e+08	0	CCDC136	DUXB	up	Coding CDS	x
chr19:10227476-10227893,-	16688	55.95	4.49298e+08	0	EIF3G	DUXB	up	Coding CDS	x
chr11:65991385-65991421,+	3726	56.1	2.92801e+08	0	PACS1	DUXB	up	Intron	x
chr11:74109348-74109526,-	4090	56.15	3.089	0	PGM2L1	DUXB	up	Coding 5'-UTR	x
chr3:44552046-44552141,-	33388	56.2	5.622	0	ZNF852	DUXB	up	Coding 5'-UTR	x
chr19:7069643-7069787,+	20161	56.25	2.69579e+08	0	ZNF557	DUXB	up	Coding 5'-UTR
chr20:60714131-60714252,-	26629	56.3	3.59438e+08	0	PSMA7	DUXB	up	Coding CDS	x
chr19:2754767-2755925,-	17907	56.3	3.572	0	SGTA	DUXB	up	Coding 3'-UTR	x
chr6:99858617-99858834,-	40656	56.35	1.464e+08	0	PNISR	DUXB	up	Coding CDS	x
chr17:27018263-27018486,+	13456	56.6	4.78152e+08	0	SUPT6H	DUXB	up	Coding 3'-UTR
chr19:53193677-53193886,-	19583	56.6	2.32672e+08	0	ZNF83	DUXB	up	Coding 5'-UTR
chr2:27593344-27593673,+	30498	57.05	2.627	0	SNX17	DUXB	up	Coding 5'-UTR	x
chr18:9913955-9914332,+	16673	57.1	2.618	0	VAPA	DUXB	up	Coding 5'-UTR
chr20:33514952-33515596,+	25880	57.25	7.64	0	ACSS2	DUXB	up	Coding CDS	x
chr16:75730752-75730840,-	12678	58.1	3.87019e+08	0	chr16:75730752-75730840,-	DUXB	up	Coding 5'-UTR	x
chr16:11681001-11681109,-	10882	58.55	4.424	0	LITAF	DUXB	up	Coding upstream	x
chr2:179343206-179343447,-	29352	58.65	3.366	0	FKBP7	DUXB	up	Coding 5'-UTR	x
chr10:121436579-121436781,+	475	58.7	2.58012e+08	0	BAG3	DUXB	up	Coding CDS	x
chr19:52900816-52901086,-	19559	58.75	3.548	0	AK097590|BX537909	DUXB	up	Noncoding 1st exon	x
chr16:89338824-89339087,+	12909	58.75	22.644	0	AX747440	DUXB	up	Noncoding other exon	x
chr16:70194204-70194640,+	12442	58.75	2.32672e+08	0	PDPR	DUXB	up	Coding 3'-UTR	x
chr4:26882802-26882841,+	35197	58.8	1.30296e+08	0	STIM2	DUXB	up	Intron	x
chr22:27065632-27066452,+	27563	59.25	2.69579e+08	0	MIAT	DUXB	up	Noncoding other exon	x
chr2:99797521-99797712,+	31667	59.35	1.809	0	MRPL30	DUXB	up	Coding 5'-UTR	x
chr4:139163265-139163584,-	34712	59.35	3.81355e+08	0	SLC7A11	DUXB	up	Coding 5'-UTR	x
chr11:59343322-59343522,-	3126	59.45	2.32672e+08	0	OSBP	DUXB	up	Coding 3'-UTR
chrX:153599508-153599729,-	47118	59.55	3.199	0	FLNA	DUXB	up	Coding 5'-UTR	x
chr17:73201130-73201279,-	15405	59.8	7.52	0	chr17:73201130-73201279,-	DUXB	up	Unannotated	x
chr15:91496766-91497271,+	10771	59.9	3.87019e+08	0	UNC45A	DUXB	up	Coding CDS	x
chr13:25496899-25497086,-	7413	60.05	4.142	0	CENPJ	DUXB	up	Coding 5'-UTR	x
chr1:202977771-202977938,+	22549	60.15	2.32672e+08	0	TMEM183A	DUXB	up	Coding CDS	x
chr22:40440698-40441013,+	28107	60.35	4.981	0	TNRC6B	DUXB	up	Coding 5'-UTR	x
chr2:17721205-17721440,+	29319	60.35	2.92801e+08	0	VSNL1	DUXB	up	Coding upstream	x
chr21:15755379-15755503,-	26781	60.55	4.369	0	HSPA13	DUXB	up	Coding 5'-UTR	x
chr19:49867098-49867341,+	19271	61.35	2.24649e+08	0	DKKL1	DUXB	up	Coding 5'-UTR	x
chrUn_gl000220:105827-106107,+	46479	61.55	3.827	0	RNA5-8S5	DUXB	up	Noncoding 1st exon	x
chr10:104660478-104660839,+	213	61.7	1.14407e+09	0	AS3MT|C10orf32-AS3MT	DUXB	up	Coding 3'-UTR	x
chr19:50380438-50380640,-	19397	61.85	3.58614e+08	0	AKT1S1	DUXB	up	Coding 5'-UTR	x
chr12:109535927-109536443,+	4662	61.9	4.066	0	UNG	DUXB	up	Coding 5'-UTR	x
chr6:35732609-35732705,+	39897	61.95	3.468	0	chr6:35732609-35732705,+	DUXB	up	Unannotated	x
chr1:93426958-93427064,-	25310	62.4	2.32672e+08	0	FAM69A	DUXB	up	Coding 5'-UTR	x
chr4:122791433-122791691,-	34624	62.75	1.849	0	BBS7	DUXB	up	Coding 5'-UTR	x
chr6:157556653-157556758,-	38861	62.9	6.563	0	chr6:157556653-157556758,-	DUXB	up	Unannotated	x
chr3:101280449-101280653,-	31715	63.05	3.81355e+08	0	chr3:101280449-101280653,-	DUXB	up	Unannotated	x
chr2:198354921-198355063,-	29494	63.25	4.65344e+08	0	HSPD1	DUXB	up	Coding CDS	x
chr16:78133517-78133749,+	12690	63.6	3.74415e+08	0	WWOX	DUXB	up	Coding 5'-UTR	x
chr16:71842623-71843101,-	12518	63.65	2.41	0	AP1G1	DUXB	up	Coding 5'-UTR	x
chr16:75733937-75734032,-	12679	65.35	4.49298e+08	0	chr16:75733937-75734032,-	DUXB	up	Coding CDS	x
chr1:156626616-156626863,+	21629	65.55	8.731	0	BCAN	DUXB	up	Coding CDS	x
chr17:33640500-33640726,+	13705	65.6	6.786	0	chr17:33640500-33640726,+	DUXB	up	Unannotated	x
chr8:12965279-12965316,+	43452	66.35	2.39076e+08	0	chr8:12965279-12965316,+	DUXB	up	Unannotated	x
chr3:154780559-154780612,+	32450	66.7	2.32672e+08	0	MME	DUXB	up	Intron	x
chr10:74033651-74033855,+	1370	68.15	4.673	0	DDIT4	DUXB	up	Coding 5'-UTR	x
chr17:26898398-26898557,-	13431	68.35	4.44914e+08	0	PIGS	DUXB	up	Coding 5'-UTR	x
chr10:74034515-74035680,+	1372	68.55	7.753	0	DDIT4	DUXB	up	Coding CDS	x
chr3:193310827-193311196,+	32943	69.55	5.24181e+08	0	OPA1	DUXB	up	Coding 5'-UTR	x
chr22:30641887-30642224,+	27677	70.45	15.816	0	MGC20647	DUXB	up	Coding 5'-UTR	x
chrX:48433597-48433671,+	47540	71.5	2.39076e+08	0	RBM3	DUXB	up	Coding CDS
chr2:161263975-161264080,-	29132	72.9	4.65344e+08	0	RBMS1	DUXB	up	Intron
chr16:75729859-75730016,-	12677	72.95	4.65344e+08	0	chr16:75729859-75730016,-	DUXB	up	Coding 5'-UTR
chr5:176758653-176759230,-	37195	73.6	5.24181e+08	0	LMAN2	DUXB	up	Coding CDS	x
chrX:69353257-69353457,+	47784	76.2	15.559	0	IGBP1	DUXB	up	Coding 5'-UTR	x
chr9:16870644-16870808,-	45662	76.95	2.69579e+08	0	BNC2	DUXB	up	Coding 5'-UTR	x
chr19:49994297-49994356,+	19292	77.8	13.89	0	RPL13A	DUXB	up	Coding CDS	x
chr16:75727959-75728342,+	12676	77.85	4.39201e+08	0	chr16:75727959-75728342,+	DUXB	up	Unannotated
chrY:21205047-21205333,-	48088	80.1	4.65344e+08	0	TTTY14	DUXB	up	Intron
chr15:66160486-66160537,-	10240	81	1.80609e+09	0	chr15:66160486-66160537,-	DUXB	up	Unannotated	x
chr16:75727834-75728412,-	12675	81	2.55939e+09	0	chr16:75727834-75728412,-	DUXB	up	Coding CDS	x

## Sheet: DPRX
TFE	Gene.Name	Score.d.	Fold.Change	q.value...	gene	overexpress	regulated	annotation	Expressed.in.preimplantation
chr19:33675428-33675501,+	19743	-54	0	0	chr19:33675428-33675501,+	DPRX	down	Unannotated	x
chr8:146017751-146017912,-	47601	-54	0.711	0	RPL8	DPRX	down	Coding 5'-UTR	x
chr5:72793687-72794624,+	41306	-53.9	0.546	0	BTF3	DPRX	down	Coding 5'-UTR	x
chr7:100888241-100888484,-	44501	-53.7	0.518	0	FIS1	DPRX	down	Coding 5'-UTR	x
chr17:8191969-8192183,+	17561	-53.7	0.239	0	RANGRF	DPRX	down	Coding 5'-UTR	x
chr8:97247688-97247890,-	48567	-53.7	0.36	0	UQCRB	DPRX	down	Coding 5'-UTR	x
chr16:88878228-88878399,-	14124	-53.55	0.571	0	APRT	DPRX	down	Coding 5'-UTR	x
chr5:44808951-44809685,+	41048	-53.55	0.11	0	MRPS30	DPRX	down	Coding 5'-UTR	x
chr11:62606586-62607196,-	3658	-53.5	0.232	0	WDR74	DPRX	down	Coding 5'-UTR	x
chr11:71823696-71823869,-	4413	-53.2	0.401	0	ANAPC15	DPRX	down	Coding 5'-UTR	x
chr1:149895733-149895910,-	23131	-53.2	0	0	SF3B4	DPRX	down	Coding CDS	x
chr11:66044323-66044823,+	4075	-52.95	0	0	RAB1B	DPRX	down	Coding 3'-UTR	x
chr10:112679313-112679415,+	358	-52.95	0	0	SHOC2	DPRX	down	Coding 5'-UTR	x
chr7:128502857-128503116,+	44854	-52.9	0.567	0	ATP6V1F	DPRX	down	Coding 5'-UTR	x
chr1:156675169-156675449,-	23820	-52.85	0.379	0	CRABP2	DPRX	down	Coding 5'-UTR	x
chr8:11660183-11660440,+	47145	-52.85	0.608	0	FDFT1	DPRX	down	Coding 5'-UTR	x
chr1:155145697-155146010,-	23585	-52.85	0.649	0	KRTCAP2	DPRX	down	Coding 5'-UTR	x
chr10:72648288-72648366,-	1473	-52.85	0.527	0	PCBD1	DPRX	down	Coding 5'-UTR	x
chr20:16710441-16710942,+	27842	-52.75	0.604	0	SNRPB2	DPRX	down	Coding 5'-UTR	x
chr3:48514419-48514654,-	36663	-52.7	0.26	0	SHISA5	DPRX	down	Coding 5'-UTR	x
chr15:44092686-44093078,+	10709	-52.6	0.665	0	HYPK	DPRX	down	Coding 5'-UTR
chr5:133512488-133512767,-	39552	-52.5	0.648	0	SKP1	DPRX	down	Coding 5'-UTR	x
chr11:134093769-134093903,-	2620	-52.4	0	0	NCAPD3	DPRX	down	Coding 5'-UTR	x
chr6:3259137-3259430,+	43305	-52.4	0.393	0	PSMG4	DPRX	down	Coding 5'-UTR	x
chr15:74753306-74753609,-	11335	-52.4	0.252	0	UBL7	DPRX	down	Coding 5'-UTR	x
chr10:99393104-99393273,-	2006	-52.2	0	0	MORN4	DPRX	down	Coding 5'-UTR	x
chr12:108079490-108079748,+	4996	-52.2	0.489	0	PWP1	DPRX	down	Coding 5'-UTR	x
chr21:44313287-44313491,+	29615	-52.15	0.589	0	NDUFV3	DPRX	down	Coding 5'-UTR	x
chr11:62432321-62432850,-	3580	-51.9	0.66	0	C11orf48	DPRX	down	Coding CDS	x
chr6:7390002-7390306,+	44086	-51.9	0.26	0	RIOK1	DPRX	down	Coding 5'-UTR	x
chr1:40562787-40563095,-	26616	-51.85	0.456	0	PPT1	DPRX	down	Coding 5'-UTR	x
chr19:33072041-33072233,+	19727	-51.8	0.636	0	PDCD5	DPRX	down	Coding 5'-UTR	x
chr3:128902546-128902878,-	35100	-51.75	0.595	0	CNBP	DPRX	down	Coding 5'-UTR	x
chr16:2827238-2827317,-	12459	-51.75	0.704	0	TCEB2	DPRX	down	Coding 5'-UTR	x
chr2:43451298-43451666,-	33618	-51.75	0	0	ZFP36L2	DPRX	down	Coding CDS	x
chr7:43908907-43909212,-	45870	-51.7	0.664	0	MRPS24	DPRX	down	Coding 5'-UTR	x
chr20:34287232-34287378,+	28391	-51.65	0.664	0	ROMO1	DPRX	down	Coding 5'-UTR	x
chr14:35761476-35761979,+	9252	-51.6	0.649	0	PSMA6	DPRX	down	Coding 5'-UTR	x
chr16:67260990-67261142,+	13415	-51.6	0.497	0	TMEM208	DPRX	down	Coding 5'-UTR	x
chr15:75628267-75628460,+	11391	-51.45	0.481	0	COMMD4	DPRX	down	Coding 5'-UTR	x
chr16:70286439-70286804,-	13654	-51.4	0	0	AARS	DPRX	down	Coding CDS	x
chr19:4433078-4433536,+	20659	-51.25	0	0	CHAF1A	DPRX	down	Coding CDS	x
chr2:98262356-98262668,+	34579	-51.2	0.701	0	COX5B	DPRX	down	Coding 5'-UTR	x
chr12:14927216-14927927,+	5848	-51.2	0.571	0	H2AFJ	DPRX	down	Coding 5'-UTR	x
chr1:39491727-39492074,+	26544	-51.2	0.704	0	NDUFS5	DPRX	down	Coding 5'-UTR	x
chr5:159848773-159848898,+	40305	-51.2	0.579	0	PTTG1	DPRX	down	Coding 5'-UTR	x
chr19:13885180-13885426,+	18832	-51.15	0.669	0	C19orf53	DPRX	down	Coding 5'-UTR	x
chr14:94595526-94595754,-	10132	-51.15	0.082	0	IFI27L2	DPRX	down	Coding CDS	x
chr8:42396026-42396342,+	48093	-51.15	0	0	SMIM19	DPRX	down	Coding 5'-UTR
chr11:67120911-67121088,-	4191	-51.1	0	0	POLD4	DPRX	down	Coding 5'-UTR
chr12:98987306-98987618,+	7750	-50.95	0.688	0	SLC25A3	DPRX	down	Coding 5'-UTR	x
chr8:27472172-27472319,-	47821	-50.9	0.506	0	CLU	DPRX	down	Coding 5'-UTR	x
chr7:54826851-54827040,-	46071	-50.85	0.562	0	SEC61G	DPRX	down	Coding 5'-UTR	x
chrX:100645790-100646138,+	50674	-50.8	0.737	0	RPL36A|RPL36A-HNRNPH2	DPRX	down	Coding 5'-UTR	x
chr19:2236816-2236900,+	19557	-50.8	0	0	SF3A2	DPRX	down	Coding 5'-UTR	x
chr6:167641395-167641953,+	42513	-50.75	0.618	0	chr6:167641395-167641953,+	DPRX	down	Unannotated	x
chr19:2427412-2427636,-	19634	-50.75	0.72	0	TIMM13	DPRX	down	Coding 5'-UTR
chr11:842414-842573,-	4662	-50.7	0.764	0	POLR2L	DPRX	down	Coding 5'-UTR	x
chr11:16760148-16760477,+	2662	-50.65	0.695	0	C11orf58	DPRX	down	Coding 5'-UTR	x
chr1:26798816-26799118,+	25875	-50.65	0.623	0	HMGN2	DPRX	down	Coding 5'-UTR	x
chr19:1383692-1383969,+	18824	-50.65	0.344	0	NDUFS7	DPRX	down	Coding 5'-UTR	x
chr17:30677115-30677390,+	14948	-50.65	0.273	0	ZNF207	DPRX	down	Coding 5'-UTR	x
chr22:38349646-38349830,+	30625	-50.6	0.637	0	POLR2F	DPRX	down	Coding 5'-UTR	x
chr21:34915165-34915521,+	29460	-50.6	0.585	0	SON	DPRX	down	Coding 5'-UTR	x
chr1:46246928-46246974,+	26928	-50.55	0	0	chr1:46246928-46246974,+	DPRX	down	Unannotated	x
chr6:150067557-150067723,-	42223	-50.55	0	0	NUP43	DPRX	down	Coding 5'-UTR	x
chr6:44191259-44191378,+	43872	-50.45	0.052	0	SLC29A1	DPRX	down	Coding 5'-UTR	x
chr5:77072029-77072241,-	41400	-50.45	0.642	0	TBCA	DPRX	down	Coding 5'-UTR	x
chr6:90348377-90348549,-	44282	-50.4	0.373	0	LYRM2	DPRX	down	Coding 5'-UTR	x
chr4:189030483-189030848,-	38305	-50.4	0.435	0	TRIML2	DPRX	down	Coding upstream	x
chr19:47222996-47223565,-	20914	-50.35	0	0	STRN4	DPRX	down	Coding 3'-UTR	x
chr4:53578491-53578736,+	38676	-50.3	0.557	0	DANCR	DPRX	down	Noncoding 1st exon	x
chr1:27248112-27248420,+	25911	-50.2	0.293	0	NUDC	DPRX	down	Coding 5'-UTR	x
chr14:62229021-62229283,+	9531	-50.2	0	0	SNAPC1	DPRX	down	Coding 5'-UTR	x
chrX:102631090-102631541,+	50738	-50.15	0.673	0	NGFRAP1	DPRX	down	Coding 5'-UTR
chr15:34517019-34517401,+	10428	-50.1	0.679	0	EMC4	DPRX	down	Coding 5'-UTR	x
chr2:55496224-55496533,-	33808	-50.1	0	0	MTIF2	DPRX	down	Coding 5'-UTR	x
chr11:94706446-94706831,-	4802	-50.05	0.665	0	CWC15	DPRX	down	Coding 5'-UTR	x
chr11:125462678-125462835,+	2490	-50	0.293	0	STT3A	DPRX	down	Coding 5'-UTR	x
chr19:36139118-36139348,+	19900	-49.95	0.708	0	COX6B1	DPRX	down	Coding 5'-UTR	x
chr1:110198668-110199086,+	22534	-49.95	0	0	GSTM2|GSTM4	DPRX	down	Coding 5'-UTR	x
chr8:57124242-57124440,+	48226	-49.9	0.314	0	CHCHD7	DPRX	down	Coding 5'-UTR	x
chr1:43637724-43638262,-	26724	-49.9	0.517	0	EBNA1BP2	DPRX	down	Coding 5'-UTR	x
chr7:128116778-128116994,+	44837	-49.9	0	0	METTL2B	DPRX	down	Coding 5'-UTR	x
chr12:102513806-102513987,-	4887	-49.85	0.256	0	NUP37	DPRX	down	Coding 5'-UTR
chr6:30539132-30539337,+	42973	-49.8	0.562	0	ABCF1	DPRX	down	Coding 5'-UTR	x
chr3:48481386-48481581,-	36651	-49.8	0.341	0	CCDC51	DPRX	down	Coding 5'-UTR	x
chr15:34635134-34635494,-	10435	-49.8	0.73	0	NOP10	DPRX	down	Coding 5'-UTR	x
chr19:7694527-7694837,+	22198	-49.8	0.57	0	PET100	DPRX	down	Coding 5'-UTR	x
chr14:96000662-96001260,-	10145	-49.8	0	0	SNHG10	DPRX	down	Noncoding 1st exon
chr1:201123573-201123762,-	24714	-49.8	0.599	0	TMEM9	DPRX	down	Coding 5'-UTR	x
chrY:21152702-21154882,-	52353	-49.75	0.681	0	CD24	DPRX	down	Coding 5'-UTR	x
chr1:84971701-84972006,-	27529	-49.75	0.576	0	GNG5	DPRX	down	Coding 5'-UTR	x
chr1:54665808-54666262,+	27121	-49.75	0.201	0	MRPL37	DPRX	down	Coding 5'-UTR	x
chr7:6048817-6049129,+	46161	-49.65	0.438	0	AIMP2	DPRX	down	Coding 5'-UTR	x
chr3:47018127-47018333,-	36531	-49.65	0.357	0	CCDC12	DPRX	down	Coding 5'-UTR	x
chrX:102840340-102840616,+	50745	-49.65	0.458	0	TCEAL4	DPRX	down	Coding 5'-UTR	x
chr17:6917486-6917790,+	16708	-49.6	0	0	RNASEK-C17orf49	DPRX	down	Coding 5'-UTR
chr6:144416105-144416858,-	42159	-49.6	0.635	0	SF3B5	DPRX	down	Coding 5'-UTR	x
chr6:86352445-86352835,-	44238	-49.6	0.282	0	SYNCRIP	DPRX	down	Coding 5'-UTR	x
chr17:48450444-48450801,-	16123	-49.55	0.433	0	MRPL27	DPRX	down	Coding 5'-UTR	x
chr1:228296850-228297099,-	25391	-49.55	0.606	0	MRPL55	DPRX	down	Coding 5'-UTR	x
chr1:151227109-151227287,+	23279	-49.5	0.57	0	PSMD4	DPRX	down	Coding 5'-UTR	x
chr2:24299033-24299496,-	33152	-49.5	0.525	0	SF3B14	DPRX	down	Coding 5'-UTR	x
chr12:49525081-49525273,-	6377	-49.5	0.594	0	TUBA1B	DPRX	down	Coding 5'-UTR	x
chr2:120124409-120124745,+	31486	-49.45	0.75	0	DBI	DPRX	down	Coding 5'-UTR	x
chr11:320565-321171,-	2897	-49.45	0.642	0	IFITM3	DPRX	down	Coding 5'-UTR	x
chr10:17243570-17243696,-	819	-49.45	0	0	TRDMT1	DPRX	down	Coding 5'-UTR	x
chr9:127624189-127624331,-	48998	-49.4	0.741	0	RPL35	DPRX	down	Coding 5'-UTR	x
chr1:145507449-145507759,+	23039	-49.35	0.67	0	RBM8A	DPRX	down	Coding 5'-UTR	x
chr6:26597121-26597451,+	42756	-49.3	0.404	0	ABT1	DPRX	down	Coding 5'-UTR	x
chr8:55047717-55047951,+	48193	-49.3	0.674	0	MRPL15	DPRX	down	Coding 5'-UTR
chr15:41709305-41709511,+	10597	-49.3	0.167	0	RTF1	DPRX	down	Coding 5'-UTR	x
chr11:131123198-131123481,+	2595	-49.25	0.162	0	chr11:131123198-131123481,+	DPRX	down	Unannotated
chr22:42486600-42486956,-	30932	-49.25	0.764	0	NDUFA6	DPRX	down	Coding 5'-UTR
chr11:43702142-43702544,+	3064	-49.2	0.491	0	HSD17B12	DPRX	down	Coding 5'-UTR
chr5:133304024-133304498,-	39540	-49.1	0.128	0	C5orf15	DPRX	down	Coding 5'-UTR
chr7:44836033-44836392,+	45953	-49.1	0.754	0	PPIA	DPRX	down	Coding 5'-UTR
chr1:45987266-45987769,-	26887	-49	0.742	0	PRDX1	DPRX	down	Coding 5'-UTR
chr16:30440885-30441416,-	12697	-48.95	0.518	0	DCTPP1	DPRX	down	Coding 5'-UTR
chr2:208989002-208989317,-	32508	-48.85	0	0	CRYGD	DPRX	down	Coding 5'-UTR
chr1:46032555-46033312,+	26893	-48.8	0	0	AKR1A1	DPRX	down	Coding CDS
chr8:144679518-144679681,-	47458	-48.75	0.6	0	EEF1D	DPRX	down	Coding 5'-UTR
chr16:19725440-19726359,-	12089	-48.75	0.301	0	KNOP1	DPRX	down	Coding 5'-UTR
chr17:73150437-73150793,-	16898	-48.65	0.61	0	HN1	DPRX	down	Coding 5'-UTR
chr11:111957349-111957582,-	2178	-48.65	0.577	0	TIMM8B	DPRX	down	Coding 5'-UTR
chr19:19626873-19627141,+	19356	-48.6	0.676	0	NDUFA13|YJEFN3	DPRX	down	Coding 5'-UTR
chr5:175815236-175815763,-	40479	-48.6	0.574	0	NOP16	DPRX	down	Coding 5'-UTR
chr20:60882661-60882884,+	29164	-48.55	0	0	ADRM1	DPRX	down	Coding CDS
chr9:2844045-2844338,-	49818	-48.55	0.506	0	KIAA0020	DPRX	down	Coding 5'-UTR
chr5:177577889-177577994,-	40637	-48.55	0	0	NHP2	DPRX	down	Coding CDS
chr9:139744164-139744589,+	49614	-48.55	0.072	0	PHPT1	DPRX	down	Coding CDS
chrX:37706629-37706881,-	51517	-48.5	0	0	DYNLT3	DPRX	down	Coding 5'-UTR
chr22:36877611-36877725,-	30535	-48.5	0.357	0	TXN2	DPRX	down	Coding 5'-UTR
chr10:71930169-71930310,-	1443	-48.45	0.354	0	SAR1A	DPRX	down	Coding 5'-UTR
chr5:10250225-10250643,+	39226	-48.4	0.581	0	CCT5	DPRX	down	Coding 5'-UTR
chr19:14588689-14589370,-	18911	-48.4	0	0	GIPC1	DPRX	down	Coding CDS
chr3:62304621-62304806,+	37260	-48.35	0.089	0	C3orf14	DPRX	down	Coding 5'-UTR
chr15:49170233-49170779,+	10768	-48.35	0.559	0	EID1	DPRX	down	Coding 5'-UTR
chr1:26752746-26755117,+	25868	-48.35	0.501	0	LIN28A	DPRX	down	Coding CDS
chr14:75643058-75643391,-	9856	-48.3	0.495	0	TMED10	DPRX	down	Coding 5'-UTR
chr17:6544234-6544547,+	16616	-48.3	0.681	0	TXNDC17	DPRX	down	Coding 5'-UTR
chrX:114957157-114957632,+	50859	-48.25	0.295	0	chrX:114957157-114957632,+	DPRX	down	Unannotated
chr16:2226566-2226822,+	12205	-48.25	0	0	TRAF7	DPRX	down	Coding CDS
chr17:79650569-79650866,-	17355	-48.2	0.581	0	ARL16	DPRX	down	Coding 5'-UTR
chr8:82192626-82192909,+	48425	-48.2	0.73	0	FABP5	DPRX	down	Coding 5'-UTR
chr2:234762955-234763277,-	32933	-48.2	0.153	0	HJURP	DPRX	down	Coding 5'-UTR
chr2:120436711-120436865,+	31493	-48.2	0.16	0	TMEM177	DPRX	down	Coding 5'-UTR
chrX:153626572-153626883,+	51292	-48.15	0.769	0	RPL10	DPRX	down	Coding 5'-UTR
chr16:69788626-69788995,-	13638	-48	0.56	0	NOB1	DPRX	down	Coding 5'-UTR
chr19:50380438-50380640,-	21341	-47.95	0	0	AKT1S1	DPRX	down	Coding 5'-UTR
chrX:73023320-73023615,+	52145	-47.85	0	0	TSIX	DPRX	down	Noncoding 1st exon
chr7:98972301-98972404,+	46812	-47.8	0	0	ARPC1B	DPRX	down	Coding 5'-UTR
chr3:156272746-156273069,-	35485	-47.8	0.608	0	SSR3	DPRX	down	Coding 5'-UTR
chr12:58165757-58165982,-	7044	-47.7	0.395	0	METTL1	DPRX	down	Coding 5'-UTR
chr17:17942195-17942553,-	14495	-47.65	0	0	ATPAF2	DPRX	down	Coding 5'-UTR
chr11:17099166-17099558,-	2675	-47.6	0.768	0	RPS13	DPRX	down	Coding 5'-UTR
chr6:7590380-7590613,+	44129	-47.6	0.338	0	SNRNP48	DPRX	down	Coding 5'-UTR
chr6:90539557-90539786,+	44305	-47.55	0.08	0	CASP8AP2	DPRX	down	Coding 5'-UTR
chr1:113362755-113363162,-	22672	-47.55	0.536	0	chr1:113362755-113363162,-	DPRX	down	Unannotated
chr2:207024246-207024783,+	32460	-47.55	0.74	0	EEF1B2	DPRX	down	Coding 5'-UTR
chr6:160188066-160188218,+	42438	-47.5	0	0	ACAT2	DPRX	down	Coding CDS
chr20:60962030-60962192,+	29179	-47.5	0.761	0	RPS21	DPRX	down	Coding 5'-UTR
chr22:29949471-29949756,-	30261	-47.5	0	0	THOC5	DPRX	down	Coding 5'-UTR
chr2:113341977-113342226,+	31413	-47.45	0.461	0	CHCHD5	DPRX	down	Coding 5'-UTR
chr16:56666465-56666671,+	13191	-47.4	0.461	0	MT1M	DPRX	down	Coding 5'-UTR
chr7:140396481-140396642,+	45137	-47.4	0.698	0	NDUFB2	DPRX	down	Coding 5'-UTR
chr1:155596546-155597517,-	23657	-47.3	0.586	0	chr1:155596546-155597517,-	DPRX	down	Unannotated
chr17:61904770-61904874,+	16514	-47.3	0.668	0	PSMC5	DPRX	down	Coding 5'-UTR
chr2:74374948-74375102,-	34170	-47.25	0.552	0	BOLA3	DPRX	down	Coding 5'-UTR
chr2:42588216-42588420,-	33586	-47.25	0.532	0	COX7A2L	DPRX	down	Coding 5'-UTR
chr22:31795392-31795741,+	30376	-47.25	0.555	0	DRG1	DPRX	down	Coding 5'-UTR
chr15:67813902-67814023,-	11186	-47.25	0	0	IQCH-AS1	DPRX	down	Noncoding 1st exon
chr11:46958244-46958402,+	3169	-47.2	0	0	C11orf49	DPRX	down	Coding 5'-UTR
chr11:57381753-57382196,+	3338	-47.15	0	0	SERPING1	DPRX	down	Coding CDS
chr2:170655261-170655486,+	31956	-47.15	0.684	0	SSB	DPRX	down	Coding 5'-UTR
chr22:30163279-30163596,+	30278	-47.15	0.699	0	UQCR10	DPRX	down	Coding 5'-UTR
chr16:70380745-70380951,+	13674	-47.1	0.336	0	AK125701|DDX19A	DPRX	down	Coding 5'-UTR
chr10:12237740-12237996,-	517	-47.05	0.702	0	NUDT5	DPRX	down	Coding 5'-UTR
chr15:64995225-64995480,-	11063	-47.05	0.547	0	OAZ2	DPRX	down	Coding 5'-UTR
chr7:139025802-139026268,+	45090	-47	0.603	0	C7orf55|C7orf55-LUC7L2	DPRX	down	Coding 5'-UTR
chrX:151999252-151999350,-	51177	-47	0.571	0	CETN2	DPRX	down	Coding 5'-UTR
chr12:122710376-122710674,-	5521	-47	0.534	0	DIABLO	DPRX	down	Coding 5'-UTR
chr16:4401228-4401434,-	12949	-47	0.649	0	PAM16	DPRX	down	Coding 5'-UTR
chr11:6497849-6498723,-	3908	-46.9	0	0	ARFIP2	DPRX	down	Coding CDS
chr11:67352619-67352712,+	4236	-46.9	0.386	0	GSTP1	DPRX	down	Coding CDS
chr1:36863368-36863556,-	26430	-46.9	0.528	0	LSM10	DPRX	down	Coding 5'-UTR
chr4:107237091-107237751,+	37587	-46.85	0.545	0	AIMP1	DPRX	down	Coding 5'-UTR
chr11:67351146-67351315,+	4233	-46.85	0.743	0	GSTP1	DPRX	down	Coding 5'-UTR
chr9:100818922-100819222,+	48640	-46.8	0.508	0	NANS	DPRX	down	Coding 5'-UTR
chr1:28240945-28241298,-	25974	-46.8	0.532	0	RPA2	DPRX	down	Coding 5'-UTR
chr6:21593876-21594323,+	42611	-46.8	0.71	0	SOX4	DPRX	down	Coding 5'-UTR
chr1:25558824-25559071,-	25811	-46.8	0.596	0	SYF2	DPRX	down	Coding 5'-UTR
chr1:202311023-202311194,-	24761	-46.8	0.511	0	UBE2T	DPRX	down	Coding 5'-UTR
chr1:242011444-242011613,+	25670	-46.75	0	0	EXO1	DPRX	down	Coding 5'-UTR
chr9:130700058-130700192,-	49109	-46.7	0.468	0	DPM2	DPRX	down	Coding 5'-UTR
chr12:96252677-96252986,+	7708	-46.7	0.686	0	SNRPF	DPRX	down	Coding 5'-UTR
chr20:54966893-54967455,-	29022	-46.65	0.343	0	AURKA	DPRX	down	Coding 5'-UTR
chr1:109241801-109242275,+	22492	-46.65	0.19	0	PRPF38B	DPRX	down	Coding CDS
chr16:4526352-4526488,+	12974	-46.6	0.439	0	HMOX2	DPRX	down	Coding 5'-UTR
chr17:7165140-7165883,-	16793	-46.55	0.381	0	CLDN7	DPRX	down	Coding 5'-UTR
chr19:39109565-39109967,+	20142	-46.55	0.623	0	EIF3K	DPRX	down	Coding 5'-UTR
chr11:14541531-14542119,-	2653	-46.55	0.589	0	PSMA1	DPRX	down	Coding 5'-UTR
chr19:51301046-51302029,-	21399	-46.45	0.385	0	C19orf48	DPRX	down	Coding 5'-UTR
chr5:54455965-54456224,+	41086	-46.4	0.281	0	GPX8	DPRX	down	Coding 5'-UTR
chr3:49142050-49142249,-	36795	-46.4	0.073	0	QARS	DPRX	down	Coding 5'-UTR
chr17:16283940-16284833,+	14425	-46.4	0.733	0	UBB	DPRX	down	Coding 5'-UTR
chr12:32552668-32552895,+	6130	-46.3	0.114	0	chr12:32552668-32552895,+	DPRX	down	Unannotated
chr5:177580659-177581046,-	40639	-46.3	0.802	0	NHP2	DPRX	down	Coding 5'-UTR
chr10:18940442-18940591,-	847	-46.25	0	0	NSUN6	DPRX	down	Coding 5'-UTR
chr1:235324385-235324698,-	25553	-46.25	0.594	0	RBM34	DPRX	down	Coding 5'-UTR
chr4:6642330-6642985,+	38817	-46.2	0.591	0	MRFAP1	DPRX	down	Coding 5'-UTR
chr22:19466606-19466748,-	29924	-46.2	0.455	0	UFD1L	DPRX	down	Coding 5'-UTR
chr1:150445097-150445763,+	23202	-46.15	0	0	RPRD2	DPRX	down	Coding CDS
chr20:32951030-32951155,+	28281	-46.1	0	0	ITCH	DPRX	down	Coding 5'-UTR
chr1:110950095-110950465,-	22571	-46.1	0.464	0	LAMTOR5	DPRX	down	Coding CDS
chr5:33440982-33441249,+	40898	-46.1	0.484	0	TARS	DPRX	down	Coding 5'-UTR
chr20:47835805-47836078,+	28870	-46.05	0.429	0	DDX27	DPRX	down	Coding 5'-UTR
chr17:49230816-49231023,+	16196	-46.05	0.65	0	NME1|NME1-NME2	DPRX	down	Coding 5'-UTR
chr19:55598594-55598803,+	21691	-46	0.258	0	EPS8L1	DPRX	down	Coding CDS
chr17:48796876-48797192,+	16171	-46	0.608	0	LUC7L3	DPRX	down	Coding 5'-UTR
chr1:46049581-46049877,+	26899	-45.95	0.461	0	NASP	DPRX	down	Coding 5'-UTR
chr8:22446744-22446916,+	47712	-45.95	0.529	0	PDLIM2	DPRX	down	Coding CDS
chr17:80572852-80573901,-	17510	-45.95	0.088	0	WDR45B	DPRX	down	Coding CDS
chr9:139760633-139760880,-	49621	-45.9	0.755	0	EDF1	DPRX	down	Coding 5'-UTR
chrX:69509627-69509867,-	52036	-45.9	0.302	0	PDZD11	DPRX	down	Coding 5'-UTR
chr4:100871302-100871576,-	37532	-45.85	0.695	0	H2AFZ	DPRX	down	Coding 5'-UTR
chr22:35789490-35790007,+	30473	-45.85	0.084	0	HMOX1	DPRX	down	Coding CDS
chr3:196669141-196669478,-	36065	-45.85	0.523	0	NCBP2	DPRX	down	Coding 5'-UTR
chr7:99933358-99933993,-	46932	-45.85	0.418	0	PMS2P1	DPRX	down	Noncoding 1st exon
chr6:8102668-8102901,-	44201	-45.8	0.534	0	EEF1E1	DPRX	down	Coding 5'-UTR
chr16:56716227-56716480,+	13217	-45.8	0.682	0	MT1X	DPRX	down	Coding 5'-UTR
chr12:118573694-118574179,+	5298	-45.75	0.642	0	PEBP1	DPRX	down	Coding 5'-UTR
chr11:65625568-65625832,-	4002	-45.7	0.628	0	CFL1	DPRX	down	Coding 5'-UTR
chr1:65886225-65886423,+	27332	-45.7	0.115	0	LEPR|LEPROT	DPRX	down	Coding 5'-UTR
chr19:3762610-3762816,+	20048	-45.7	0.576	0	MRPL54	DPRX	down	Coding 5'-UTR
chr1:156281832-156282001,-	23767	-45.65	0.111	0	CCT3	DPRX	down	Coding CDS
chr5:133968418-133968565,-	39584	-45.65	0.371	0	SAR1B	DPRX	down	Coding 5'-UTR
chr9:131457397-131458403,+	49215	-45.65	0.119	0	SET	DPRX	down	Coding 3'-UTR
chr16:29910455-29910920,-	12611	-45.6	0.38	0	SEZ6L2	DPRX	down	Coding 5'-UTR
chr19:20607592-20607846,-	19444	-45.6	0.589	0	ZNF826P	DPRX	down	Coding 5'-UTR
chr13:31039933-31040152,-	8105	-45.55	0.721	0	HMGB1	DPRX	down	Coding 5'-UTR
chr2:209119605-209119888,-	32527	-45.55	0.648	0	IDH1	DPRX	down	Coding 5'-UTR
chr19:54606045-54606196,+	21625	-45.55	0.749	0	NDUFA3	DPRX	down	Coding 5'-UTR
chrX:151999451-151999661,+	51178	-45.55	0.47	0	NSDHL	DPRX	down	Coding 5'-UTR
chr9:127177226-127177818,-	48982	-45.55	0.663	0	PSMB7	DPRX	down	Coding 5'-UTR
chr16:67514865-67515195,-	13433	-45.5	0.25	0	ATP6V0D1	DPRX	down	Coding 5'-UTR
chr2:135676333-135676533,+	31680	-45.5	0	0	CCNT2	DPRX	down	Coding 5'-UTR
chr14:24701419-24701681,-	9157	-45.5	0.703	0	NEDD8|NEDD8-MDP1	DPRX	down	Coding 5'-UTR
chr11:64084736-64085216,-	3810	-45.5	0.688	0	TRMT112	DPRX	down	Coding 5'-UTR
chr11:64889562-64889690,-	3889	-45.45	0.753	0	FAU	DPRX	down	Coding 5'-UTR
chr12:50677203-50677334,-	6452	-45.45	0	0	LIMA1	DPRX	down	Coding 5'-UTR
chr11:93474326-93474815,-	4774	-45.45	0.541	0	TAF1D	DPRX	down	Coding 5'-UTR
chr20:44441156-44441435,+	28723	-45.45	0.459	0	UBE2C	DPRX	down	Coding 5'-UTR
chr12:56709545-56710152,-	6872	-45.4	0.727	0	CNPY2	DPRX	down	Coding 5'-UTR
chr17:41150173-41150848,+	15591	-45.4	0.606	0	RPL27	DPRX	down	Coding 5'-UTR
chr12:6833169-6833605,+	7248	-45.35	0.186	0	COPS7A	DPRX	down	Coding 5'-UTR
chr3:128369383-128369706,-	35065	-45.35	0.396	0	RPN1	DPRX	down	Coding 5'-UTR
chr7:93633510-93633725,-	46736	-45.3	0.172	0	BET1	DPRX	down	Coding 5'-UTR
chr2:122494185-122494569,-	31533	-45.3	0.519	0	MKI67IP	DPRX	down	Coding 5'-UTR
chr10:75012112-75012464,-	1542	-45.3	0.573	0	MRPS16	DPRX	down	Coding 5'-UTR
chr17:49244146-49244184,+	16205	-45.3	0.574	0	NME2	DPRX	down	Coding 5'-UTR
chr19:50189351-50189500,+	21288	-45.3	0.092	0	PRMT1	DPRX	down	Coding CDS
chr14:23503785-23504196,-	9029	-45.3	0.701	0	PSMB5	DPRX	down	Coding 5'-UTR
chr18:12702762-12703163,+	17655	-45.3	0.348	0	PSMG2	DPRX	down	Coding 5'-UTR
chrX:48759510-48759821,+	51771	-45.25	0	0	PQBP1	DPRX	down	Coding CDS
chr1:113498657-113498978,-	22692	-45.25	0.505	0	SLC16A1	DPRX	down	Coding 5'-UTR
chr18:19192154-19192491,+	17699	-45.25	0.749	0	SNRPD1	DPRX	down	Coding 5'-UTR
chr17:56429428-56429599,-	16341	-45.25	0.672	0	SUPT4H1	DPRX	down	Coding 5'-UTR
chr20:57607275-57607479,-	29116	-45.2	0.639	0	ATP5E	DPRX	down	Coding 5'-UTR
chr4:113627867-113628124,-	37666	-45.2	0.124	0	chr4:113627867-113628124,-	DPRX	down	Unannotated
chr1:233086276-233086639,+	25487	-45.15	0.614	0	NTPCR	DPRX	down	Coding 5'-UTR
chr2:85822732-85822972,+	34374	-45.15	0.726	0	RNF181	DPRX	down	Coding 5'-UTR
chr11:108093517-108093898,+	2098	-45.1	0.292	0	ATM	DPRX	down	Coding 5'-UTR
chr5:141303336-141303537,+	39915	-45.1	0	0	KIAA0141	DPRX	down	Coding 5'-UTR
chr1:161172081-161172270,+	24004	-45.1	0.477	0	NDUFS2	DPRX	down	Coding 5'-UTR
chr7:87849291-87849403,-	46657	-45.1	0.618	0	SRI	DPRX	down	Coding 5'-UTR
chr3:52570488-52570860,+	37059	-45.05	0.587	0	SMIM4	DPRX	down	Coding 5'-UTR
[truncated: 2,566 more rows]

## Sheet: NOBOX
TFE	Gene.Name	Score.d.	Fold.Change	q.value...	gene	overexpress	regulated	annotation	Expressed.in.preimplantation
[truncated: 559 more rows]

[truncated: 2 more sheets: TPRX2, OTX2]
