# Supplementary material for: Characterization and target genes of nine human PRD-like homeobox domain genes expressed exclusively in early embryos
Source: Sci Rep. 2016 Jul 14;6:28995. doi: 10.1038/srep28995 (PMC4944136; doi:10.1038/srep28995)
Supplement: Supplementary Dataset 2 [file srep28995-s3.xls]

## Sheet: Raw reads
	A1	A3	A4	A5	A6	A7	A8	B1	B2	B3	B4	B5	B6	B7	B8	C1	C2	C3	C4	C6	C7	C8	D1	D2	D3	D4	D5	D6	D7	D8	E2	E3	E4	E5	E6	E7	E8	F2	F3	F4	F5	F6	F7	F8
ARGFX	0	0	0	0	0	0	0	0	0	1	0	0	0	0	0	0	0	4	0	0	0	0	0	0	0	1	0	0	0	0	181	31	124	154	184	113	93	73	42	0	6	124	458	39
CPHX1	0	0	0	0	0	0	0	0	0	0	0	0	0	0	0	0	0	0	0	0	0	0	0	0	0	0	0	0	0	0	62	55	8	9	19	54	66	116	59	46	63	66	56	36
CPHX2	0	0	0	0	0	0	0	0	0	0	0	0	0	0	0	0	0	0	0	0	0	0	0	0	0	0	0	0	0	0	7	9	0	9	8	5	0	33	0	28	14	19	8	6
DPRX	0	0	0	0	0	0	0	0	0	0	0	0	0	0	0	0	0	0	0	0	0	0	0	0	0	0	0	5	0	0	66	240	114	59	107	24	210	60	4	38	4	156	654	56
DUXA	0	0	0	0	0	0	0	40	0	0	0	0	0	4	0	0	2	4	0	0	0	6	122	0	0	17	0	2	1	0	1348	1246	670	898	494	710	1527	1319	1503	817	1154	1823	1477	1031
DUXB	0	0	0	0	0	0	0	0	0	0	0	0	0	0	0	0	0	0	0	0	0	0	0	0	0	0	0	0	0	0	37	57	73	43	45	41	42	48	69	28	49	138	51	80
LEUTX	0	0	0	0	0	0	0	1	0	0	0	0	0	0	0	0	2	0	0	0	1	0	29	0	14	10	0	0	1	0	396	386	402	467	315	267	658	1696	1632	674	1088	1129	264	882
NOBOX	0	0	0	0	0	0	0	0	0	0	0	0	0	0	0	0	0	0	0	0	0	0	0	0	0	0	0	0	0	0	0	0	0	0	0	0	0	3	0	0	0	0	0	0
OTX2	48	4	55	16	34	61	24	15	41	14	0	27	9	0	0	40	10	8	0	0	9	5	32	2	0	44	40	9	7	34	117	248	189	134	171	385	153	576	461	332	523	317	404	312
TPRX2	0	0	0	0	0	0	0	0	0	0	0	0	0	0	0	0	0	0	0	0	0	0	0	0	0	0	0	0	0	0	6	20	0	0	0	0	0	33	0	0	9	0	0	0
RNA_SPIKE_ERCC-00002:1-966,+	1519	2457	1683	2368	2010	1645	2244	1648	1793	1864	2045	1475	1291	1473	1309	2099	1672	1783	1553	1856	1326	1837	2030	2048	1963	1640	1990	2261	1840	1726	1363	1858	1176	1953	2129	1604	1871	2030	1609	1108	1950	2094	1258	1313
RNA_SPIKE_ERCC-00003:1-796,+	82	242	38	295	94	57	64	49	99	116	76	95	91	59	81	103	83	128	150	101	100	114	92	141	69	97	26	139	118	82	47	76	43	106	248	160	96	129	133	32	160	138	71	38
RNA_SPIKE_ERCC-00003:522-558,-	0	0	0	0	0	0	0	0	12	0	0	0	0	0	0	0	0	0	0	0	0	0	0	0	0	0	0	0	0	0	0	0	0	0	0	0	0	0	0	0	0	0	0	0
RNA_SPIKE_ERCC-00004:1-420,+	1100	1263	751	1665	946	760	855	814	775	840	889	724	837	845	867	1105	1042	916	810	1068	820	1219	1046	1109	996	1131	909	1088	1119	870	975	1069	802	1219	1237	1003	1258	1086	1054	681	1207	967	705	996
RNA_SPIKE_ERCC-00009:1-332,+	63	98	92	163	60	63	118	47	105	56	68	37	85	67	45	156	86	91	144	121	56	114	105	247	104	130	106	206	89	88	68	141	71	101	158	29	119	115	61	41	98	85	94	45
RNA_SPIKE_ERCC-00009:388-630,+	9	10	11	0	0	13	0	0	0	0	0	0	0	0	0	16	0	0	0	0	12	0	0	15	7	7	0	0	21	8	0	0	7	0	11	0	0	0	0	0	0	0	0	0
RNA_SPIKE_ERCC-00009:684-816,+	0	0	0	0	0	22	0	0	13	0	0	0	0	0	0	0	0	0	0	0	0	0	0	0	0	0	0	0	0	0	3	0	0	0	0	0	0	0	0	0	0	0	1	0
RNA_SPIKE_ERCC-00009:834-875,+	0	0	0	0	0	0	0	0	0	0	0	0	0	0	0	0	0	0	0	0	4	0	1	0	0	0	0	0	0	0	0	0	0	0	0	0	0	0	0	0	0	0	0	0
RNA_SPIKE_ERCC-00013:2-38,+	0	0	0	0	0	0	0	12	0	0	0	0	0	0	9	0	0	0	0	0	0	0	0	0	0	0	0	0	0	0	0	0	0	0	0	0	0	0	0	0	0	0	0	0
RNA_SPIKE_ERCC-00019:1-39,+	0	0	9	5	4	0	0	0	0	4	0	0	2	12	0	4	0	0	9	4	0	7	8	0	0	0	7	5	0	0	12	4	0	8	0	5	13	0	0	12	4	0	5	4
RNA_SPIKE_ERCC-00019:163-199,+	0	0	0	0	0	0	0	0	0	0	0	0	0	0	0	0	0	0	0	9	0	0	0	0	0	0	0	0	0	0	0	0	0	0	0	0	0	0	0	0	0	0	0	0
RNA_SPIKE_ERCC-00022:1-57,+	76	16	47	59	35	25	4	5	0	58	19	0	1	14	36	34	27	51	27	72	8	20	7	12	28	58	5	16	18	45	21	62	29	36	16	16	5	17	4	9	48	6	22	0
RNA_SPIKE_ERCC-00022:113-337,+	0	0	0	28	0	0	0	0	0	0	11	0	24	0	0	0	0	0	0	0	0	3	0	0	0	0	0	0	0	4	0	0	0	0	0	0	0	0	0	0	7	0	0	0
RNA_SPIKE_ERCC-00022:262-298,-	0	0	0	0	0	0	0	0	0	0	11	0	0	0	0	0	0	0	0	0	0	0	0	0	0	0	0	0	0	0	0	0	0	0	0	0	0	0	0	0	0	0	0	0
RNA_SPIKE_ERCC-00022:378-501,+	0	0	0	0	0	0	0	18	0	0	0	0	0	0	0	0	0	0	0	0	0	0	10	0	0	0	0	0	0	0	0	0	0	0	0	0	0	0	0	0	0	0	0	0
RNA_SPIKE_ERCC-00025:1006-1075,+	0	0	0	0	0	0	0	0	0	0	0	0	0	0	0	0	0	0	0	0	0	0	0	0	0	0	0	0	0	0	0	0	0	0	0	0	0	0	0	0	0	18	0	0
RNA_SPIKE_ERCC-00025:1280-1335,+	0	0	0	0	0	0	0	0	0	0	0	0	0	0	0	0	0	0	0	0	0	0	0	0	0	0	0	0	0	0	8	0	0	0	0	0	0	0	0	0	0	0	0	0
RNA_SPIKE_ERCC-00025:1575-1611,+	0	0	0	0	0	0	0	0	0	0	0	0	0	0	0	0	0	0	0	0	0	0	0	0	0	0	0	0	0	0	0	0	0	0	0	0	0	0	0	0	0	0	0	0
RNA_SPIKE_ERCC-00025:1628-1664,+	0	0	0	0	0	0	0	0	0	0	0	0	0	0	0	0	0	0	0	0	0	0	0	0	0	0	0	10	0	0	0	0	0	0	0	0	0	0	0	0	0	0	0	0
RNA_SPIKE_ERCC-00025:2-117,+	0	0	0	0	0	0	0	7	0	16	0	6	0	0	0	0	0	0	13	0	0	18	8	0	6	7	0	7	0	0	0	7	0	0	8	0	7	9	0	0	8	0	0	17
RNA_SPIKE_ERCC-00034:1-39,+	0	0	9	0	0	0	0	0	0	1	0	0	0	6	0	0	0	0	0	0	0	6	0	0	0	14	0	0	0	0	0	0	0	0	13	0	0	0	0	0	0	0	0	0
RNA_SPIKE_ERCC-00034:104-140,+	0	0	0	0	0	0	0	0	0	0	0	0	0	0	0	0	0	0	0	0	0	0	0	0	0	0	0	0	0	0	0	0	0	0	0	0	0	0	0	0	0	0	0	0
RNA_SPIKE_ERCC-00034:671-707,+	0	0	0	0	0	0	0	0	0	0	0	0	0	0	0	0	0	0	0	0	0	0	0	0	0	0	17	0	0	0	0	0	0	0	0	0	0	0	0	0	0	0	0	0
RNA_SPIKE_ERCC-00035:1-40,+	0	0	0	14	11	36	68	0	0	0	25	0	0	19	31	26	10	0	0	23	17	42	55	64	58	0	83	12	155	26	0	74	10	40	0	23	0	0	11	0	52	51	0	0
RNA_SPIKE_ERCC-00035:299-373,+	0	0	0	0	0	0	0	0	0	0	0	0	0	0	0	0	0	10	0	0	0	0	0	0	0	0	0	0	0	0	0	0	0	0	0	0	0	0	0	0	0	0	0	0
RNA_SPIKE_ERCC-00035:483-519,+	0	0	0	0	0	0	0	0	0	0	0	0	0	0	0	0	0	0	0	0	0	0	0	0	0	0	0	0	0	0	0	0	0	0	0	0	0	0	16	0	0	0	0	0
RNA_SPIKE_ERCC-00035:656-698,+	0	0	0	0	0	25	8	0	0	0	0	0	0	0	0	0	0	0	0	0	0	0	0	0	0	0	0	0	0	0	0	0	0	0	0	0	0	0	0	0	0	0	0	0
RNA_SPIKE_ERCC-00035:792-828,+	0	0	0	0	0	0	0	0	0	0	0	0	0	0	0	0	0	0	0	0	0	0	0	0	0	0	0	0	0	0	0	0	0	0	0	0	0	0	0	0	0	0	0	0
RNA_SPIKE_ERCC-00039:1-39,+	0	0	0	0	0	4	0	0	0	0	0	8	0	0	0	0	0	0	0	0	0	0	0	0	0	0	3	0	10	0	0	0	0	0	0	6	0	0	0	0	0	1	0	0
RNA_SPIKE_ERCC-00042:1-855,+	88	166	100	171	55	49	108	74	22	45	74	144	51	93	104	107	51	87	29	52	47	83	29	132	144	99	61	125	70	73	108	92	125	103	189	47	59	109	113	29	138	97	99	119
RNA_SPIKE_ERCC-00043:1-570,+	184	204	107	310	139	133	41	79	165	106	72	76	19	170	109	174	170	255	100	72	63	147	76	107	74	151	64	133	197	118	134	22	84	233	112	153	128	105	110	143	136	145	74	51
RNA_SPIKE_ERCC-00043:608-701,+	8	0	0	0	0	0	0	0	0	0	0	0	22	0	0	22	0	0	0	0	0	0	0	0	0	0	0	0	0	0	0	0	0	0	0	0	0	0	0	0	0	0	17	0
RNA_SPIKE_ERCC-00043:723-759,+	0	0	0	0	0	0	0	0	0	0	0	0	0	0	0	0	0	0	0	0	0	0	0	0	0	0	0	0	0	0	7	0	0	0	0	0	0	0	0	0	0	0	0	0
RNA_SPIKE_ERCC-00044:166-202,+	0	0	0	0	0	0	0	0	0	0	0	0	0	7	0	0	0	0	0	0	0	0	0	0	0	0	0	0	0	0	0	0	0	0	0	0	0	0	0	0	0	0	0	0
RNA_SPIKE_ERCC-00044:288-324,+	0	0	14	0	0	0	0	0	0	0	0	0	0	0	0	0	0	0	0	0	0	0	0	0	0	0	0	0	0	0	0	0	0	0	0	0	0	0	0	0	0	0	0	0
RNA_SPIKE_ERCC-00044:620-656,+	0	0	0	0	0	0	0	0	0	0	0	0	0	0	0	8	0	0	0	0	0	0	0	0	0	0	0	0	0	0	0	0	0	0	0	0	0	0	0	0	0	0	0	0
RNA_SPIKE_ERCC-00046:1-319,+	529	1015	513	939	519	533	488	452	509	557	505	475	436	673	582	656	651	572	486	620	461	582	617	551	536	696	501	815	712	676	429	618	548	608	556	669	585	789	605	326	615	584	510	552
RNA_SPIKE_ERCC-00051:1-40,+	0	24	0	8	5	0	0	11	0	0	11	0	0	0	41	9	0	0	18	27	0	3	10	9	4	4	4	11	0	29	15	0	1	0	12	0	7	0	6	0	0	0	8	0
RNA_SPIKE_ERCC-00053:1-39,+	0	0	0	0	9	10	2	7	0	0	0	0	2	3	0	0	0	4	0	0	0	0	1	0	0	0	0	0	0	11	0	0	0	0	0	0	0	0	10	0	0	0	0	0
RNA_SPIKE_ERCC-00053:638-674,+	0	0	0	0	0	0	0	0	0	0	0	0	0	0	0	0	0	0	0	0	0	0	0	0	0	0	0	0	0	0	0	0	0	14	0	0	0	0	0	0	0	0	0	0
RNA_SPIKE_ERCC-00054:1-39,+	0	0	0	0	0	10	0	0	0	0	0	0	0	0	0	0	0	0	0	0	0	0	0	0	1	0	0	0	13	0	0	0	0	0	0	0	0	0	0	0	0	0	0	0
RNA_SPIKE_ERCC-00059:1-39,+	0	0	0	29	0	0	0	0	0	0	13	0	0	0	0	26	0	0	13	0	0	19	0	0	0	0	0	0	0	10	0	21	0	0	0	0	16	11	0	0	4	0	0	0
RNA_SPIKE_ERCC-00060:1-179,+	43	144	50	99	34	17	40	118	42	57	72	27	42	59	27	85	5	56	78	40	20	75	37	60	59	54	53	24	96	72	36	30	13	42	67	73	82	20	30	24	56	52	64	56
RNA_SPIKE_ERCC-00062:1-114,+	0	14	8	19	0	21	0	0	0	18	10	2	4	2	0	0	0	1	0	1	17	8	13	35	14	0	4	0	2	4	11	5	0	4	18	0	7	0	26	0	0	18	0	0
RNA_SPIKE_ERCC-00062:316-383,+	0	0	0	0	0	0	0	0	0	0	0	0	0	0	0	0	0	0	0	0	0	0	0	0	0	0	0	0	0	0	0	0	0	0	0	0	0	0	0	0	0	0	0	0
RNA_SPIKE_ERCC-00067:2-38,+	0	0	0	0	0	0	0	0	0	0	0	0	0	0	0	0	0	0	0	0	0	0	0	0	0	0	11	0	0	0	0	0	0	0	0	0	0	0	0	0	0	0	9	0
RNA_SPIKE_ERCC-00069:3-39,+	0	0	0	0	0	0	0	0	0	0	0	0	0	0	0	0	0	0	0	0	0	0	0	0	0	0	0	0	0	0	0	0	0	0	0	0	0	0	0	0	13	0	0	0
RNA_SPIKE_ERCC-00071:1-97,+	12	62	32	40	17	84	14	9	0	8	105	13	28	0	14	14	62	53	25	7	20	44	26	7	81	10	22	79	12	62	9	31	0	47	24	37	17	0	97	0	41	44	18	0
RNA_SPIKE_ERCC-00073:1-38,+	0	0	0	0	0	0	0	0	0	0	0	0	0	0	0	0	0	0	0	0	0	0	0	4	0	0	0	0	0	0	0	0	0	0	0	0	0	0	0	0	0	0	0	0
RNA_SPIKE_ERCC-00074:1-431,+	5685	9614	5630	12078	6475	8153	7532	5555	6503	6090	6193	5343	5044	5922	6631	8045	7077	6813	6040	7787	5960	6947	6815	9614	6613	7471	6621	8310	7690	6069	6105	8299	5992	8017	8540	6716	6523	6293	5832	5033	7686	6521	6015	5029
RNA_SPIKE_ERCC-00076:1-40,+	16	39	10	22	13	22	31	0	9	12	10	4	1	14	9	6	22	9	21	37	22	10	0	1	8	22	4	8	10	12	12	14	28	0	0	22	9	15	21	0	8	15	0	0
RNA_SPIKE_ERCC-00076:188-229,+	0	0	0	0	0	0	0	0	0	0	0	5	0	0	0	0	0	0	0	0	0	0	0	0	0	0	0	0	0	0	0	0	0	0	0	0	0	0	0	0	0	0	0	0
RNA_SPIKE_ERCC-00077:1-38,+	0	16	0	0	0	0	0	0	0	0	0	0	0	0	0	0	0	0	0	0	0	0	0	7	0	0	0	7	0	0	0	0	0	2	0	0	0	0	0	0	0	0	0	3
RNA_SPIKE_ERCC-00078:1-54,+	0	15	0	0	0	8	16	0	0	0	0	3	0	0	46	15	0	0	0	0	0	0	8	0	24	0	31	14	1	2	24	48	0	0	16	0	32	0	0	0	0	0	0	0
RNA_SPIKE_ERCC-00078:505-541,+	0	0	0	0	0	0	0	0	0	0	0	0	0	0	0	0	0	0	0	0	0	0	6	0	0	0	0	0	0	0	0	0	0	0	0	0	0	0	0	0	0	0	0	0
RNA_SPIKE_ERCC-00079:1-58,+	0	0	0	10	4	15	5	20	0	4	11	10	20	11	0	28	0	4	31	17	0	29	0	13	30	0	38	13	33	17	6	12	0	14	12	19	0	0	14	3	28	0	5	5
RNA_SPIKE_ERCC-00079:181-303,+	0	0	0	0	0	0	0	0	12	0	0	0	0	0	0	0	0	0	0	0	0	0	0	0	18	0	0	0	0	0	0	0	0	0	0	0	0	0	0	0	0	0	0	0
RNA_SPIKE_ERCC-00084:1-83,+	25	0	29	21	12	4	0	0	0	0	0	1	0	0	0	0	0	4	0	0	0	0	15	0	0	2	6	0	0	0	0	6	0	9	19	0	0	16	8	0	0	15	0	0
RNA_SPIKE_ERCC-00084:656-692,+	0	0	0	0	0	0	0	0	0	0	0	0	0	0	0	0	0	0	0	0	14	0	0	0	0	0	0	0	0	0	0	0	0	0	0	0	0	0	0	0	0	0	0	0
RNA_SPIKE_ERCC-00084:776-812,+	0	0	0	0	0	0	0	0	0	0	0	0	0	0	0	0	0	0	0	0	0	0	0	0	0	0	6	0	0	0	0	0	0	0	0	0	0	0	0	0	0	0	0	0
RNA_SPIKE_ERCC-00085:1-39,+	0	0	0	0	0	0	0	0	0	0	0	0	0	0	0	0	0	0	0	7	0	16	0	3	0	4	0	0	0	0	0	0	0	0	0	0	0	0	0	0	0	0	0	0
RNA_SPIKE_ERCC-00092:1-144,+	33	31	19	29	20	20	52	47	29	13	47	6	28	37	40	29	16	27	15	41	15	34	7	50	29	33	11	28	9	14	34	18	2	8	17	5	49	18	15	21	36	46	15	32
RNA_SPIKE_ERCC-00092:157-676,+	21	0	7	0	0	0	47	0	0	0	0	0	0	0	28	14	0	0	0	0	18	0	0	59	0	0	0	0	13	0	0	0	0	0	0	0	28	14	12	0	0	7	0	0
RNA_SPIKE_ERCC-00092:680-824,+	0	0	0	4	0	0	0	9	0	0	0	0	0	0	0	0	0	0	0	0	0	7	0	0	0	0	0	0	0	0	0	0	0	0	0	0	0	0	0	0	0	0	0	0
RNA_SPIKE_ERCC-00095:157-193,+	0	0	0	0	0	0	0	0	0	0	0	0	0	0	0	0	0	0	0	0	0	0	0	0	0	0	0	0	0	0	0	17	0	0	0	0	0	0	0	0	0	0	0	0
RNA_SPIKE_ERCC-00095:206-242,+	14	0	0	0	0	0	0	0	0	0	0	0	0	0	0	0	0	0	0	0	0	0	0	0	0	0	0	0	0	0	0	0	0	0	0	0	0	0	0	0	0	0	0	0
RNA_SPIKE_ERCC-00095:258-294,+	0	0	0	0	0	0	0	0	0	0	0	0	0	0	0	0	0	0	0	0	0	0	0	0	0	0	0	0	0	0	0	0	0	0	0	0	0	0	0	0	6	0	0	0
RNA_SPIKE_ERCC-00095:342-378,-	0	0	0	0	0	0	0	0	7	0	0	0	0	0	0	0	0	0	0	0	0	0	0	0	0	0	0	0	0	0	0	0	0	0	0	0	0	0	0	0	0	0	0	0
RNA_SPIKE_ERCC-00095:44-85,+	0	0	7	0	9	0	0	0	0	0	0	0	0	0	0	0	0	0	0	0	0	0	0	0	0	0	0	0	0	0	0	0	0	0	0	0	0	0	0	0	0	0	0	0
RNA_SPIKE_ERCC-00096:1-1004,+	1300	2387	1802	2582	1506	1832	1662	1601	1744	1807	1570	1127	1434	1113	1524	2182	1374	1503	1542	1454	1372	1920	2003	2052	1877	2005	1872	2160	1910	1540	1373	2099	1131	1958	2198	1854	1587	1963	1544	1083	1463	1786	1410	1374
RNA_SPIKE_ERCC-00097:3-39,+	0	0	0	0	0	0	0	0	0	0	0	0	0	0	0	0	0	0	0	0	0	6	0	0	0	0	0	0	0	0	0	0	0	0	0	0	0	0	0	0	0	0	0	0
RNA_SPIKE_ERCC-00099:73-109,+	0	0	0	0	0	0	0	0	0	0	0	0	0	15	0	0	0	0	0	0	0	0	0	0	0	0	0	0	0	0	0	0	0	0	0	0	0	0	0	0	0	0	0	0
RNA_SPIKE_ERCC-00099:937-973,+	0	0	0	0	0	0	0	11	0	0	0	0	0	0	0	0	0	0	0	0	0	0	0	0	0	0	0	0	0	0	0	0	0	0	0	0	0	0	0	0	0	0	0	0
RNA_SPIKE_ERCC-00108:1-866,+	72	162	101	144	116	116	70	81	125	93	77	68	75	113	75	109	62	53	95	90	90	77	83	75	91	129	60	77	72	89	117	70	44	109	64	51	122	63	114	96	95	67	143	110
RNA_SPIKE_ERCC-00111:1-650,+	50	49	98	108	46	30	71	47	83	60	67	20	36	37	42	77	84	43	44	49	23	69	95	47	81	86	128	63	35	80	55	40	25	93	26	35	143	85	54	12	49	61	51	81
RNA_SPIKE_ERCC-00111:461-497,-	0	0	0	0	0	0	10	0	0	0	0	0	0	0	0	0	0	0	0	0	0	0	0	0	0	0	0	0	0	0	0	0	0	0	0	0	0	0	0	0	0	0	0	0
RNA_SPIKE_ERCC-00111:692-761,+	0	0	0	0	0	0	6	0	0	0	0	0	1	0	0	0	0	0	0	0	0	0	0	0	0	0	0	0	0	0	0	16	0	0	0	0	0	0	0	0	0	0	0	0
RNA_SPIKE_ERCC-00112:1-39,+	37	8	7	4	10	39	7	4	17	0	3	18	9	7	21	19	11	14	9	9	8	8	0	13	14	4	34	10	18	0	26	12	0	10	9	15	9	0	8	26	1	4	10	16
RNA_SPIKE_ERCC-00112:122-175,+	0	0	0	0	0	0	0	0	0	10	0	0	0	0	0	0	0	0	0	0	0	0	0	0	0	0	0	0	0	0	0	0	0	0	0	0	0	0	0	0	15	0	0	0
RNA_SPIKE_ERCC-00112:480-559,+	0	0	0	14	0	0	0	0	0	0	0	0	0	0	0	0	0	0	0	0	0	0	0	0	0	0	0	0	0	0	0	0	0	0	0	0	0	0	0	0	0	0	0	0
RNA_SPIKE_ERCC-00112:615-651,+	0	0	0	0	0	0	0	7	0	0	0	0	0	0	0	0	0	0	0	0	0	0	0	0	0	0	0	0	0	0	0	0	0	0	0	0	0	0	0	0	0	0	0	0
RNA_SPIKE_ERCC-00112:762-823,+	0	0	0	0	0	0	0	0	0	0	0	0	0	0	0	0	0	0	0	0	0	0	0	0	0	0	0	0	0	0	0	0	0	0	0	0	0	0	0	0	0	0	16	0
RNA_SPIKE_ERCC-00113:1-717,+	535	649	508	677	500	571	462	479	472	545	505	432	448	500	377	653	494	557	619	410	451	601	673	828	637	532	598	648	573	407	469	575	466	615	730	546	561	480	390	298	633	437	324	453
RNA_SPIKE_ERCC-00113:747-812,-	0	0	0	0	0	0	0	0	0	0	0	0	0	0	0	0	0	0	0	0	0	0	0	0	0	0	0	0	0	0	0	0	0	0	1	7	0	0	0	0	0	0	0	0
RNA_SPIKE_ERCC-00116:1-94,+	2	0	26	47	18	19	6	15	0	22	0	13	1	0	4	6	23	33	8	7	26	34	15	0	7	8	18	33	5	0	6	5	17	7	13	13	3	24	17	16	10	0	37	19
RNA_SPIKE_ERCC-00116:1125-1161,+	0	0	0	16	0	0	0	0	0	0	0	0	0	0	0	0	0	0	0	0	0	0	0	0	0	0	0	0	0	0	0	0	0	0	0	0	0	0	0	0	0	0	0	0
RNA_SPIKE_ERCC-00116:1222-1258,+	0	0	0	0	0	0	0	0	0	0	0	0	0	0	0	0	0	0	0	0	0	0	0	0	0	0	0	0	0	0	0	0	0	0	0	0	0	0	0	0	0	0	0	6
RNA_SPIKE_ERCC-00116:1265-1301,+	0	0	0	0	0	0	0	0	0	0	0	0	0	0	0	0	0	0	0	0	0	0	0	0	0	0	0	0	0	0	0	0	0	0	0	0	0	0	0	0	0	0	0	0
RNA_SPIKE_ERCC-00116:1418-1454,+	0	0	0	0	0	0	0	0	0	0	0	0	0	0	0	0	0	0	0	0	0	0	0	0	0	0	0	0	0	0	0	0	0	0	0	0	0	0	0	0	0	0	0	0
RNA_SPIKE_ERCC-00116:1468-1504,+	0	0	0	0	0	0	0	0	4	0	0	0	0	0	0	0	0	0	0	0	0	0	0	0	0	8	0	0	0	0	0	0	0	0	0	0	0	0	0	0	0	0	0	0
RNA_SPIKE_ERCC-00116:1592-1702,+	0	0	0	0	0	0	0	0	0	12	0	0	0	0	0	0	0	0	0	0	0	0	0	0	0	0	0	0	0	0	0	0	0	0	0	0	0	0	0	0	0	0	0	0
RNA_SPIKE_ERCC-00116:1735-1789,+	0	0	0	0	0	0	0	0	0	0	0	0	0	0	0	2	0	0	0	0	0	0	0	0	0	0	0	0	0	0	0	0	0	0	0	0	0	0	0	0	0	0	0	0
RNA_SPIKE_ERCC-00116:305-341,+	0	0	0	0	0	0	0	0	0	0	0	0	0	0	0	0	0	0	0	0	0	0	0	0	0	0	0	0	3	0	26	0	0	0	0	0	0	0	0	0	0	0	0	0
RNA_SPIKE_ERCC-00116:671-719,+	0	0	0	0	0	0	0	0	0	0	0	0	0	0	0	0	0	0	0	0	0	0	0	0	0	0	0	0	0	0	0	0	0	0	0	0	0	0	0	3	5	0	0	0
RNA_SPIKE_ERCC-00116:811-862,+	0	0	0	0	0	0	0	0	0	0	0	0	0	6	0	0	0	0	0	0	0	0	0	0	44	0	0	0	0	0	0	0	0	0	0	0	0	0	0	0	0	0	0	0
RNA_SPIKE_ERCC-00116:916-952,+	0	0	0	0	0	0	0	0	0	0	0	0	0	0	0	0	0	0	0	0	0	0	0	0	0	0	0	28	0	0	0	0	0	0	0	0	0	0	0	0	0	0	0	0
RNA_SPIKE_ERCC-00120:2-38,+	0	0	0	0	0	0	0	0	0	20	0	0	0	0	0	0	0	0	0	0	0	0	0	0	0	0	0	0	0	0	0	0	0	0	0	0	0	0	0	0	0	0	0	0
RNA_SPIKE_ERCC-00123:1-37,+	0	0	0	0	0	0	0	0	0	0	0	0	0	0	0	0	0	0	0	0	0	6	0	0	0	0	0	0	0	0	0	0	0	0	0	0	0	0	0	0	0	0	0	0
RNA_SPIKE_ERCC-00130:1-1004,+	0	0	0	0	0	0	0	0	0	0	0	0	0	0	0	0	0	0	0	0	0	0	0	0	0	0	0	0	0	0	0	0	0	0	0	0	0	0	0	0	0	0	0	0
RNA_SPIKE_ERCC-00131:1-61,+	5	24	49	22	0	11	17	21	0	10	37	20	16	16	12	18	44	7	21	0	2	0	9	21	28	36	0	27	10	16	4	10	2	1	5	21	38	5	6	8	15	26	14	31
RNA_SPIKE_ERCC-00131:207-270,+	0	0	0	0	0	0	19	0	0	0	0	0	0	0	0	0	0	19	0	1	0	0	0	0	15	0	0	0	0	0	0	0	0	0	0	0	0	0	0	0	0	0	0	0
RNA_SPIKE_ERCC-00131:416-452,+	0	0	0	0	0	0	0	0	0	0	0	0	0	0	0	0	0	0	0	0	0	0	0	0	0	0	0	0	0	0	0	17	0	0	0	0	0	0	0	0	0	0	0	0
RNA_SPIKE_ERCC-00131:465-501,+	0	0	0	0	0	7	0	0	0	0	0	0	0	0	0	0	0	0	0	0	0	0	0	0	0	0	0	0	0	0	0	0	0	0	0	0	0	0	0	0	0	0	0	0
RNA_SPIKE_ERCC-00136:6-893,+	6	25	0	0	10	1	0	13	21	20	10	0	11	18	0	23	11	41	0	34	9	7	43	24	0	23	4	16	35	7	16	5	0	0	23	11	15	8	24	0	8	42	0	24
RNA_SPIKE_ERCC-00143:2-39,+	0	0	0	0	0	0	0	0	0	0	0	0	0	0	0	0	0	0	0	0	0	0	0	0	0	0	0	0	0	0	0	0	0	0	0	0	0	8	0	0	7	0	0	0
RNA_SPIKE_ERCC-00143:359-395,+	0	0	0	0	0	0	0	0	0	0	0	0	0	0	0	0	0	0	0	0	0	0	0	0	0	0	0	0	0	0	0	0	0	0	0	0	0	0	0	0	0	0	23	0
RNA_SPIKE_ERCC-00144:1-100,+	0	4	0	6	0	6	9	0	0	18	0	11	0	0	0	0	0	0	0	0	0	6	8	0	0	12	6	21	16	0	0	18	16	0	19	0	18	0	0	0	0	0	0	0
RNA_SPIKE_ERCC-00145:1-835,+	162	381	180	351	268	134	183	122	112	137	88	144	171	112	165	249	220	236	232	149	132	253	148	246	226	244	262	266	347	130	214	170	106	176	227	274	111	109	225	94	254	190	187	301
RNA_SPIKE_ERCC-00148:1-39,+	0	1	0	0	0	0	0	0	0	0	14	0	0	15	0	0	0	0	0	0	0	0	0	5	0	0	0	0	0	0	10	0	0	0	0	0	0	11	0	0	0	7	0	14
RNA_SPIKE_ERCC-00150:1-38,+	0	0	0	0	0	0	0	0	0	2	0	0	0	0	0	0	0	22	0	0	3	0	0	0	0	0	0	0	0	0	0	0	0	0	0	0	0	0	0	0	0	0	0	0
RNA_SPIKE_ERCC-00154:1-39,+	0	0	5	0	0	0	5	11	0	0	9	0	0	0	0	0	0	0	0	0	28	0	0	4	0	0	0	5	0	0	15	5	0	0	0	7	0	0	4	0	0	0	5	0
RNA_SPIKE_ERCC-00154:192-229,+	0	0	0	25	0	0	0	0	0	0	0	0	0	0	0	0	0	0	0	0	0	0	0	0	0	0	0	0	0	0	0	0	0	0	0	0	0	0	0	0	0	0	0	0
RNA_SPIKE_ERCC-00157:1-39,+	0	56	0	0	0	0	0	0	0	0	0	0	0	39	0	0	0	0	0	0	0	0	0	0	0	0	0	24	0	0	0	0	0	0	0	0	0	0	1	0	0	0	0	25
RNA_SPIKE_ERCC-00157:282-318,+	0	0	0	0	0	0	0	0	0	0	0	0	0	0	0	0	0	0	0	0	0	0	0	0	0	0	0	0	0	0	0	0	0	0	0	0	0	0	0	0	5	0	0	0
RNA_SPIKE_ERCC-00157:338-374,+	0	0	0	9	0	0	0	0	0	0	0	0	0	0	0	0	0	0	0	0	0	0	0	0	0	0	0	0	0	0	0	0	0	0	0	0	0	0	0	0	0	0	0	0
RNA_SPIKE_ERCC-00160:1-114,+	0	16	0	0	0	0	23	0	5	6	4	0	0	0	0	0	12	8	0	4	0	0	0	0	0	0	0	0	0	0	0	1	0	6	4	0	0	0	9	10	0	0	7	0
RNA_SPIKE_ERCC-00162:1-72,+	85	9	6	24	19	17	0	20	18	24	7	11	22	0	19	67	20	5	32	5	23	14	10	29	2	11	29	74	26	6	11	56	21	32	69	53	16	27	14	7	18	0	0	22
RNA_SPIKE_ERCC-00163:2-38,+	5	0	0	0	0	7	0	0	13	0	0	0	13	9	0	0	13	0	0	0	0	2	0	0	0	0	0	0	0	5	0	0	0	0	5	0	0	0	0	0	13	0	7	0
RNA_SPIKE_ERCC-00165:1-57,+	0	0	13	2	38	9	10	22	15	17	17	0	12	0	11	12	20	0	4	0	13	5	1	14	6	3	0	8	0	17	4	10	20	0	17	7	3	0	33	0	14	0	0	12
RNA_SPIKE_ERCC-00165:119-155,+	0	0	0	0	0	0	0	0	0	0	0	0	0	0	0	0	0	0	0	0	0	0	0	0	0	0	0	0	0	0	0	0	0	0	0	0	8	0	0	0	0	0	0	0
RNA_SPIKE_ERCC-00165:272-358,+	0	0	0	0	7	0	5	0	0	0	0	0	0	0	0	0	0	0	0	0	0	0	0	0	0	0	0	0	0	0	0	0	0	0	0	0	0	0	0	0	0	0	0	0
RNA_SPIKE_ERCC-00165:422-465,+	0	0	0	0	0	0	0	0	0	0	0	25	0	0	0	0	0	11	0	0	0	0	0	0	0	0	0	0	0	0	0	0	0	0	0	0	0	0	0	0	0	0	0	0
RNA_SPIKE_ERCC-00165:548-584,+	0	0	0	0	0	0	0	0	0	0	0	0	0	0	0	0	0	0	0	0	0	0	0	0	0	0	0	0	0	0	0	0	0	0	0	0	15	0	0	0	0	0	0	0
RNA_SPIKE_ERCC-00170:1-39,+	0	0	0	0	0	0	0	0	5	0	0	0	0	0	0	1	0	0	10	0	16	0	4	8	0	0	0	8	0	0	0	14	12	0	0	0	0	0	3	0	0	0	0	0
RNA_SPIKE_ERCC-00170:346-423,+	0	0	0	0	0	0	0	0	0	0	0	0	0	0	0	0	0	0	0	0	0	0	0	0	0	0	0	16	0	0	9	0	0	0	0	0	0	0	0	0	0	0	0	0
RNA_SPIKE_ERCC-00171:1-372,+	684	892	472	1226	496	555	558	565	664	692	821	491	480	463	625	751	526	743	540	660	788	787	1055	1005	604	685	591	705	755	632	742	728	442	840	982	560	658	954	599	469	549	753	612	491
RNA_SPIKE_ERCC-00171:359-395,-	0	0	0	9	0	0	0	0	0	0	0	0	0	0	0	0	0	0	0	0	0	0	0	0	0	0	0	9	0	0	0	0	0	0	0	0	0	0	0	0	9	0	0	0

## Sheet: Normalized reads
	A1	A3	A4	A5	A6	A7	A8	B1	B2	B3	B4	B5	B6	B7	B8	C1	C2	C3	C4	C6	C7	C8	D1	D2	D3	D4	D5	D6	D7	D8	E2	E3	E4	E5	E6	E7	E8	F2	F3	F4	F5	F6	F7	F8
ARGFX	0.00971074	0.00783852	0.00754771	0.00754163	0.00911968	0.00739904	0.00834392	0.00575095	0.00780809	0.158774	0.00692827	0.00917094	0.00920511	0.00781008	0.0096014	0.0101186	0.00760176	0.611138	0.00842945	0.0079868	0.00953222	0.00794033	0.00954158	0.00794801	0.00707525	0.14431	0.00822107	0.00630838	0.00718699	0.00584892	32.085	4.53969	25.1153	21.3963	22.8046	17.9517	14.1319	11.0282	7.56409	0.00919096	1.01615	19.1674	86.4155	7.62423
CPHX1	0.00777612	0.00881484	0.00896404	0.00789131	0.00653571	0.0059228	0.00857325	0.0104867	0.00843853	0.00619308	0.00684254	0.0088509	0.00733884	0.00699302	0.00773766	0.0109646	0.00767474	0.00859958	0.00968917	0.0084842	0.006803	0.00764874	0.00699981	0.00714623	0.00575437	0.00745255	0.00868918	0.00802851	0.00680253	0.00827256	11.5537	7.53216	1.51109	1.25352	2.38099	8.93602	10.6785	18.5237	10.3162	10.6614	8.78773	10.6132	10.4131	7.48896
CPHX2	0.0081549	0.00979336	0.0082021	0.00712279	0.00846396	0.00767621	0.00760926	0.00783888	0.00654727	0.0076934	0.00844243	0.0088278	0.00652497	0.00780418	0.00897869	0.00614256	0.00876769	0.00858349	0.00980352	0.00878382	0.00877727	0.00852513	0.00820538	0.00990435	0.00861512	0.00761153	0.00779926	0.00965112	0.00715641	0.00705795	1.12453	1.16801	0.00711243	1.10876	0.974899	0.803275	0.00761551	5.217	0.00826036	6.40224	1.98064	2.98454	1.44287	1.10149
DPRX	0.00888044	0.00803425	0.00744485	0.00910624	0.0101537	0.00780745	0.00790294	0.00557354	0.00582148	0.00671931	0.00797722	0.00769713	0.00779983	0.00829787	0.00846361	0.00573459	0.00661554	0.00688998	0.00568359	0.00736422	0.00927695	0.00675667	0.00675273	0.00772027	0.00573643	0.00830689	0.0104307	0.732358	0.00690255	0.00597209	12.0608	32.4152	23.2977	8.29905	13.1606	3.96058	33.6642	9.29817	0.770081	8.57937	0.576314	25.0586	122.874	11.1702
DUXA	0.00816638	0.00944936	0.00669851	0.006681	0.00827135	0.00866181	0.00785603	7.52142	0.00766035	0.00747896	0.00847797	0.0087486	0.00676612	0.787271	0.00665345	0.0076646	0.360513	0.675734	0.00750914	0.0100095	0.00757424	0.890252	17.9899	0.00831189	0.00955571	2.55272	0.00768777	0.200945	0.185031	0.00679656	242.12	169.121	133.13	122.075	62.3809	112.057	238.263	203.732	259.872	192.146	168.971	282.821	279.131	206.415
DUXB	0.0088745	0.00669672	0.00760145	0.00959133	0.00876002	0.00879959	0.00976719	0.00863409	0.00866756	0.00552872	0.00713106	0.00775304	0.00753055	0.00800337	0.00745194	0.00814614	0.00898926	0.00635035	0.00823655	0.00758444	0.00671391	0.00702712	0.00942633	0.00833617	0.00893183	0.00994527	0.00848117	0.00712746	0.00809608	0.00831003	6.61617	7.9998	14.8391	6.01664	5.55471	7.12033	6.86773	7.26886	11.8356	6.31675	7.03687	21.2137	9.71868	16.3202
LEUTX	0.00836819	0.00884484	0.00900022	0.00863885	0.00813284	0.00836093	0.0075452	0.162271	0.00809716	0.00907626	0.0092112	0.0087779	0.00874602	0.00819371	0.00698429	0.00760391	0.34334	0.00792405	0.00578965	0.00849152	0.183844	0.00653854	4.24987	0.00879623	2.10688	1.3322	0.00668746	0.00943629	0.145735	0.00883499	69.5762	52.4591	81.6714	64.7824	38.9359	42.2915	103.655	261.562	283.491	156.411	157.026	176.202	49.2267	174.686
NOBOX	0.00846815	0.0082735	0.00921021	0.00724098	0.00987464	0.00808525	0.00818738	0.00704234	0.00796007	0.00629422	0.00636235	0.00742422	0.00667615	0.00658204	0.00794213	0.00978782	0.00804921	0.00990019	0.00682061	0.00730369	0.00891191	0.0087876	0.0107271	0.00852419	0.00818041	0.00822112	0.00835994	0.00876172	0.00861304	0.00731522	0.00766226	0.00834048	0.00606866	0.00624324	0.00870631	0.00690952	0.00864865	0.522174	0.0101533	0.00847771	0.00817789	0.00870208	0.00908994	0.00733116
OTX2	8.03506	0.586176	9.83086	1.53023	5.53214	8.65993	3.54977	2.70295	7.02812	2.31197	0.00794741	5.50614	1.90619	0.00582846	0.00595963	5.45702	1.54669	1.43178	0.00929375	0.0086939	1.54383	0.60127	4.96241	0.200116	0.00761049	6.3823	6.47478	1.18128	0.964219	5.89277	20.8054	34.4404	37.6242	18.4715	21.3175	60.4446	23.8872	89.4002	80.0585	77.1365	74.2285	51.0671	76.9791	60.1609
TPRX2	0.00815062	0.00746239	0.00635211	0.00724694	0.00807749	0.00643369	0.00842574	0.00951913	0.00643795	0.00935364	0.00813109	0.00763449	0.0067736	0.00666725	0.00847156	0.00690039	0.00732317	0.00779796	0.00747982	0.00742456	0.00895453	0.00664632	0.00642912	0.00876686	0.00620942	0.0063357	0.0072632	0.00855487	0.00903961	0.00812876	0.979346	2.91302	0.00788434	0.00919633	0.00926328	0.00880689	0.00713675	5.36872	0.0069199	0.00762347	1.41488	0.0098407	0.00859925	0.00708692
RNA_SPIKE_ERCC-00002:1-966,+	273.09	272.715	301.811	223.539	335.802	240.464	333.732	308.061	298.648	311.425	336.65	303.492	265.27	275.059	225.339	276.393	268.779	281.399	272.347	279.99	248.303	269.879	297.423	243.661	301.932	237.47	315.5	290.748	255.593	296.506	244.177	253.256	233.739	265.62	266.502	254.112	294.976	314.568	277.605	259.384	282.384	328.849	237.193	260.126
RNA_SPIKE_ERCC-00003:1-796,+	14.4226	26.7444	6.91905	28.8522	15.8642	8.5218	9.77735	8.96377	16.3967	19.5729	12.6874	20.0636	18.6019	11.0137	14.3332	14.108	12.9263	19.5898	27.1169	14.5835	18.84	16.8117	13.0206	16.9473	10.4351	14.0747	3.87413	17.3777	16.197	14.4552	8.5211	10.4626	8.86801	14.4864	30.7551	25.6246	15.5698	20.4553	23.7637	7.33043	24.1447	21.8393	13.1941	7.89687
RNA_SPIKE_ERCC-00003:522-558,-	0.00701566	0.00903031	0.00833597	0.00767781	0.00715272	0.00796299	0.00668133	0.00931767	1.87493	0.00700325	0.00742744	0.0072154	0.00844891	0.0084856	0.00831813	0.00976265	0.00540329	0.00874512	0.00821699	0.0110462	0.00723352	0.00827981	0.00822121	0.00692847	0.00751524	0.00844822	0.00763823	0.008241	0.00958489	0.00725491	0.00892672	0.0087804	0.00671769	0.00851392	0.00794186	0.00931927	0.00757436	0.00901831	0.0079184	0.00809418	0.00869299	0.00829467	0.00624527	0.00750595
RNA_SPIKE_ERCC-00004:1-420,+	197.379	139.878	133.021	158.121	155.525	113.011	128.975	153.646	129.172	140.081	147.627	148.815	173.582	158.108	150.172	144.583	166.97	144.553	142.842	161.93	152.955	179.306	153.116	133.729	152.003	163.476	140.685	139.109	157.219	149.351	174.27	145.655	157.995	163.927	154.246	159.869	198.27	166.566	184.812	157.075	173.805	149.876	132.153	196.821
RNA_SPIKE_ERCC-00009:1-332,+	11.5127	10.9792	16.5234	15.8531	9.39417	9.15529	17.6978	8.71736	17.2758	8.92237	10.9968	7.88112	17.0875	12.1944	7.69398	20.488	13.1329	14.2658	25.0628	18.2754	10.5167	16.7054	15.9802	30.1929	16.0091	19.5722	17.1625	25.1268	12.3058	15.2825	12.2689	18.3638	13.6575	13.957	19.6797	4.66035	18.8158	17.6493	10.8439	10.0128	14.3982	13.1369	17.4721	9.40379
RNA_SPIKE_ERCC-00009:388-630,+	1.83628	1.0516	1.9548	0.00626321	0.0101742	2.02946	0.00957108	0.00888755	0.00787645	0.00875878	0.00706534	0.00786724	0.0070156	0.00852342	0.00835175	2.16007	0.00894397	0.00906087	0.00804308	0.00759133	2.29598	0.00705643	0.00863831	1.9616	1.20988	0.987959	0.00989103	0.00529755	2.55543	1.24454	0.0095023	0.0060339	1.33429	0.00835912	1.50231	0.00929888	0.00710628	0.0064664	0.00820667	0.00991234	0.00664286	0.00739499	0.00678771	0.0108688
RNA_SPIKE_ERCC-00009:684-816,+	0.00660588	0.00822049	0.00944824	0.00947926	0.00698663	3.1216	0.00782741	0.00809419	2.43577	0.00836972	0.00648259	0.00729129	0.00592742	0.00841099	0.00946971	0.00865217	0.00917339	0.00765744	0.00731535	0.00912437	0.0085266	0.00769137	0.00857786	0.00778793	0.00891195	0.00771858	0.00822946	0.0080029	0.00779772	0.00933272	0.488525	0.0081961	0.00854916	0.00756453	0.00873658	0.00779109	0.00807813	0.00836927	0.0081398	0.00689444	0.0073879	0.00988317	0.208141	0.0075044
RNA_SPIKE_ERCC-00009:834-875,+	0.00789327	0.00767339	0.00773662	0.00921828	0.00795183	0.00723418	0.0079719	0.0077444	0.00704714	0.00906051	0.00621256	0.00597858	0.00615388	0.00875334	0.00776941	0.00762491	0.00717436	0.00672508	0.0079057	0.00847618	0.769374	0.00757158	0.113664	0.00662871	0.00777848	0.00858684	0.00894551	0.00761083	0.00811359	0.00797261	0.00809549	0.00884466	0.00881308	0.00755265	0.00778295	0.00848756	0.0083742	0.00887978	0.0088479	0.00951411	0.00911324	0.00594337	0.00940266	0.011122
RNA_SPIKE_ERCC-00013:2-38,+	0.00722323	0.00653678	0.00852753	0.0085574	0.00825038	0.00775205	0.00740451	2.45282	0.00758646	0.0067419	0.00750542	0.0086939	0.00771613	0.00658444	1.71542	0.00645683	0.00883411	0.00812482	0.00856282	0.0083747	0.00784574	0.00911395	0.00870201	0.00830577	0.00792948	0.0070382	0.00713585	0.00743553	0.00857237	0.00900333	0.00811981	0.00903846	0.00907944	0.00800363	0.00802364	0.00868129	0.0076457	0.00758912	0.00848638	0.00706514	0.00818702	0.00730535	0.00868193	0.00928787
RNA_SPIKE_ERCC-00019:1-39,+	0.00838188	0.00734233	1.69864	0.391352	0.731728	0.00717236	0.00775925	0.00776169	0.00861848	0.704735	0.00757073	0.0089423	0.560301	2.13441	0.00784449	0.487325	0.00864513	0.00777785	1.51265	0.658887	0.00746291	1.18587	1.09866	0.00759463	0.00803889	0.00805732	1.24243	0.656905	0.00866767	0.00648764	2.03988	0.524706	0.00965435	1.0597	0.00688342	0.770094	1.89718	0.00903943	0.0061515	2.76967	0.576081	0.00812946	0.995458	0.814516
RNA_SPIKE_ERCC-00019:163-199,+	0.006625	0.00855502	0.00852184	0.00866958	0.00802142	0.0084314	0.00727963	0.00789458	0.00781201	0.00718447	0.0086828	0.00816653	0.00874715	0.0101734	0.00795287	0.00804004	0.00851852	0.00774562	0.00843714	1.42141	0.00608206	0.00626581	0.00871766	0.00925854	0.00810594	0.006468	0.00830995	0.00829254	0.00654266	0.00995818	0.00756852	0.008234	0.00860241	0.00793754	0.00854218	0.00834658	0.00769857	0.00748027	0.00774835	0.00703688	0.00754654	0.00937188	0.00862261	0.00747816
RNA_SPIKE_ERCC-00022:1-57,+	13.8801	1.75019	8.60938	5.74556	5.85176	3.65267	0.746004	0.920786	0.00816001	9.65899	2.95509	0.00886505	0.272482	2.4645	6.31288	4.2975	4.24766	8.23905	4.82131	10.6565	1.40798	2.69901	1.08745	1.4554	4.17233	8.31848	0.808784	2.05658	2.67625	7.52241	3.42924	8.70579	5.60828	4.9567	2.11051	2.52451	0.810936	2.55762	0.784947	2.1676	6.95031	1.21312	4.23681	0.00803183
RNA_SPIKE_ERCC-00022:113-337,+	0.0102935	0.00715746	0.00824685	2.96295	0.00778713	0.0082607	0.00944995	0.00837259	0.00771764	0.00598726	1.73708	0.00624358	5.2486	0.00884908	0.00777632	0.00772841	0.00843249	0.00814797	0.00666858	0.00670016	0.00823318	0.472147	0.00717004	0.0070568	0.0104299	0.00888086	0.00870947	0.00800557	0.00719794	0.684049	0.00984256	0.0085719	0.00845041	0.00749825	0.00671406	0.00810236	0.00823608	0.00842735	0.00883983	0.0080028	1.06275	0.00818564	0.00803245	0.00756655
RNA_SPIKE_ERCC-00022:262-298,-	0.00676286	0.00728538	0.00825289	0.0084399	0.00967417	0.00877952	0.00669705	0.00730227	0.00819427	0.00737172	1.90587	0.0068037	0.00725533	0.0081394	0.00722911	0.00662821	0.00822656	0.0083268	0.00684147	0.0080699	0.00640069	0.010588	0.00782501	0.00931843	0.0090251	0.00729588	0.00668818	0.00818123	0.00765429	0.00760633	0.0067202	0.00763758	0.00803039	0.00716464	0.00932061	0.0102283	0.00562711	0.00691759	0.00918882	0.00664637	0.0108487	0.00958194	0.00747551	0.00808549
RNA_SPIKE_ERCC-00022:378-501,+	0.0081301	0.00932472	0.00756594	0.00874416	0.00993358	0.00980235	0.00950192	3.2804	0.00857496	0.00609422	0.0078209	0.00743257	0.00816267	0.00975406	0.00730588	0.0089958	0.00959059	0.00627082	0.00877166	0.00718056	0.00922694	0.0102008	1.5527	0.00972891	0.00621971	0.00839068	0.00885023	0.00919212	0.00643401	0.00657789	0.00937917	0.00867135	0.00905713	0.00713979	0.00844138	0.00724487	0.00835182	0.00636765	0.00785143	0.00897318	0.00872011	0.00909002	0.00747238	0.00820771
RNA_SPIKE_ERCC-00025:1006-1075,+	0.0080834	0.00758185	0.00846744	0.00898166	0.00646385	0.00799786	0.00704914	0.00817259	0.00994531	0.00715706	0.00718509	0.00816998	0.00792829	0.0073408	0.00900373	0.00846943	0.00565981	0.00751374	0.00892638	0.00652611	0.00864274	0.008453	0.00840451	0.00672745	0.00687746	0.00809424	0.00744427	0.0072258	0.00860004	0.00833297	0.00892061	0.00962056	0.00803005	0.0069654	0.00787626	0.00851645	0.00815902	0.00830409	0.009097	0.00732671	0.00882498	2.96185	0.00772727	0.00746233
RNA_SPIKE_ERCC-00025:1280-1335,+	0.00702617	0.00560228	0.00844507	0.00590587	0.00659946	0.00891974	0.00768007	0.00866756	0.00863444	0.00804479	0.00764003	0.00629787	0.0091926	0.00986125	0.00816599	0.00921938	0.00835291	0.00840539	0.00610066	0.00807222	0.00729399	0.00862596	0.00843672	0.00680639	0.00730928	0.00900009	0.00866018	0.00803951	0.0088596	0.00716783	1.50321	0.00802132	0.00787852	0.0103036	0.00614981	0.00739695	0.00939673	0.00941246	0.0102624	0.00659495	0.00740806	0.00821832	0.00776067	0.00761796
RNA_SPIKE_ERCC-00025:1575-1611,+	0.00654518	0.00813049	0.00919359	0.00873752	0.00674052	0.00778372	0.00552465	0.00995528	0.00697771	0.00749489	0.00827556	0.00844681	0.00907151	0.00712801	0.00646992	0.00888505	0.0101937	0.00990639	0.00770977	0.00875959	0.00731156	0.00764741	0.00858297	0.00879821	0.00614308	0.00863503	0.00582424	0.0090254	0.00927674	0.00968849	0.00798397	0.00818371	0.00693344	0.00977474	0.00721648	0.00675515	0.00874698	0.00809897	0.00702904	0.00668127	0.00787752	0.00777689	0.00792962	0.00810167
RNA_SPIKE_ERCC-00025:1628-1664,+	0.00723313	0.00890135	0.00776081	0.005761	0.00709122	0.00670878	0.00818309	0.00762407	0.00768152	0.00803044	0.00860594	0.0075367	0.00898065	0.00671119	0.0088944	0.00782011	0.00871428	0.0069087	0.00680353	0.0088303	0.00746835	0.00870696	0.0081876	0.0088123	0.00705249	0.00696591	0.00924037	1.30967	0.00834342	0.00660669	0.0074888	0.00850862	0.00707254	0.00704672	0.00671447	0.00830291	0.00894323	0.00563737	0.00855006	0.00747711	0.0100844	0.00600939	0.00844192	0.00603062
RNA_SPIKE_ERCC-00025:2-117,+	0.0102492	0.00791988	0.00723962	0.00710254	0.00707301	0.00679346	0.0092054	1.48361	0.00813165	2.64932	0.00938647	1.19273	0.0101931	0.00855497	0.00662129	0.00915658	0.00655468	0.00813214	2.38193	0.00914858	0.00802245	2.65907	1.28226	0.00773328	0.976469	0.874368	0.00572836	0.989384	0.00958039	0.00679624	0.00938208	0.966403	0.00860267	0.00817526	1.17491	0.00641723	1.14808	1.21007	0.00792821	0.00884934	1.28433	0.00940807	0.00839562	3.28897
RNA_SPIKE_ERCC-00034:1-39,+	0.00778923	0.00747303	1.41433	0.00673438	0.00793433	0.00881139	0.00657154	0.00616008	0.00790983	0.225735	0.00898096	0.00837438	0.00814982	1.10803	0.00903686	0.00738108	0.00723561	0.00829817	0.00881603	0.00715047	0.00767576	0.87343	0.00788985	0.00829321	0.00806705	1.88508	0.0076595	0.00950381	0.00691311	0.00697795	0.010023	0.00988753	0.00869164	0.00818398	1.55787	0.0072338	0.00698166	0.00804371	0.00825828	0.00968256	0.00719884	0.00986355	0.00704268	0.00713104
RNA_SPIKE_ERCC-00034:104-140,+	0.00827408	0.00730042	0.00650651	0.00790339	0.00858087	0.0105593	0.00702532	0.00752262	0.00740899	0.00808119	0.00961583	0.00637991	0.00827096	0.00948762	0.00804678	0.00763338	0.00810589	0.00830602	0.00832006	0.00789028	0.00873147	0.00830559	0.00817361	0.0115182	0.00695694	0.00823446	0.00908137	0.00855614	0.00636249	0.0083535	0.00874767	0.00728431	0.00970455	0.0067746	0.00853118	0.00724535	0.00929387	0.00834685	0.00828552	0.0080813	0.00978508	0.00954208	0.00846976	0.0067033
RNA_SPIKE_ERCC-00034:671-707,+	0.00980693	0.00754414	0.00845374	0.00775167	0.00775213	0.00810556	0.00981002	0.00764476	0.00812115	0.00869554	0.00762057	0.00777828	0.00888166	0.00868836	0.0077782	0.00883535	0.00871091	0.00771824	0.00651885	0.0083894	0.00679023	0.00857814	0.00801671	0.00813401	0.00728927	0.00880487	2.69747	0.00975602	0.00627216	0.00867999	0.00781514	0.00918558	0.00782688	0.00627618	0.00571369	0.00638958	0.0096162	0.0081442	0.008952	0.0091712	0.00918099	0.00787103	0.00847367	0.00891525
RNA_SPIKE_ERCC-00035:1-40,+	0.00888568	0.0083808	0.00687835	1.37801	1.70349	5.1761	9.89762	0.00645706	0.00941832	0.00797053	4.18683	0.00817297	0.0064388	3.95784	5.19052	3.49796	1.54525	0.00865503	0.00821466	3.92001	3.21838	6.32935	7.61289	7.84049	8.81032	0.00771024	13.3616	1.53528	21.311	4.72188	0.00934855	10.0676	2.08847	5.48078	0.00767211	3.45537	0.00831349	0.00752963	1.77331	0.00867875	7.17394	7.70516	0.00661769	0.0066412
RNA_SPIKE_ERCC-00035:299-373,+	0.00627727	0.00770313	0.00826484	0.0061769	0.0088524	0.00784817	0.00882512	0.00806293	0.00989032	0.00894352	0.00991884	0.00782643	0.00716881	0.00626692	0.00742139	0.00706449	0.0102824	1.60004	0.00766445	0.00702934	0.00820852	0.00935159	0.00799191	0.00893849	0.00991395	0.00893602	0.00893931	0.00683201	0.0102955	0.00791591	0.00702283	0.00832483	0.00802093	0.00700328	0.00944161	0.00808179	0.00951041	0.00703189	0.00812404	0.00930938	0.00689449	0.00771259	0.00698237	0.00874597
RNA_SPIKE_ERCC-00035:483-519,+	0.00912433	0.00848707	0.00741332	0.00886551	0.0084823	0.00704765	0.00717075	0.00823456	0.00804556	0.0081069	0.00688445	0.0081351	0.00808549	0.00945554	0.00850742	0.0088732	0.00775989	0.00549003	0.00873541	0.00763248	0.00714207	0.00725895	0.00903389	0.00683592	0.00918284	0.00728702	0.00904366	0.00860469	0.00706895	0.00772245	0.00843191	0.00764315	0.00910874	0.00776499	0.00948257	0.00782316	0.00718375	0.00810632	3.08758	0.00846505	0.00814	0.00904023	0.00691875	0.00804555
RNA_SPIKE_ERCC-00035:656-698,+	0.00733438	0.00786323	0.00760051	0.0107347	0.00784091	3.6846	1.29563	0.0088158	0.00698761	0.00650259	0.00902314	0.00815156	0.00696148	0.00844134	0.00896364	0.00716509	0.00734166	0.0093741	0.00759775	0.00867487	0.00781174	0.00897977	0.00969982	0.00875331	0.00868878	0.00912995	0.00808122	0.0100921	0.00848896	0.00881994	0.00735005	0.00735308	0.00804705	0.00807335	0.00752559	0.00890703	0.00770951	0.00945877	0.00700654	0.00776719	0.01016	0.00955914	0.0103519	0.00813743
RNA_SPIKE_ERCC-00035:792-828,+	0.00763702	0.0092676	0.00834675	0.00801238	0.00665784	0.00796635	0.00783936	0.00787036	0.00916804	0.00807036	0.00665983	0.00782989	0.00693077	0.00777814	0.00637981	0.00886841	0.0096019	0.00918077	0.0078903	0.00757061	0.00799987	0.00677682	0.00880492	0.00830588	0.00803582	0.0080359	0.00590535	0.00743784	0.00704872	0.00713373	0.00849445	0.00599199	0.00938211	0.00903378	0.0071022	0.00767772	0.00910534	0.00861172	0.00734954	0.0081192	0.00796185	0.00907547	0.00776136	0.00891535
RNA_SPIKE_ERCC-00039:1-39,+	0.00792403	0.00849385	0.0103749	0.00772611	0.00815774	0.651747	0.00847988	0.00775519	0.00743221	0.00964323	0.00913809	1.71524	0.00883665	0.00917619	0.00746504	0.00758852	0.00766507	0.00748298	0.00747304	0.00521604	0.00760287	0.00896524	0.00644701	0.00758031	0.00859064	0.00790472	0.472807	0.0075225	1.3101	0.00762478	0.00714389	0.00563301	0.00760209	0.00916765	0.00830722	1.13307	0.00667561	0.00912077	0.00996596	0.00770758	0.00768579	0.177024	0.00863742	0.00578431
RNA_SPIKE_ERCC-00042:1-855,+	15.8849	18.5118	18.5039	16.302	9.13678	7.71884	16.3173	13.8145	3.5954	7.32984	12.0311	30.0314	10.5789	16.817	18.4731	14.5411	8.59851	13.6066	5.27656	7.29979	8.7897	12.1946	4.30813	16.0941	22.4617	14.6529	9.19131	16.3189	9.58136	12.2126	19.9273	12.9382	24.3599	14.422	23.6033	7.4323	9.07006	17.2488	20.2515	6.99624	19.4292	15.2271	19.3539	24.0484
RNA_SPIKE_ERCC-00043:1-570,+	33.1777	22.804	19.3658	29.9413	23.0818	19.5966	6.31638	14.7276	29.1222	17.4379	12.5497	16.256	3.99089	31.9889	18.923	23.4228	27.2687	40.6967	17.4029	10.6414	11.8611	21.7284	12.0092	13.0785	11.2346	21.3545	10.183	17.1387	27.4762	20.5155	23.1657	2.9037	16.5752	31.712	13.6078	24.1549	19.7721	16.2135	19.0891	33.2214	19.5817	21.9352	13.9462	10.0298
RNA_SPIKE_ERCC-00043:608-701,+	1.54886	0.00712443	0.00733064	0.00838897	0.00748208	0.00828348	0.00719957	0.00852618	0.00828949	0.00801794	0.00655389	0.00683602	4.48093	0.00782643	0.00815479	3.07313	0.00938516	0.00757141	0.00845118	0.00811959	0.00665616	0.00884234	0.00646256	0.00693781	0.00915744	0.00901736	0.00787088	0.00802973	0.00943771	0.00842818	0.00827795	0.0089274	0.0077914	0.00819648	0.00740592	0.00838032	0.00840372	0.0076557	0.00781414	0.00934951	0.006445	0.00946258	2.98659	0.00784903
RNA_SPIKE_ERCC-00043:723-759,+	0.0095436	0.00774662	0.00855782	0.00871279	0.00815268	0.00942775	0.00726377	0.00913799	0.00932152	0.00842582	0.00824188	0.00825867	0.0099452	0.00631927	0.0064986	0.0063543	0.00749012	0.00878066	0.00743956	0.00841546	0.00827295	0.00658331	0.00737669	0.00796959	0.00911785	0.00802932	0.0071722	0.00789783	0.0090408	0.00714025	1.35782	0.00797072	0.00876014	0.00630065	0.00746668	0.00785798	0.0068448	0.00595631	0.00854828	0.00814095	0.00821631	0.00892461	0.0083446	0.00779114
RNA_SPIKE_ERCC-00044:166-202,+	0.00923291	0.00698075	0.00779702	0.00805096	0.00873498	0.00855079	0.00816217	0.00759059	0.00721417	0.00918751	0.00954069	0.0093391	0.00906015	1.21242	0.00863168	0.00855184	0.00947538	0.00731277	0.00820765	0.00756484	0.0101161	0.00828807	0.00850309	0.00838565	0.00807882	0.00584927	0.00763387	0.00893832	0.00754959	0.00659428	0.00608805	0.00834249	0.00943292	0.00975028	0.00754491	0.00776687	0.00840522	0.00614072	0.00799186	0.00777976	0.00828479	0.0100289	0.00656657	0.00960449
RNA_SPIKE_ERCC-00044:288-324,+	0.00879965	0.00834192	2.51841	0.00906748	0.00752676	0.00912037	0.0061182	0.00772861	0.00729159	0.00724782	0.00788077	0.00878424	0.00694378	0.00668315	0.00747796	0.00554807	0.0075091	0.00707344	0.00794873	0.00687147	0.00700478	0.00746691	0.00802997	0.00781584	0.00755699	0.00718735	0.00789008	0.00819979	0.00822405	0.0083981	0.00760087	0.00859109	0.00728715	0.00670788	0.00867445	0.00921311	0.00663231	0.0095465	0.00768909	0.00714053	0.00695015	0.00674131	0.00951898	0.00729736
RNA_SPIKE_ERCC-00044:620-656,+	0.00834927	0.00913171	0.00613124	0.00801632	0.00661136	0.00780689	0.00735517	0.00860929	0.00700412	0.010295	0.00843952	0.00849668	0.00893253	0.00863253	0.00713415	1.13646	0.0089232	0.00832126	0.00988069	0.00826136	0.00697998	0.00788799	0.00762048	0.0084954	0.00786123	0.00806687	0.00682394	0.00746915	0.00853938	0.0067572	0.00730942	0.00897393	0.00818145	0.00940312	0.00869635	0.00977819	0.00702278	0.0088327	0.00877021	0.00869898	0.00693438	0.00706549	0.00788405	0.00852425
RNA_SPIKE_ERCC-00046:1-319,+	94.4927	113.974	91.3777	87.273	86.6958	78.8882	73.5008	83.8494	84.972	92.3633	83.3934	96.7064	91.0075	126.698	99.4318	86.9116	105.013	90.0896	85.7789	94.9577	86.8944	84.7012	90.8043	66.2734	82.0812	99.04	77.4883	103.33	98.6237	116.743	76.68	84.5682	109.423	82.4732	69.2763	105.829	91.3866	121.372	106.18	76.4719	89.6244	92.7887	96.1974	109.164
RNA_SPIKE_ERCC-00051:1-40,+	0.00603422	2.68009	0.00896896	0.760449	0.794479	0.00954389	0.0078369	1.85937	0.0071029	0.00652813	1.84133	0.00892722	0.0106861	0.00735312	7.53315	1.17521	0.00817752	0.00852868	3.21232	3.90076	0.0083021	0.415906	1.55924	1.17501	0.44831	0.617805	0.656852	1.31137	0.0076513	4.97031	2.90479	0.00965675	0.224609	0.00696346	1.59081	0.00979729	1.21461	0.00665452	1.13116	0.00889906	0.00811462	0.00841837	1.61153	0.00790742
RNA_SPIKE_ERCC-00053:1-39,+	0.00771906	0.00848778	0.0107216	0.00926539	1.4611	1.5534	0.320676	1.23454	0.010128	0.00773258	0.00733261	0.00906582	0.441665	0.577469	0.00625567	0.00646675	0.00909612	0.668696	0.00931882	0.00757636	0.00664804	0.00683354	0.143794	0.0111844	0.00830139	0.0071693	0.0106087	0.00822604	0.00638459	1.79969	0.00771567	0.00731492	0.00757695	0.00840106	0.00795461	0.00875804	0.00931022	0.00887663	1.98104	0.00718493	0.0084604	0.00849735	0.00818657	0.00636494
RNA_SPIKE_ERCC-00053:638-674,+	0.00902401	0.00715122	0.00752552	0.00880528	0.00781938	0.00935083	0.00747205	0.00906284	0.00599494	0.00750069	0.00925495	0.00841987	0.00925014	0.00869626	0.00870274	0.00882309	0.00741277	0.0062791	0.00865052	0.0095006	0.00829187	0.00663838	0.00860695	0.00839508	0.00826316	0.00915214	0.00764687	0.00868003	0.00871871	0.00841589	0.00818616	0.00927991	0.00761159	1.78302	0.00728616	0.00552939	0.00774606	0.00835604	0.00678976	0.00949477	0.0089868	0.0079684	0.0109334	0.00910913
RNA_SPIKE_ERCC-00054:1-39,+	0.0084326	0.00847499	0.00636592	0.00599799	0.00672267	1.5129	0.00871557	0.00781268	0.00991903	0.00855588	0.00802933	0.00866825	0.00677671	0.00709492	0.0061178	0.00905372	0.0102781	0.00705377	0.0102218	0.00954055	0.0077776	0.00637255	0.00916579	0.0101259	0.143224	0.0080177	0.00865174	0.0082381	1.89697	0.00825713	0.00881457	0.0102729	0.00875278	0.00839932	0.00845433	0.00767104	0.00771003	0.00656897	0.00929692	0.00786299	0.00700086	0.00695999	0.00960674	0.00691026
RNA_SPIKE_ERCC-00059:1-39,+	0.00788751	0.0089863	0.0080244	2.50825	0.00838159	0.00813665	0.00757509	0.00743044	0.00660359	0.00675619	2.28836	0.00856336	0.00847973	0.00768662	0.00700171	3.34465	0.00788607	0.00756818	2.34155	0.00913386	0.00907829	2.84236	0.00986453	0.00745019	0.00814035	0.00765371	0.00625223	0.00877667	0.00963241	1.87927	0.00770172	2.92162	0.00928173	0.00764531	0.00947697	0.00755179	2.45883	1.73191	0.00798793	0.00749062	0.639949	0.00870764	0.0076333	0.00809705
RNA_SPIKE_ERCC-00060:1-179,+	7.33592	15.8085	8.8268	8.94306	5.96576	2.30015	5.8889	21.4261	6.98138	9.75608	12.4695	5.65249	8.84112	10.5874	4.67543	10.765	0.809116	8.87289	12.8291	6.20511	3.84831	10.9134	5.70032	7.19651	9.71647	7.94138	8.88673	3.02155	13.7384	12.2602	6.20893	4.40936	2.69668	5.81729	9.01296	11.5871	13.1761	3.11242	5.34456	5.56314	8.2516	7.66511	12.5615	11.3894
RNA_SPIKE_ERCC-00062:1-114,+	0.0081447	1.49261	1.4966	1.69808	0.0082931	3.39679	0.00832531	0.00892413	0.00797522	2.9754	1.54528	0.449814	0.673304	0.489851	0.00743246	0.00831119	0.00778495	0.119967	0.00987057	0.151124	3.10597	1.20248	2.08894	4.17409	2.22746	0.00777252	0.679788	0.0102214	0.2902	0.757346	1.96711	0.739746	0.00649345	0.554871	2.17313	0.00811314	0.972941	0.0101019	4.51464	0.00902057	0.00791818	2.72257	0.00654226	0.0083151
RNA_SPIKE_ERCC-00062:316-383,+	0.0100573	0.00745468	0.00667118	0.00657316	0.00877656	0.00859786	0.010038	0.0097217	0.00762616	0.00901788	0.0089173	0.008123	0.00660562	0.00922666	0.00776798	0.00800788	0.00797418	0.00609801	0.00705159	0.00780929	0.00924997	0.00790007	0.00911788	0.00612218	0.00685724	0.00831416	0.00788933	0.01079	0.00813354	0.00755377	0.00680872	0.00723719	0.0102938	0.00795986	0.00959151	0.00915085	0.00708548	0.00759269	0.00857543	0.0066373	0.00708334	0.00895352	0.00896429	0.00723537
RNA_SPIKE_ERCC-00067:2-38,+	0.00668044	0.00660768	0.0064668	0.00998436	0.0105637	0.00745126	0.00741858	0.00775946	0.00826094	0.00885555	0.00863347	0.00701066	0.00799684	0.00916695	0.00904041	0.00575998	0.0085589	0.00956852	0.0068656	0.00798177	0.00703013	0.00943228	0.00953859	0.00818431	0.00554347	0.00901415	1.79273	0.00755389	0.00873242	0.00604541	0.00736398	0.0092536	0.00768197	0.0077271	0.0097692	0.00948571	0.0073069	0.00852004	0.00736796	0.00612955	0.00766911	0.00980228	1.78564	0.00805911
RNA_SPIKE_ERCC-00069:3-39,+	0.00931188	0.00849208	0.00732424	0.00829503	0.00722098	0.00763082	0.00739882	0.0080424	0.009002	0.0085004	0.00557155	0.0094405	0.00729875	0.00845945	0.00519193	0.0079078	0.00684532	0.00645884	0.00705483	0.00768412	0.00886275	0.00887407	0.00759317	0.00913095	0.00884	0.00944381	0.00777997	0.0082728	0.00811008	0.00649506	0.00750488	0.0095834	0.00744428	0.00687296	0.00854061	0.0073928	0.0078023	0.00706385	0.00630999	0.00963806	1.95048	0.00826373	0.00820139	0.00755618
RNA_SPIKE_ERCC-00071:1-97,+	2.11468	7.14818	5.71338	3.66872	2.8918	12.5851	2.01948	1.7882	0.00901172	1.29851	17.6808	2.73902	5.86669	0.00890234	2.52675	1.80015	9.93509	8.05363	4.70887	1.19658	3.93942	6.61184	3.83526	0.78688	12.2293	1.68583	3.51413	9.96758	1.73572	10.5588	1.73475	4.41008	0.0081247	6.16129	3.11716	5.67414	2.45777	0.00866888	17.3637	0.00868564	5.87947	7.25631	3.34113	0.00792153
RNA_SPIKE_ERCC-00073:1-38,+	0.0054634	0.007	0.00833934	0.0095345	0.0100425	0.00851209	0.00903663	0.00820182	0.00711288	0.0084663	0.00981725	0.00756919	0.0083464	0.00765103	0.00649858	0.0104928	0.00969052	0.00793716	0.00656571	0.0063546	0.00819355	0.00682309	0.0100102	0.612435	0.00823786	0.00851113	0.00725357	0.007208	0.00845915	0.00867488	0.00866431	0.00842406	0.00794811	0.00655972	0.00733636	0.00756242	0.00868125	0.0078537	0.00791952	0.00724225	0.00675492	0.00791583	0.00903373	0.00877835
RNA_SPIKE_ERCC-00074:1-431,+	1018.99	1070.51	1013.76	1143.6	1067.41	1209.14	1136.15	1033.94	1086.87	1018.56	1026.77	1103.93	1050.76	1104.29	1148.72	1059.23	1135.61	1075.98	1061.63	1173.53	1108.96	1026.25	1004.98	1148.41	1021.06	1084.98	1042.37	1058.91	1070.97	1048.99	1091.42	1133.12	1193.76	1090.34	1073.05	1068.34	1026.12	965.592	1012.97	1174.89	1109.97	1020.83	1136.62	1000.02
RNA_SPIKE_ERCC-00076:1-40,+	2.75746	4.43561	1.86529	1.8849	2.15068	3.27444	4.45716	0.00733634	1.32786	1.84924	1.74447	0.919955	0.271981	2.70593	1.66811	0.879906	3.49419	1.43291	3.55787	5.61154	4.05034	1.4248	0.00885244	0.146334	1.2744	3.59793	0.745531	1.13477	1.39966	2.10376	1.9668	1.923	5.84129	0.00934131	0.00972329	3.4547	1.239	2.33203	3.58519	0.00544023	1.02973	2.41533	0.00790872	0.00843649
RNA_SPIKE_ERCC-00076:188-229,+	0.00865348	0.00824933	0.00645913	0.00716249	0.00985714	0.00920314	0.00757895	0.00762563	0.0075775	0.00779308	0.00619585	1.19286	0.00819424	0.0102086	0.0092035	0.00890591	0.00772546	0.00858632	0.00744869	0.00776028	0.0091746	0.00747141	0.00829238	0.00758327	0.00743973	0.00791824	0.0101969	0.00836261	0.00738345	0.00565588	0.00780584	0.00569088	0.00822827	0.00894331	0.00707998	0.00928666	0.0102305	0.00907259	0.00868145	0.00648443	0.00834818	0.00866197	0.00740289	0.00755392
RNA_SPIKE_ERCC-00077:1-38,+	0.00778747	1.78172	0.00983366	0.0083319	0.00657701	0.00643556	0.00818614	0.00640331	0.00766916	0.00892559	0.00890482	0.00760994	0.00887617	0.00747089	0.00836746	0.0104999	0.00671558	0.0103051	0.00805356	0.00971574	0.00784925	0.00810504	0.00846018	0.812373	0.00673807	0.00903952	0.00960297	0.891423	0.0068593	0.00945545	0.00751181	0.00753531	0.00880031	0.280891	0.00610468	0.0086613	0.00828091	0.00757544	0.00591724	0.00730982	0.00893571	0.00667099	0.00589032	0.619093
RNA_SPIKE_ERCC-00078:1-54,+	0.008188	1.61265	0.00881459	0.00782291	0.00930857	1.27036	1.97705	0.00953084	0.00831781	0.00711116	0.00802822	0.573307	0.00790828	0.00826904	8.29556	1.87103	0.00737063	0.00794112	0.00741123	0.00790695	0.00918731	0.00777122	1.1521	0.00686744	3.57256	0.00789321	4.79318	1.67182	0.135492	0.360275	4.17633	6.57301	0.00862911	0.007392	2.08521	0.0048932	5.45575	0.00558729	0.00767934	0.00778102	0.00717818	0.00821457	0.00701659	0.00587619
RNA_SPIKE_ERCC-00078:505-541,+	0.00700129	0.00708055	0.00840299	0.00789553	0.00823755	0.00776784	0.00734465	0.00934122	0.00659349	0.00651011	0.00734221	0.00867693	0.00704636	0.00579269	0.00908013	0.0075403	0.0083419	0.00801883	0.00769198	0.00861346	0.00830949	0.00653992	0.785602	0.00848364	0.00855385	0.00910273	0.00764837	0.00865568	0.00883445	0.00687671	0.00795427	0.00932717	0.00694447	0.00630809	0.00892065	0.00833685	0.00957478	0.00960111	0.00780238	0.00873848	0.00779582	0.00851578	0.00754108	0.00589198
RNA_SPIKE_ERCC-00079:1-58,+	0.00878177	0.00653858	0.00969217	0.843952	0.699158	2.02027	0.930154	3.69537	0.00942173	0.681306	1.90583	2.06063	4.15288	2.20726	0.00906187	3.43104	0.00862191	0.538051	5.41123	2.66572	0.0094041	4.16537	0.0075932	1.54315	4.73244	0.00947309	5.96357	1.59025	4.83623	2.72079	1.01911	1.56991	0.00712644	1.99996	1.42369	3.22333	0.00682443	0.00801842	2.24473	0.608966	3.97118	0.00820052	0.815396	1.03787
RNA_SPIKE_ERCC-00079:181-303,+	0.00935384	0.00760505	0.00917599	0.00835024	0.00676288	0.00831745	0.00862911	0.00641153	2.00183	0.00827578	0.0102001	0.00717078	0.00963095	0.00712721	0.00697831	0.00806489	0.00828512	0.00965853	0.00643234	0.00994288	0.00542089	0.00769499	0.00890088	0.00981374	2.66141	0.00732047	0.00736534	0.00977234	0.00922754	0.00849611	0.00816075	0.0074829	0.00936617	0.00793992	0.00872778	0.00833225	0.0092203	0.00732066	0.00732367	0.00855622	0.00616348	0.007303	0.00734098	0.0063629
RNA_SPIKE_ERCC-00084:1-83,+	4.3785	0.00752693	4.6675	1.97139	2.18567	0.789517	0.00934239	0.00771086	0.00854992	0.0084074	0.00790003	0.202139	0.00651308	0.00892181	0.00946798	0.00930417	0.00887386	0.665491	0.00752731	0.00693554	0.0087363	0.00778232	2.27417	0.00756205	0.0075665	0.207835	0.904835	0.010365	0.0103855	0.00706219	0.00963211	0.86845	0.00821991	1.30269	2.20537	0.00674059	0.00988077	2.54772	1.46792	0.00773988	0.00694223	2.1351	0.00971877	0.00831443
RNA_SPIKE_ERCC-00084:656-692,+	0.00691143	0.00871578	0.00772921	0.0102549	0.00836933	0.00807809	0.00691805	0.00835569	0.0090116	0.00798002	0.00783088	0.00634183	0.00826616	0.00778891	0.00662592	0.00991726	0.0095963	0.00670035	0.00844318	0.00886488	2.81633	0.00702368	0.00792654	0.00778834	0.00818575	0.00704559	0.00722362	0.00920574	0.00780192	0.0094966	0.00786792	0.00755774	0.00887039	0.00876749	0.0100402	0.00625753	0.00893072	0.00830434	0.00855494	0.00816784	0.00684159	0.00902731	0.00686397	0.00773759
RNA_SPIKE_ERCC-00084:776-812,+	0.00725841	0.0058153	0.00837402	0.00819176	0.00671199	0.00627953	0.00864709	0.0101844	0.0100543	0.00691765	0.00787486	0.0088845	0.00588333	0.00855261	0.00852255	0.00823213	0.00801521	0.00987326	0.00798883	0.00712357	0.00693428	0.00709844	0.00861461	0.0065951	0.00864296	0.00967766	1.00688	0.00660882	0.00916713	0.00968911	0.00889906	0.00713235	0.00691955	0.00907391	0.00755753	0.00803194	0.00725462	0.00941281	0.0070248	0.00891897	0.00841704	0.00662474	0.00612696	0.00946272
RNA_SPIKE_ERCC-00085:1-39,+	0.00873203	0.00806793	0.00783971	0.0062645	0.00784537	0.00654112	0.00820272	0.00948895	0.0104217	0.00782321	0.00810489	0.00756121	0.00881222	0.00809116	0.00723765	0.00906281	0.00854215	0.00780931	0.00755752	0.996506	0.00544071	2.3322	0.00848348	0.335609	0.00922413	0.498132	0.00929813	0.00822057	0.00714673	0.0075752	0.00877882	0.00822072	0.00826856	0.00727352	0.00904175	0.00908017	0.00882216	0.00817419	0.00720655	0.0100886	0.00869821	0.00622345	0.00912164	0.00681295
RNA_SPIKE_ERCC-00092:1-144,+	6.43067	3.40171	3.48271	2.90762	3.40505	2.95427	7.84973	8.6745	5.02824	2.34537	7.68521	1.20859	5.10424	7.03041	6.8189	3.80958	2.8069	4.39384	2.59045	6.48844	2.7516	4.98176	1.04875	5.83099	4.54842	4.52764	1.62644	3.67233	1.22282	2.49783	5.99142	2.56666	0.385353	1.16483	2.34986	0.90744	7.96159	3.02112	2.70119	4.96077	5.15549	7.32157	2.6538	6.38522
RNA_SPIKE_ERCC-00092:157-676,+	4.05806	0.00753054	1.13318	0.00788823	0.00682349	0.00738336	6.94995	0.00955005	0.00926599	0.00890728	0.00871337	0.00956724	0.00944217	0.0074112	4.92516	1.92802	0.00794179	0.00741849	0.0087276	0.00973675	3.32228	0.00842564	0.00932727	6.92417	0.00799736	0.00904287	0.00855092	0.00708654	1.79318	0.00836198	0.00727997	0.00892217	0.00737143	0.00663847	0.00898531	0.00915987	4.31388	2.12947	2.19611	0.00739622	0.00722779	1.15645	0.0078674	0.00621455
RNA_SPIKE_ERCC-00092:680-824,+	0.00921233	0.00638279	0.00689096	0.40899	0.00642281	0.0058063	0.00810879	1.64469	0.00878809	0.00975357	0.00793563	0.00698283	0.00871945	0.00928232	0.0077096	0.00664132	0.00700844	0.00803609	0.0085347	0.00732315	0.00544023	1.0998	0.0071105	0.00745785	0.00831114	0.00735105	0.00811955	0.00730631	0.00630814	0.00614284	0.00885202	0.00931255	0.00717758	0.0049713	0.00722629	0.00902112	0.00615315	0.00620364	0.00645832	0.00707145	0.00772643	0.0107453	0.00800207	0.00663604
RNA_SPIKE_ERCC-00095:157-193,+	0.005964	0.0094447	0.00741135	0.00906982	0.00685433	0.00758907	0.0080496	0.00793973	0.00653046	0.00768236	0.00855929	0.00899997	0.0066839	0.0081629	0.00716967	0.00876358	0.00742455	0.00717113	0.00918858	0.00766242	0.00705756	0.00876327	0.00716474	0.00937933	0.00835207	0.00903375	0.00855937	0.00890484	0.0075205	0.00845018	0.00682519	2.21391	0.0101759	0.00769106	0.00896381	0.0064808	0.008338	0.00937297	0.0077187	0.00837758	0.00912654	0.0108151	0.0085557	0.00973794
RNA_SPIKE_ERCC-00095:206-242,+	2.63883	0.00806959	0.00964721	0.00902203	0.00917615	0.007335	0.00714996	0.00688344	0.00965919	0.00654439	0.00834772	0.00853272	0.00803892	0.00681769	0.00841459	0.00812369	0.00776234	0.00902512	0.00847384	0.00783318	0.00953304	0.0087657	0.00759512	0.0088113	0.00765696	0.00841612	0.00901373	0.00876665	0.0081571	0.00592047	0.00703542	0.00689804	0.00612493	0.00717336	0.00755468	0.0102423	0.0092495	0.00890125	0.00808164	0.0094079	0.0089662	0.00726028	0.00693441	0.00743036
RNA_SPIKE_ERCC-00095:258-294,+	0.00819018	0.009452	0.00708058	0.00605924	0.00893498	0.00835488	0.00792698	0.00899076	0.00943302	0.00652704	0.00855823	0.00743918	0.00827335	0.00764006	0.00713463	0.00836877	0.00907017	0.0076925	0.00855387	0.00739744	0.00798078	0.00765333	0.00956552	0.00768892	0.0056996	0.00909549	0.00767003	0.00865073	0.00830419	0.00729115	0.00957519	0.00820868	0.00742711	0.00802444	0.00703492	0.00670378	0.00587774	0.00931634	0.00932457	0.00902406	0.833337	0.00856588	0.00934555	0.00802044
RNA_SPIKE_ERCC-00095:342-378,-	0.00817181	0.0104878	0.00920347	0.00790443	0.00979021	0.00864904	0.00900106	0.00799451	1.17407	0.00789144	0.00796746	0.00728112	0.00674224	0.00907967	0.00764314	0.00745594	0.00797893	0.00792378	0.00824151	0.00691957	0.00810929	0.00784278	0.00921433	0.00687974	0.00778099	0.00683693	0.00972988	0.00714422	0.00853552	0.00625897	0.00835035	0.00850367	0.0100582	0.00744516	0.00720103	0.0091197	0.00737996	0.00802374	0.00906303	0.0085585	0.00771752	0.00787579	0.00755011	0.00760948
RNA_SPIKE_ERCC-00095:44-85,+	0.00723636	0.00697473	1.2946	0.00508848	1.44732	0.00793711	0.00630142	0.00688776	0.00642365	0.00717077	0.00997122	0.00933399	0.00886484	0.0083609	0.00727858	0.00975434	0.00841506	0.00948674	0.00716562	0.00814193	0.00807812	0.00727952	0.00830212	0.00785177	0.00770794	0.00659908	0.0101827	0.00616571	0.00767504	0.0071136	0.00794106	0.00837705	0.00748789	0.00904869	0.00767576	0.00977564	0.00961051	0.00738187	0.00818618	0.00624436	0.00698737	0.0074697	0.00944982	0.0078367
RNA_SPIKE_ERCC-00096:1-1004,+	231.648	262.766	326.018	241.317	247.387	271.743	250.164	297.783	289.439	303.854	259.21	231.15	296.511	207.75	265.32	288.341	222.809	236.943	269.749	217.755	253.583	279.508	294.669	246.414	290.439	290.539	294.91	276.497	266.501	265.816	243.808	284.101	225.046	268.117	276.826	296.548	248.467	300.465	266.98	251.355	209.038	279.859	267.121	272.794
RNA_SPIKE_ERCC-00097:3-39,+	0.00638522	0.0092736	0.00866771	0.00861063	0.00775075	0.00689305	0.00699806	0.00890547	0.00791016	0.00826733	0.00829197	0.00813744	0.00790252	0.00794636	0.00598265	0.00751172	0.00775166	0.00740332	0.00736523	0.00901064	0.0095268	0.783937	0.00859082	0.008286	0.00538913	0.00793779	0.00692519	0.0084057	0.00725593	0.00707471	0.00775016	0.00913705	0.00981147	0.00788794	0.00827674	0.00786882	0.00901706	0.00762161	0.00782215	0.00745551	0.00924772	0.00838161	0.00794821	0.00819416
RNA_SPIKE_ERCC-00099:73-109,+	0.00763991	0.00882169	0.00792038	0.00784169	0.00952419	0.00835575	0.00929333	0.0069073	0.00850352	0.00777302	0.00901636	0.00823514	0.00671399	2.52772	0.00823892	0.0083545	0.00875802	0.00854015	0.00961396	0.00813821	0.00874894	0.00870168	0.0097021	0.00946317	0.00742665	0.0073482	0.00956868	0.00744311	0.00834787	0.00762011	0.00744221	0.00792466	0.00874926	0.00717993	0.00921564	0.0077981	0.00976993	0.00880936	0.00688743	0.00928606	0.00856799	0.00607352	0.00783724	0.00724587
RNA_SPIKE_ERCC-00099:937-973,+	0.00718373	0.00816308	0.00974013	0.00728801	0.00909617	0.00715055	0.00850514	1.99532	0.00863274	0.00813399	0.00816606	0.00745076	0.00750754	0.00727689	0.00757468	0.00767044	0.008071	0.0100233	0.00899538	0.00813537	0.00779779	0.00801064	0.00804717	0.00752857	0.00870416	0.00919569	0.00798793	0.00939736	0.00803115	0.00683929	0.0099095	0.00845871	0.00817518	0.00915614	0.00731974	0.00933568	0.00729401	0.00868878	0.00528276	0.00828256	0.00883402	0.00662134	0.00637336	0.00788927
RNA_SPIKE_ERCC-00108:1-866,+	13.0439	18.5114	17.7805	13.4196	19.8217	16.8683	10.3965	14.9299	21.063	15.0533	12.6804	14.0732	15.8044	21.2492	13.7733	15.2071	9.38782	8.38441	16.0762	13.1929	16.9213	11.4962	12.5687	8.96868	13.8548	18.795	9.29328	9.38121	10.258	16.1721	20.3229	9.90445	9.01272	15.3622	7.97437	8.02904	18.8403	9.739	20.4522	22.0179	13.6312	10.2167	27.7512	21.4724
RNA_SPIKE_ERCC-00111:1-650,+	9.06748	5.59189	17.0373	10.1844	7.90788	4.44198	10.7029	8.56375	14.243	10.626	10.6939	4.27442	7.46786	7.25583	7.62226	9.98623	13.8079	6.57324	8.07429	7.45951	4.48236	10.1279	14.3217	5.88727	11.8771	12.3088	19.7954	8.23976	4.93705	13.2738	9.64134	5.47186	5.0536	13.1596	3.26955	5.52893	22.3429	13.3121	9.22277	2.8414	7.25453	9.54551	9.61277	16.5923
RNA_SPIKE_ERCC-00111:461-497,-	0.00841017	0.00772388	0.00785571	0.00697678	0.00734621	0.00820584	1.43664	0.00888766	0.00711836	0.00936447	0.0075968	0.00877829	0.00734806	0.00716885	0.00766207	0.00808724	0.00810902	0.00943059	0.00773245	0.00802005	0.00596828	0.00828517	0.00850013	0.00804534	0.00814909	0.00843622	0.00832148	0.00736904	0.0084223	0.00632625	0.00940266	0.0114233	0.00716668	0.00944718	0.00952202	0.0075394	0.00909746	0.00957106	0.00916953	0.00808454	0.00789639	0.00919823	0.00865537	0.00760433
RNA_SPIKE_ERCC-00111:692-761,+	0.00742976	0.00951024	0.00827182	0.00781492	0.00820903	0.00919298	1.03748	0.00764365	0.00699574	0.00870837	0.00659475	0.00748856	0.215265	0.00944088	0.00684271	0.00866541	0.00894312	0.00789203	0.00682391	0.00910373	0.00783389	0.00758634	0.00609956	0.00921145	0.00784884	0.0073563	0.00704671	0.0074105	0.00939673	0.00809253	0.00818436	2.31777	0.00793721	0.00834388	0.00732477	0.00829877	0.0072153	0.00671495	0.008307	0.00901084	0.00808166	0.00701856	0.00795949	0.00691064
RNA_SPIKE_ERCC-00112:1-39,+	6.97469	0.946021	1.18991	0.320268	1.83085	5.96217	0.716057	0.674515	2.90237	0.00603233	0.526449	3.73046	1.95567	1.24399	3.23371	2.76017	1.92341	2.22897	1.55042	1.23628	1.44052	1.15517	0.00861574	1.48885	2.20237	0.418527	5.7809	1.39796	2.50684	0.00905825	4.71283	1.71416	0.00832579	1.36634	1.2618	2.27431	1.487	0.00923965	1.22852	5.93071	0.197593	0.570846	1.90012	3.28113
RNA_SPIKE_ERCC-00112:122-175,+	0.00763587	0.00837615	0.00764853	0.0075541	0.00801092	0.00908414	0.00922271	0.00873464	0.00951852	1.61662	0.00891497	0.00895887	0.00811491	0.00614072	0.00926237	0.00864561	0.00838915	0.00731253	0.00785607	0.00789951	0.00879401	0.00670711	0.00755081	0.00736276	0.00695082	0.00863342	0.00587519	0.00767496	0.00815354	0.00820275	0.00953901	0.00745814	0.00755848	0.00681923	0.00745796	0.00820796	0.00941235	0.0101008	0.00849857	0.00772551	2.06134	0.00791167	0.00770114	0.00859559
RNA_SPIKE_ERCC-00112:480-559,+	0.00757755	0.00831141	0.0069245	1.32286	0.00775799	0.00722608	0.00805514	0.00899945	0.0097528	0.0072378	0.00878794	0.00697992	0.00879144	0.00899077	0.00852559	0.00939635	0.00731637	0.00765	0.00963067	0.00750962	0.0084388	0.00845251	0.00864338	0.00747708	0.00871439	0.00858677	0.00967257	0.00729877	0.00820677	0.00886574	0.0067984	0.00735063	0.0077812	0.00713816	0.0069841	0.00930527	0.00753169	0.00647083	0.00746222	0.00849692	0.00782072	0.00822646	0.00728527	0.00808089
RNA_SPIKE_ERCC-00112:615-651,+	0.00714333	0.00733492	0.00815401	0.00800145	0.00755578	0.00735404	0.00679324	1.12332	0.00845156	0.00788271	0.00849772	0.0105879	0.0061104	0.0060569	0.00756465	0.00877488	0.00674666	0.00698718	0.00782973	0.0102254	0.00832134	0.00783704	0.00941082	0.00719881	0.00869131	0.007339	0.00729404	0.00946512	0.00723084	0.00836273	0.00731302	0.00689092	0.00743018	0.00767093	0.0089391	0.0076839	0.00672686	0.00903885	0.00890135	0.00853855	0.00827121	0.00693364	0.00930047	0.00634681
RNA_SPIKE_ERCC-00112:762-823,+	0.00808289	0.00585499	0.00742596	0.00716208	0.00814607	0.00812367	0.00754203	0.00755125	0.00697734	0.00818552	0.00742819	0.00714869	0.00856202	0.00929359	0.00805535	0.00716682	0.0104162	0.0070327	0.00619795	0.00836897	0.0074889	0.00704529	0.00642365	0.00748112	0.00854642	0.00911657	0.00820326	0.00841453	0.0067975	0.00854342	0.00762406	0.00789309	0.00797962	0.00831371	0.00644153	0.0066289	0.00888943	0.00566937	0.0092719	0.00715424	0.00713645	0.00813832	2.93009	0.00754812
RNA_SPIKE_ERCC-00113:1-717,+	96.6651	73.4691	91.7089	64.3189	83.5411	84.3606	69.1784	88.8574	77.4739	91.2907	82.4739	89.918	93.5085	94.5218	66.0843	85.3984	80.3412	88.683	110.242	61.7762	84.2064	88.2976	98.4268	99.4693	98.8668	77.5635	95.1387	82.3191	79.0583	69.8022	82.3649	78.7993	92.767	84.5952	91.1219	86.3183	86.8802	75.3305	69.2071	69.3261	91.5391	66.8535	60.1313	90.3206
RNA_SPIKE_ERCC-00113:747-812,-	0.00848135	0.00873235	0.00852446	0.0069324	0.00823071	0.00823008	0.00763151	0.00721581	0.00766325	0.00615013	0.00846152	0.00899442	0.00964224	0.0106181	0.00840363	0.00734461	0.00827016	0.00699379	0.00719704	0.00682308	0.00944325	0.00737288	0.0083436	0.00689132	0.00926338	0.00803463	0.00788727	0.00926326	0.00815815	0.00922942	0.00882442	0.00808758	0.00805409	0.0080386	0.159025	1.13436	0.00747812	0.0108736	0.00838972	0.00649942	0.00928791	0.00748217	0.00631272	0.00791279
RNA_SPIKE_ERCC-00116:1-94,+	0.376935	0.00866766	4.30549	4.29456	2.9371	2.95148	0.810547	2.55648	0.0093018	3.72036	0.00963503	2.51143	0.177415	0.00889056	0.660424	0.823774	3.54139	4.81135	1.44801	1.23572	5.48126	5.15999	2.06475	0.00860407	1.15202	1.13786	2.76922	4.27553	0.642132	0.00701149	1.01136	0.779708	3.38426	0.980648	1.54094	2.0476	0.54798	3.58145	2.99076	3.7614	1.47915	0.00785471	7.03273	3.94807
RNA_SPIKE_ERCC-00116:1125-1161,+	0.00912354	0.00945497	0.0092497	1.68357	0.00691575	0.00764334	0.00789644	0.00755287	0.00756444	0.00760531	0.00683056	0.00844602	0.0103888	0.00942374	0.00634624	0.005985	0.008333	0.00763046	0.007252	0.0105664	0.00688661	0.00906621	0.00919359	0.00767497	0.00773421	0.0055385	0.00790989	0.00800569	0.00857014	0.00720968	0.00855228	0.00836154	0.0087391	0.00855269	0.00807525	0.00917707	0.0076613	0.00711062	0.00737805	0.00843233	0.00777782	0.00913422	0.00772394	0.00821395
RNA_SPIKE_ERCC-00116:1222-1258,+	0.00835312	0.00834725	0.00879925	0.00897152	0.00842583	0.00734698	0.00790306	0.00709517	0.00815838	0.00650551	0.0079238	0.00901147	0.00848306	0.00922851	0.00908516	0.00586681	0.0092251	0.00892231	0.00683622	0.00787459	0.00777728	0.00684824	0.00852312	0.00748322	0.00919999	0.00886951	0.00872688	0.00874244	0.00754332	0.00752228	0.00883219	0.0103898	0.00775039	0.00717604	0.00869453	0.00804227	0.00938662	0.00720264	0.00940785	0.0077203	0.008943	0.00715384	0.00782716	1.26378
RNA_SPIKE_ERCC-00116:1265-1301,+	0.00495875	0.00746274	0.00804821	0.00687079	0.00542488	0.0079894	0.00822165	0.00744182	0.0072079	0.00730153	0.00696981	0.00822338	0.00811173	0.00789319	0.00688283	0.00811887	0.00970855	0.0085243	0.00696985	0.00845952	0.00748727	0.0066978	0.00818277	0.00682441	0.00696533	0.00749694	0.00746427	0.00674185	0.0084137	0.0059766	0.00820284	0.00688897	0.00918866	0.00633478	0.00855916	0.00950732	0.00787479	0.00811863	0.00983028	0.00788793	0.00974025	0.00754388	0.00845188	0.00772296
RNA_SPIKE_ERCC-00116:1418-1454,+	0.00781862	0.00755321	0.00866466	0.00775763	0.00772787	0.00911184	0.0102463	0.00808096	0.00758739	0.00829135	0.00719178	0.00701613	0.00686134	0.00731885	0.0089633	0.00913681	0.0079664	0.00868677	0.00777588	0.00864094	0.00906299	0.00795336	0.00697903	0.00758004	0.00683224	0.00707511	0.00770515	0.00603983	0.00799402	0.00865503	0.00827229	0.00859939	0.00865935	0.00784282	0.0076288	0.00698039	0.00843305	0.0059908	0.0103327	0.00674829	0.00751619	0.00918156	0.00818418	0.00753799
RNA_SPIKE_ERCC-00116:1468-1504,+	0.00971089	0.0078003	0.00994109	0.0101334	0.00786371	0.00715537	0.00695929	0.00685382	0.475447	0.00940346	0.00836389	0.00771047	0.00591358	0.00733169	0.0068746	0.00768225	0.00706349	0.0062674	0.00917136	0.00854976	0.00829254	0.00838542	0.00712926	0.00836423	0.00920382	1.05854	0.00891123	0.00935016	0.00727485	0.00629152	0.00685497	0.0094336	0.00694823	0.00881852	0.00735702	0.00826784	0.00913329	0.00963812	0.00861014	0.00726198	0.00902049	0.00730754	0.00686717	0.00782508
RNA_SPIKE_ERCC-00116:1592-1702,+	0.00943039	0.00818439	0.00746174	0.00767978	0.00825938	0.0085757	0.00794687	0.0075682	0.00746319	1.89085	0.00855465	0.00743553	0.0100112	0.00616761	0.00712398	0.00705485	0.0089132	0.00761049	0.00674453	0.00901029	0.00912269	0.00733515	0.00695481	0.00741834	0.00849082	0.00572833	0.00831327	0.00819013	0.00643456	0.0089988	0.0078743	0.00869503	0.00887447	0.00658735	0.00573165	0.0108645	0.00727773	0.00919281	0.0100213	0.0082236	0.00810804	0.00778269	0.00877376	0.00970828
RNA_SPIKE_ERCC-00116:1735-1789,+	0.00748164	0.00699852	0.00778644	0.00750786	0.00856498	0.00897136	0.00738983	0.00822576	0.00964271	0.00846915	0.0060438	0.00700901	0.0081798	0.0076214	0.00818321	0.273043	0.00902504	0.00877769	0.00540448	0.007882	0.00704234	0.00891871	0.00763141	0.00500188	0.00775612	0.00809008	0.00994571	0.00900604	0.00808581	0.00806731	0.00872588	0.00833851	0.00864054	0.00748741	0.00814022	0.00684277	0.00654876	0.0074714	0.00749919	0.00714966	0.00699987	0.00860544	0.00723669	0.00997123
RNA_SPIKE_ERCC-00116:305-341,+	0.00776706	0.00880676	0.00667022	0.00779946	0.00897461	0.00762016	0.00749708	0.00890867	0.00858821	0.00849095	0.00765234	0.00785414	0.00849397	0.00713939	0.00582007	0.00716799	0.00818538	0.00664636	0.00547405	0.00750826	0.00842322	0.0105279	0.00656579	0.00898386	0.00745914	0.00699073	0.00863321	0.00724708	0.554603	0.0077804	4.36031	0.00694825	0.00746004	0.00817224	0.00710232	0.0080878	0.00787921	0.00765229	0.00767735	0.00740436	0.00894857	0.00699309	0.00734984	0.00798413
RNA_SPIKE_ERCC-00116:671-719,+	0.00877066	0.00811502	0.00865229	0.00732028	0.00800175	0.00873876	0.0082028	0.00872851	0.010139	0.00877873	0.00745679	0.00820632	0.00799088	0.00850542	0.00792484	0.00841387	0.00693225	0.00853387	0.00824497	0.00811213	0.00783164	0.00766939	0.00842021	0.00816018	0.00691262	0.00802511	0.00879224	0.00737645	0.00810908	0.00981083	0.00698409	0.00774803	0.00832189	0.00822223	0.00674723	0.00715179	0.0091876	0.00837283	0.0090357	0.696635	0.798146	0.00683862	0.00561897	0.00665423
RNA_SPIKE_ERCC-00116:811-862,+	0.009079	0.00872109	0.00685657	0.0085434	0.00763476	0.00694778	0.00753824	0.00801135	0.00727528	0.00832503	0.00862613	0.00832436	0.00743844	1.1239	0.00775675	0.00870861	0.00851712	0.00851233	0.00706107	0.00596268	0.00861468	0.00958751	0.00860282	0.00960286	7.05539	0.00788356	0.00713841	0.0088087	0.00732896	0.00783129	0.00583945	0.00676435	0.00932795	0.00797823	0.00837812	0.00869914	0.00823504	0.00855082	0.00835939	0.00853285	0.00818825	0.00818737	0.00868475	0.00591813
RNA_SPIKE_ERCC-00116:916-952,+	0.00705373	0.0085014	0.00843108	0.00872593	0.00807236	0.00689714	0.00755574	0.00892732	0.00729812	0.0086326	0.00881634	0.00858045	0.00885477	0.00844021	0.010021	0.00786309	0.00804332	0.00767135	0.00698675	0.00831753	0.00859994	0.007286	0.00723711	0.00540214	0.00627111	0.00779895	0.00858096	3.62457	0.00820673	0.00789812	0.00806184	0.0102069	0.0087353	0.00738391	0.00708443	0.00880984	0.00861232	0.00820363	0.00847647	0.00922312	0.00816238	0.00955122	0.00926838	0.00738208
RNA_SPIKE_ERCC-00120:2-38,+	0.00817977	0.00699778	0.00971255	0.00608857	0.00909139	0.00762464	0.0086033	0.0090462	0.00676467	3.21047	0.00965946	0.00814317	0.00668398	0.00695838	0.00789406	0.00652344	0.00556429	0.00732399	0.0073026	0.00808751	0.00771359	0.00992496	0.00881545	0.00731724	0.0090569	0.00703844	0.00762886	0.00811923	0.00736984	0.00672445	0.00861957	0.00635676	0.00763701	0.00690629	0.00798221	0.00869083	0.0088936	0.00805591	0.00967124	0.00620377	0.00857535	0.00897358	0.00748609	0.00905772
RNA_SPIKE_ERCC-00123:1-37,+	0.00780434	0.00623567	0.00827724	0.00845315	0.00758827	0.00790037	0.00746975	0.00715901	0.00814106	0.00852474	0.00799747	0.00922578	0.00759129	0.00846635	0.00978587	0.00957071	0.00869498	0.00825257	0.00801977	0.00869846	0.00674648	0.896524	0.00772898	0.00749199	0.00730416	0.00796311	0.00723267	0.007811	0.00802782	0.00614541	0.00824991	0.00890161	0.00670704	0.00891825	0.00731931	0.00733407	0.00957166	0.00833086	0.00744095	0.00786508	0.00741567	0.00946187	0.00826229	0.00807989
RNA_SPIKE_ERCC-00130:1-1004,+	0.00840018	0.00707918	0.00919748	0.00763785	0.00971327	0.0058068	0.0102812	0.0090982	0.00873837	0.00887936	0.0074443	0.00818342	0.00657356	0.00952688	0.00720522	0.00743364	0.00946967	0.00829108	0.0085208	0.00722338	0.00722795	0.0093076	0.00803724	0.00844298	0.00714097	0.00680709	0.00830061	0.00806761	0.00718886	0.00818647	0.00602618	0.00687806	0.0098276	0.0103163	0.00785767	0.00692053	0.00708782	0.00718246	0.00824285	0.0078109	0.00586175	0.00812629	0.00814552	0.00767329
RNA_SPIKE_ERCC-00131:1-61,+	0.811101	2.65433	8.66585	2.09991	0.00717545	1.6825	2.68517	3.7515	0.00949664	1.73616	6.31353	3.96953	3.20624	2.81754	2.01341	2.36099	7.38685	1.20682	3.47678	0.00710815	0.360726	0.00810561	1.37035	2.67788	4.18104	5.43564	0.00732299	3.54415	1.28563	2.73064	0.698042	1.34418	0.425893	0.0970943	0.631475	3.35845	5.72864	0.864369	1.00172	1.77607	2.25401	4.25471	2.60319	6.53944
RNA_SPIKE_ERCC-00131:207-270,+	0.0085744	0.00670678	0.00783201	0.00906098	0.00714579	0.00934169	2.85998	0.00741927	0.00821514	0.00699971	0.00679337	0.00844865	0.00798611	0.00873873	0.00734239	0.00738229	0.00728577	3.21155	0.00657976	0.129064	0.00830956	0.00761079	0.00886755	0.00786285	2.16234	0.00877875	0.00697372	0.00977648	0.00817394	0.00967064	0.00851456	0.0100694	0.00849071	0.00772167	0.00717825	0.00656122	0.00899957	0.00869244	0.00847189	0.00718592	0.00910392	0.00939812	0.00818099	0.0074747
RNA_SPIKE_ERCC-00131:416-452,+	0.00817128	0.00895184	0.00813739	0.0077928	0.00759067	0.00920104	0.0067841	0.00750673	0.00773512	0.00781664	0.00739725	0.00735475	0.00811099	0.00901046	0.00796991	0.0078603	0.00934322	0.00899388	0.00833117	0.00659843	0.00853707	0.00820059	0.00991515	0.00715187	0.00832056	0.00674581	0.00762428	0.0083547	0.00844661	0.0099624	0.00676165	2.44476	0.010693	0.00805839	0.0100484	0.00842564	0.00772934	0.00795419	0.00994439	0.00904833	0.0075993	0.00858056	0.00673007	0.00837075
RNA_SPIKE_ERCC-00131:465-501,+	0.00879467	0.00870927	0.00821509	0.00853657	0.00762497	1.05432	0.00708207	0.00938726	0.00994107	0.0061654	0.00963832	0.0100811	0.00687266	0.00824166	0.00922995	0.00942898	0.00874551	0.00984763	0.00813234	0.00564523	0.00899104	0.00811967	0.00634345	0.00866879	0.00905273	0.00815118	0.00844656	0.0071507	0.00870895	0.00806244	0.00962184	0.00743062	0.00977491	0.00729499	0.00724029	0.00776575	0.00940337	0.00712367	0.00896224	0.00721046	0.00768035	0.00838574	0.0095509	0.00967005
RNA_SPIKE_ERCC-00136:6-893,+	1.00291	2.65574	0.00936143	0.00605353	1.70261	0.194527	0.00864014	2.56579	3.76412	3.30472	1.47913	0.00692335	2.31761	3.54817	0.00713899	3.06576	1.86741	6.58948	0.00868698	5.03551	1.78612	1.12118	6.629	2.6063	0.00695485	3.20384	0.54444	1.85736	4.929	1.15563	2.64124	0.636043	0.00724518	0.00742307	2.70852	1.79864	2.45226	1.13105	4.16258	0.00690112	1.02968	6.59834	0.00752662	4.56783
RNA_SPIKE_ERCC-00143:2-39,+	0.00914698	0.00845213	0.00784559	0.00862278	0.00871447	0.00732862	0.00941754	0.00746934	0.00769682	0.0104244	0.00793984	0.00823283	0.00729209	0.0078723	0.00813765	0.00886027	0.00849813	0.00581264	0.00886209	0.00837178	0.00872515	0.00788782	0.00837643	0.00676121	0.00856517	0.00562318	0.00721128	0.0080518	0.00881043	0.0077897	0.0102579	0.00930073	0.00702317	0.00594834	0.00853749	0.00749999	0.00749768	1.29905	0.009238	0.00802621	0.998932	0.00984957	0.00821168	0.00667411
RNA_SPIKE_ERCC-00143:359-395,+	0.00706509	0.00906107	0.00883303	0.008878	0.0072392	0.00689184	0.00815523	0.00694463	0.00878655	0.00779568	0.00915112	0.00786191	0.00822117	0.00782993	0.00724176	0.00776653	0.00830663	0.00920493	0.00791965	0.00904305	0.00901863	0.00941884	0.00942978	0.00826418	0.00705727	0.00774267	0.00787953	0.00873031	0.00661962	0.00728203	0.00842013	0.00881702	0.00943786	0.00959713	0.00623768	0.00848058	0.00848684	0.0087455	0.00718956	0.00872422	0.00950419	0.0095525	4.35131	0.00887723
RNA_SPIKE_ERCC-00144:1-100,+	0.00713638	0.481234	0.00707392	0.538358	0.00827279	0.854733	1.3178	0.00862535	0.00770352	2.97036	0.00808692	2.17435	0.00822583	0.00935081	0.00695404	0.0049981	0.00686052	0.00712352	0.00784469	0.00854185	0.0073508	0.776325	1.25102	0.00653425	0.00852725	1.503	1.00002	2.7657	2.01076	0.00845977	0.00722138	2.39848	3.16431	0.00801059	2.43021	0.00793389	2.90918	0.00898759	0.00794475	0.00841477	0.0090936	0.0107471	0.00792111	0.00881385
RNA_SPIKE_ERCC-00145:1-835,+	29.2509	42.8339	33.1312	32.8974	43.4655	20.1122	27.6452	22.4743	18.8212	23.0782	14.8161	29.0187	36.0587	21.4911	28.9988	33.2505	36.4979	36.2064	40.3231	21.8908	25.1944	37.6303	22.0733	29.7928	34.26	35.1644	41.2105	34.2336	49.6125	22.8036	37.4576	22.5152	21.2174	23.1091	28.2213	44.5259	17.6915	16.4547	39.499	21.2823	37.612	30.0681	34.7442	59.2753
RNA_SPIKE_ERCC-00148:1-39,+	0.00760703	0.121089	0.00795471	0.00819062	0.00850942	0.00938914	0.00905913	0.00836517	0.00728899	0.00786535	2.56933	0.00660971	0.00817525	2.8595	0.00680158	0.00799525	0.00794676	0.0102799	0.00887922	0.00883407	0.00647388	0.0102813	0.00810776	0.716224	0.00836169	0.00969746	0.00774517	0.00697254	0.00857455	0.00728081	1.96617	0.00726885	0.00741434	0.0080328	0.00722975	0.00893833	0.00812972	1.62671	0.00904986	0.00639444	0.00717077	0.963532	0.00643261	3.07114
RNA_SPIKE_ERCC-00150:1-38,+	0.00759053	0.00726202	0.00772456	0.0062068	0.00884839	0.0080126	0.00786838	0.00664821	0.00828143	0.34458	0.00937763	0.00838476	0.0105332	0.010461	0.00775868	0.00926237	0.00889264	3.42679	0.00953879	0.00737696	0.696985	0.00921755	0.00917994	0.00687909	0.00881478	0.00835316	0.00838431	0.0070402	0.0069165	0.00872767	0.00702626	0.00964001	0.00750007	0.0079702	0.00766522	0.00759299	0.00655225	0.00752698	0.00624786	0.0074509	0.0068717	0.00800631	0.00721722	0.00775215
RNA_SPIKE_ERCC-00154:1-39,+	0.00891801	0.00883522	0.85175	0.00907189	0.0059716	0.00796298	0.819147	2.11719	0.00767034	0.0058749	1.58421	0.00856994	0.00851551	0.00839661	0.00867443	0.008376	0.00641599	0.00875088	0.00752946	0.00855277	4.99519	0.0087634	0.00686331	0.60311	0.00727931	0.00866651	0.00814305	0.635308	0.00764748	0.0075518	2.61515	0.659391	0.00772077	0.00677754	0.00816899	1.02004	0.00772176	0.00785452	0.738906	0.00720921	0.0082501	0.00741699	1.04787	0.00824976
RNA_SPIKE_ERCC-00154:192-229,+	0.00693737	0.00753421	0.0070553	2.2614	0.00789904	0.00793772	0.00665114	0.00824153	0.00795751	0.00813666	0.00823775	0.00893371	0.00784274	0.00794216	0.00759252	0.00861481	0.00681657	0.0105516	0.00702393	0.00823986	0.00810864	0.00696463	0.0082733	0.00661575	0.0068701	0.00733533	0.00763843	0.00759735	0.00996926	0.00875285	0.00602118	0.0055566	0.00704347	0.00778466	0.00852418	0.00746643	0.0069049	0.0084449	0.00918429	0.0074725	0.00744833	0.010519	0.00942038	0.00969333
RNA_SPIKE_ERCC-00157:1-39,+	0.0075673	6.23597	0.00604822	0.00903852	0.0090129	0.00875882	0.0069905	0.00885458	0.00728098	0.00801648	0.0075619	0.0078047	0.00485123	7.08821	0.00910665	0.00727693	0.00900724	0.00730545	0.00906097	0.00830282	0.00947797	0.00649009	0.00827811	0.00864772	0.0091262	0.0088479	0.00590896	3.20621	0.00767153	0.00631183	0.00907383	0.00617234	0.0073817	0.00831748	0.0071913	0.00862117	0.00820857	0.00716131	0.184418	0.0091162	0.00999711	0.00782224	0.00979602	4.53512
RNA_SPIKE_ERCC-00157:282-318,+	0.00862266	0.00810517	0.00891899	0.00704648	0.00749352	0.0071133	0.00918192	0.00729041	0.00855066	0.00711591	0.00781397	0.00707266	0.00931275	0.00791956	0.00799687	0.00929039	0.00840275	0.00865975	0.00801385	0.00604778	0.00820429	0.00922429	0.00858795	0.00803694	0.00946533	0.00853404	0.00810107	0.00790266	0.00841509	0.00646262	0.00775108	0.00796857	0.00845782	0.00863836	0.00900699	0.00834636	0.00957369	0.00733639	0.00797173	0.0074903	0.686573	0.00776754	0.00943987	0.00889446
RNA_SPIKE_ERCC-00157:338-374,+	0.00696665	0.00808958	0.00813289	0.897424	0.00719391	0.00755902	0.00879517	0.0069557	0.00775903	0.00742724	0.00908664	0.00668762	0.0101865	0.0078139	0.00721577	0.00992556	0.00699063	0.00702853	0.00955895	0.00950635	0.00806337	0.00810609	0.00767422	0.00743216	0.00852625	0.00796459	0.00718787	0.0105163	0.00739004	0.0072595	0.0107187	0.0104291	0.00685886	0.00868863	0.00710711	0.00720031	0.00888866	0.00712768	0.0067799	0.00844072	0.00954277	0.00808111	0.00694726	0.0100104
RNA_SPIKE_ERCC-00160:1-114,+	0.0100368	1.8942	0.00797823	0.00718615	0.00774673	0.0086656	3.3422	0.00718587	1.07149	1.11912	0.593635	0.00713239	0.00718061	0.009542	0.00815692	0.00777194	1.90006	1.47225	0.00757268	0.627203	0.00747771	0.00878927	0.00682721	0.00776772	0.00948387	0.00725811	0.0100332	0.00843465	0.00668862	0.00901295	0.00795027	0.169472	0.0069469	0.859709	0.503231	0.00950524	0.00904078	0.008276	1.57913	2.24977	0.00938452	0.00817135	1.25061	0.00681053
RNA_SPIKE_ERCC-00162:1-72,+	15.5946	0.92998	1.2381	2.17087	3.20341	2.7209	0.0088233	3.54387	3.21555	3.96121	1.33788	2.36739	4.32152	0.00626592	2.96125	8.54707	3.308	0.701191	5.89117	0.772199	4.22515	1.9542	1.54438	3.59413	0.424351	1.7502	4.4841	9.77422	3.71469	1.15491	1.89595	7.66072	4.12021	4.44308	9.14969	8.4935	2.60475	3.91828	2.43008	1.71417	2.67795	0.00782924	0.00834271	4.54519
RNA_SPIKE_ERCC-00163:2-38,+	0.857643	0.00846861	0.0075706	0.00717824	0.00697917	1.02331	0.00786262	0.00788884	2.06675	0.00726458	0.00816431	0.00764143	2.67027	1.7741	0.0081794	0.0081196	2.17104	0.0056784	0.00993325	0.00670822	0.00779114	0.279855	0.00956764	0.0091809	0.00844163	0.00888123	0.00710001	0.00731778	0.00933887	0.853316	0.00907534	0.00951891	0.00670682	0.00939925	0.616685	0.00861107	0.00762925	0.00966137	0.00834182	0.00761628	1.69392	0.00817693	1.30515	0.00734037
RNA_SPIKE_ERCC-00165:1-57,+	0.00856551	0.00700707	2.34157	0.151874	6.44734	1.48253	1.39919	4.04775	2.5255	2.94434	2.8486	0.00729728	2.75718	0.00829313	2.17493	1.5845	3.64411	0.00879988	0.726198	0.00896924	2.27928	0.696613	0.154685	1.69058	0.874011	0.407533	0.00712827	0.97267	0.00647752	2.92264	0.763416	1.46514	4.12135	0.00712283	2.3329	1.11044	0.515091	0.00803124	5.86264	0.00869651	2.18008	0.00762036	0.00834904	2.31547
RNA_SPIKE_ERCC-00165:119-155,+	0.00957021	0.00564639	0.00945308	0.00818804	0.00736505	0.00658704	0.00816762	0.00734042	0.00826817	0.00775798	0.00783208	0.00852738	0.00749932	0.00870679	0.00868323	0.00776661	0.00904962	0.0064424	0.00676032	0.00786539	0.00821723	0.00889491	0.00892342	0.00867422	0.00795274	0.0090449	0.00839206	0.00899309	0.00621419	0.0081052	0.00751891	0.00735458	0.00790344	0.00744315	0.00799729	0.00972442	1.28536	0.00884449	0.00778625	0.00693575	0.00825185	0.00691035	0.00876408	0.00734032
RNA_SPIKE_ERCC-00165:272-358,+	0.0071444	0.00888086	0.00737758	0.00847911	1.25272	0.00835335	0.770681	0.00960953	0.0094837	0.0094564	0.00739161	0.00736575	0.00673755	0.00677005	0.0083531	0.00682121	0.00874233	0.0105629	0.00771402	0.00903105	0.00969075	0.0109453	0.00927	0.00875204	0.0069614	0.00805463	0.00765975	0.00699112	0.00784467	0.00832811	0.00847437	0.0068847	0.00727059	0.00743365	0.00855868	0.00523681	0.00729765	0.00816946	0.00865843	0.00751802	0.00726931	0.00823112	0.00889952	0.00779153
RNA_SPIKE_ERCC-00165:422-465,+	0.00863439	0.00739879	0.0096448	0.00885047	0.00580233	0.00819604	0.00730513	0.00649702	0.0074616	0.00983765	0.0081792	5.29852	0.00753515	0.00742522	0.00685241	0.00877044	0.00969473	1.90757	0.00802321	0.00608862	0.00954071	0.0102604	0.00752913	0.00872755	0.00739827	0.00913323	0.0074893	0.00873058	0.00933781	0.00831265	0.00802024	0.00651114	0.00950394	0.00898178	0.00907415	0.00841975	0.0082903	0.00844716	0.00820177	0.00947086	0.00705077	0.00751925	0.00705664	0.0104218
RNA_SPIKE_ERCC-00165:548-584,+	0.00891237	0.00846849	0.00714806	0.007792	0.00953243	0.00681538	0.00910273	0.00875043	0.00757165	0.00725008	0.00945446	0.00826836	0.00809573	0.00907134	0.00833125	0.00831336	0.00825337	0.00777568	0.00848535	0.00899212	0.00890899	0.00941783	0.00873164	0.0064679	0.00674681	0.0089193	0.00741969	0.00644335	0.00495156	0.00598941	0.00843288	0.00651493	0.00780245	0.00749872	0.0090037	0.00996855	2.33702	0.00739079	0.00623212	0.00830141	0.00788595	0.00762757	0.00720088	0.00864448
RNA_SPIKE_ERCC-00170:1-39,+	0.00834679	0.00749861	0.00765327	0.00854408	0.00907275	0.00712601	0.00846174	0.00891992	0.724421	0.00625472	0.00813561	0.00739178	0.00770857	0.00816149	0.00856036	0.134598	0.00572261	0.00734349	1.67213	0.00935281	2.92215	0.00647932	0.504124	0.835728	0.0075425	0.00865736	0.00742794	1.01828	0.00971932	0.00682417	0.00921257	2.1887	2.29102	0.00805621	0.00829187	0.00705457	0.00788794	0.00531388	0.463762	0.00782035	0.00842478	0.00859974	0.00808525	0.01019
RNA_SPIKE_ERCC-00170:346-423,+	0.00825978	0.00698929	0.00668349	0.00832385	0.00840597	0.00697974	0.00841707	0.00696927	0.00699625	0.00891648	0.00790244	0.00733933	0.00853182	0.00601865	0.00767171	0.00712825	0.00704967	0.00833126	0.00639104	0.00842657	0.0104096	0.00864168	0.00700288	0.00669552	0.00867475	0.00745042	0.00882311	2.03314	0.00665985	0.00848191	1.63853	0.00897959	0.00880264	0.00825258	0.00896728	0.00983226	0.00751984	0.00843541	0.00731077	0.00803577	0.00884789	0.00739986	0.00850164	0.0084751
RNA_SPIKE_ERCC-00171:1-372,+	122.802	97.679	83.8068	115.836	82.345	82.1801	83.9937	104.887	109.334	115.513	136.263	100.467	100.279	88.1335	108.442	99.0052	84.268	116.932	93.9816	97.8463	146.833	116.412	155.501	120.147	92.7732	98.9915	93.5208	89.368	105.184	109.244	132.953	99.7943	86.8226	114.443	124.307	89.0756	102.877	147.973	104.369	109.585	79.6686	117.849	114.936	98.4482
RNA_SPIKE_ERCC-00171:359-395,-	0.00828656	0.00876607	0.00835819	0.833407	0.00747565	0.00712066	0.00857763	0.00815806	0.00942553	0.00933595	0.00790931	0.00731772	0.00781094	0.00920624	0.00806715	0.0086487	0.00824532	0.00765419	0.0100347	0.0072698	0.00808834	0.00724413	0.00637249	0.0102047	0.00841144	0.00948227	0.00831144	1.07648	0.00700298	0.00720408	0.00568339	0.00730837	0.00807904	0.00803627	0.00674076	0.00854288	0.00819125	0.00858939	0.00806663	0.00609702	1.1903	0.00952173	0.00656972	0.00901233

## Sheet: Sample annotation
WELL	NAME
A1	HS980_1
A3	HS980_3
A4	HS980_4
A5	HS980_5
A6	HS980_6
A7	HS980_7
A8	HS980_8
B1	HS980_9
B2	HS980_10
B3	HS980_11
B4	HS980_12
B5	HS980_13
B6	HS980_14
B7	HS980_15
B8	HS980_16
C1	HS983a_1
C2	HS983a_2
C3	HS983a_3
C4	HS983a_4
C6	HS983a_6
C7	HS983a_7
C8	HS983a_8
D1	HS983a_9
D2	HS983a_10
D3	HS983a_11
D4	HS983a_12
D5	HS983a_13
D6	HS983a_14
D7	HS983a_15
D8	HS983a_16
E2	Blast1_2
E3	Blast1_3
E4	Blast1_4
E5	Blast1_5
E6	Blast1_6
E7	Blast1_7
E8	Blast1_8
F2	Blast2_2
F3	Blast2_3
F4	Blast2_4
F5	Blast2_5
F6	Blast2_6
F7	Blast2_7
F8	Blast2_8
